# Supplementary material for: Extinction of Nicotine and Cocaine Seeking in Rats Reveals Novel, Unique and Time-Dependent Molecular Adaptations in the Medial Prefrontal Cortex
Source: Cell Mol Neurobiol. 2026 Jan 14;46:29. doi: 10.1007/s10571-026-01667-0 (PMC12876482; doi:10.1007/s10571-026-01667-0)
Supplement: Supplementary file 2 — Supplementary Material 2 [file 10571_2026_1667_MOESM2_ESM.xlsx]

## Sheet: ORA_output_GO_N6
	ID	Description	GeneRatio	BgRatio	pvalue	p.adjust	qvalue	geneID	Count
GO:0051087	GO:0051087	chaperone binding	1947-05-01	112/17330	1.27328e-05	0.00185899	0.00132689	Hyou1/Dnajb1/Dnajb5/Sdf2l1/Cp	5
GO:0044183	GO:0044183	protein folding chaperone	1947-04-01	69/17330	3.60748e-05	0.00263346	0.00187969	Hyou1/Dnajb1/Hspa5/Hsph1	4
GO:0140662	GO:0140662	ATP-dependent protein folding chaperone	1947-03-01	39/17330	0.000159545	0.00776454	0.0055421	Hyou1/Hspa5/Hsph1	3
GO:0140311	GO:0140311	protein sequestering activity	1947-02-01	10/17330	0.000319506	0.011662	0.00832398	Castor1/Cdkn1a	2
GO:0140313	GO:0140313	molecular sequestering activity	1947-02-01	17/17330	0.000953999	0.0278568	0.0198834	Castor1/Cdkn1a	2
GO:0051082	GO:0051082	unfolded protein binding	1947-03-01	91/17330	0.00192167	0.0409642	0.0292391	Dnajb1/Hspa5/Dnajb5	3
GO:0051787	GO:0051787	misfolded protein binding	1947-02-01	26/17330	0.00224462	0.0409642	0.0292391	Hspa5/Sdf2l1	2
GO:0140416	GO:0140416	transcription regulator inhibitor activity	1947-02-01	26/17330	0.00224462	0.0409642	0.0292391	Ddit3/Dnajb1	2

## Sheet: ORA_output_GO_C6
	ID	Description	GeneRatio	BgRatio	pvalue	p.adjust	qvalue	geneID	Count
GO:0008330	GO:0008330	protein tyrosine/threonine phosphatase activity	2016-02-01	10/17330	3.5808e-05	0.00167311	0.000847969	Dusp4/Dusp6	2
GO:0017017	GO:0017017	MAP kinase tyrosine/serine/threonine phosphatase activity	2016-02-01	13/17330	6.1967e-05	0.00167311	0.000847969	Dusp4/Dusp6	2
GO:0033549	GO:0033549	MAP kinase phosphatase activity	2016-02-01	18/17330	0.000121224	0.00218203	0.0011059	Dusp4/Dusp6	2
GO:0008138	GO:0008138	protein tyrosine/serine/threonine phosphatase activity	2016-02-01	43/17330	0.000705892	0.00952954	0.00482979	Dusp4/Dusp6	2
GO:0017018	GO:0017018	myosin phosphatase activity	2016-02-01	65/17330	0.00160684	0.0173539	0.00879533	Dusp4/Dusp6	2
GO:0004722	GO:0004722	protein serine/threonine phosphatase activity	2016-02-01	82/17330	0.00254219	0.0210476	0.0106674	Dusp4/Dusp6	2
GO:0004725	GO:0004725	protein tyrosine phosphatase activity	2016-02-01	85/17330	0.00272839	0.0210476	0.0106674	Dusp4/Dusp6	2
GO:0004721	GO:0004721	phosphoprotein phosphatase activity	2016-02-01	157/17330	0.009004	0.0451472	0.0228816	Dusp4/Dusp6	2
GO:0008140	GO:0008140	cAMP response element binding protein binding	2016-01-01	10/17330	0.00919666	0.0451472	0.0228816	Sik1	1
GO:0015203	GO:0015203	polyamine transmembrane transporter activity	2016-01-01	10/17330	0.00919666	0.0451472	0.0228816	Atp13a5	1
GO:0019531	GO:0019531	oxalate transmembrane transporter activity	2016-01-01	10/17330	0.00919666	0.0451472	0.0228816	Slc26a8	1
GO:0061665	GO:0061665	SUMO ligase activity	2016-01-01	11/17330	0.010112	0.0455038	0.0230623	Egr2	1
