# Supplementary material for: Extinction of Nicotine and Cocaine Seeking in Rats Reveals Novel, Unique and Time-Dependent Molecular Adaptations in the Medial Prefrontal Cortex
Source: Cell Mol Neurobiol. 2026 Jan 14;46:29. doi: 10.1007/s10571-026-01667-0 (PMC12876482; doi:10.1007/s10571-026-01667-0)
Supplement: Supplementary file 3 — Supplementary Material 3 [file 10571_2026_1667_MOESM3_ESM.xlsx]

## Sheet: glm_Nic_ED1_vs_Sal_ED1
	ENSEMBLID	Symbol	logFC	logCPM	LR	PValue	FDR

## Sheet: glm_Nic_ED6_vs_Sal_ED6
	ENSEMBLID	Symbol	logFC	logCPM	LR	PValue	FDR
28053	ENSRNOG00000011921	Dusp4	0.485389	5.07976	27.4196	1.63761e-07	0.00300109
3534	ENSRNOG00000011815	Sgk1	-0.637104	6.63898	25.065	5.54298e-07	0.00507903
22396	ENSRNOG00000003620	Fmo3	-2.54195	-1.33611	22.966	1.64893e-06	0.0100728
10018	ENSRNOG00000007302	Fbn1	-0.567364	3.52075	19.6049	9.52258e-06	0.0436277
6882	ENSRNOG00000059538	Clec2g	-0.568618	3.90831	18.4317	1.76103e-05	0.0642663
14132	ENSRNOG00000002365	Itm2a	-0.478514	4.40403	18.0927	2.1041e-05	0.0642663
18057	ENSRNOG00000008151	Plscr4	-0.797379	1.93462	17.2539	3.27028e-05	0.0738347
19640	ENSRNOG00000025895	Cavin2	-0.581039	3.48577	17.124	3.50162e-05	0.0738347
25897	ENSRNOG00000059549	NA	-3.19431	-3.27644	16.7945	4.16539e-05	0.0738347
10751	ENSRNOG00000014034	Olfml2a	-0.657344	2.98491	16.694	4.39189e-05	0.0738347
18825	ENSRNOG00000010944	Hyou1	0.246956	7.66205	16.6768	4.43186e-05	0.0738347
11507	ENSRNOG00000029427	Grhl3	0.826113	1.0918	16.3878	5.16167e-05	0.0788273
29822	ENSRNOG00000013851	Spry4	0.426127	4.43151	16.0797	6.07325e-05	0.0845427
12282	ENSRNOG00000016180	Pdp1	0.414355	7.2786	15.9632	6.45857e-05	0.0845427
24970	ENSRNOG00000007496	Mtmr4	0.205514	7.45251	15.1135	0.000101235	0.123682
32368	ENSRNOG00000001061	Rilpl2	0.256915	4.90423	14.5274	0.000138133	0.158214
21838	ENSRNOG00000059406	Ier5	0.336127	6.82294	14.2381	0.00016108	0.167768
2498	ENSRNOG00000057569	Ahnak	-0.512109	7.23816	14.1953	0.000164784	0.167768
2231	ENSRNOG00000045763	NA	2.58946	-2.79683	14.0853	0.000174701	0.168504
27952	ENSRNOG00000014363	Arhgef3	0.247065	7.25704	13.831	0.000200012	0.182977
22780	ENSRNOG00000021719	Slfn5	-0.485182	3.11542	13.7423	0.000209676	0.182977
7141	ENSRNOG00000020032	Impdh1	0.201667	5.78795	13.4808	0.000241016	0.19287
16596	ENSRNOG00000006789	Ddit3	0.368643	4.15412	13.3837	0.000253824	0.19287
30217	ENSRNOG00000021824	Dnajb1	0.281873	6.22716	13.2701	0.000269678	0.19287
2606	ENSRNOG00000027724	Plekhf1	-0.613864	2.4409	13.1619	0.000285705	0.19287
9589	ENSRNOG00000018294	Hspa5	0.575298	8.71781	13.158	0.000286287	0.19287
5825	ENSRNOG00000012436	Adh6	-3.34996	-2.93787	13.1248	0.000291409	0.19287
12364	ENSRNOG00000000130	Dnajb5	0.243298	7.16097	13.0881	0.000297185	0.19287
21230	ENSRNOG00000006740	Castor1	-0.700731	0.602254	12.9501	0.000319904	0.19287
27241	ENSRNOG00000012448	Chrnb3	-3.79687	-2.96679	12.9468	0.000320466	0.19287
31571	ENSRNOG00000000521	Cdkn1a	0.488563	3.0772	12.8581	0.000336022	0.19287
21898	ENSRNOG00000002525	Ptgs2	0.408309	6.69076	12.797	0.000347173	0.19287
5583	ENSRNOG00000015691	Inka2	0.177487	8.14704	12.7963	0.000347305	0.19287
16129	ENSRNOG00000004659	Creld2	0.620255	3.48146	12.5638	0.000393291	0.195336
28906	ENSRNOG00000001859	Sdf2l1	0.715736	2.85071	12.4653	0.000414578	0.195336
31330	ENSRNOG00000000640	Egr2	0.654466	4.82344	12.4344	0.000421505	0.195336
26730	ENSRNOG00000002461	Nid1	-0.521942	3.47908	12.415	0.000425899	0.195336
26425	ENSRNOG00000014007	Gfod1	0.297842	6.28217	12.2648	0.000461588	0.195336
20876	ENSRNOG00000003553	Efemp1	-0.591149	2.73313	12.2152	0.000474016	0.195336
23625	ENSRNOG00000042912	Mycbpap	-0.326467	3.16559	12.2131	0.000474548	0.195336
27010	ENSRNOG00000018911	Pfkfb3	0.176074	6.14102	12.1735	0.000484721	0.195336
23138	ENSRNOG00000002793	Sstr2	0.320843	4.7874	12.1064	0.000502481	0.195336
6233	ENSRNOG00000011913	Cp	-0.550367	2.92087	12.072	0.000511858	0.195336
30964	ENSRNOG00000000443	NA	-0.901168	0.79813	12.0548	0.000516591	0.195336
3327	ENSRNOG00000056228	Atp10a	-0.514834	3.34245	12.028	0.000524061	0.195336
10021	ENSRNOG00000047466	Bdnf	0.382519	5.51545	11.9844	0.000536482	0.195336
7519	ENSRNOG00000059227	Akap3	-0.930363	0.0338061	11.9839	0.000536608	0.195336
932	ENSRNOG00000018086	Slc22a8	-0.680926	2.31089	11.9759	0.000538916	0.195336
32534	ENSRNOG00000000902	Hsph1	0.228228	8.49542	11.9698	0.000540702	0.195336
30963	ENSRNOG00000030729	NA	-1.09064	-0.604056	11.9692	0.000540864	0.195336
5457	ENSRNOG00000011821	S100a4	-0.976089	1.06345	11.9598	0.000543608	0.195336

## Sheet: glm_Coc_ED1_vs_Sal_ED1
	ENSEMBLID	Symbol	logFC	logCPM	LR	PValue	FDR
28053	ENSRNOG00000011921	Dusp4	0.55988	5.07976	29.6026	5.30334e-08	0.00097189
31395	ENSRNOG00000001189	Sik1	0.672854	4.66923	27.7298	1.39497e-07	0.00127821
8036	ENSRNOG00000059639	AABR07059882.1	-3.3854	-2.71263	24.0758	9.26146e-07	0.00565752
14441	ENSRNOG00000052357	NA	0.729605	2.97934	22.8939	1.71191e-06	0.00736157
31571	ENSRNOG00000000521	Cdkn1a	0.719007	3.0772	22.5869	2.0085e-06	0.00736157
31330	ENSRNOG00000000640	Egr2	0.944009	4.82344	21.0312	4.51864e-06	0.0138014
9188	ENSRNOG00000014338	Slc25a25	0.255295	6.32415	20.2567	6.77145e-06	0.0177276
501	ENSRNOG00000046667	Fosb	0.931675	3.99136	19.9872	7.79643e-06	0.0178597
27036	ENSRNOG00000046968	Nol8	-2.17298	0.167337	19.3756	1.07368e-05	0.0218625
31756	ENSRNOG00000046007	Cldn3	-4.12969	-2.90796	18.7426	1.49605e-05	0.0274166
22814	ENSRNOG00000009718	Pex12	-2.81063	-0.857924	18.5219	1.67964e-05	0.0279828
21838	ENSRNOG00000059406	Ier5	0.421253	6.82294	17.9346	2.28629e-05	0.0349154
32597	ENSRNOG00000029677	AY172581.6	-1.0246	1.01088	17.505	2.86552e-05	0.040395
12364	ENSRNOG00000000130	Dnajb5	0.313022	7.16097	17.2756	3.23308e-05	0.042321
10700	ENSRNOG00000010574	Ptpn1	0.364407	4.98583	17.078	3.58749e-05	0.0438295
32487	ENSRNOG00000046544	NA	-3.36	-2.88431	16.8386	4.06978e-05	0.0466143
16813	ENSRNOG00000015434	Midn	0.379124	5.94974	16.6297	4.54333e-05	0.0471601
24528	ENSRNOG00000021731	N4bp3	-2.7711	-0.923758	16.593	4.63212e-05	0.0471601
11966	ENSRNOG00000018484	Plk3	0.494109	3.54336	16.4153	5.08734e-05	0.0490687
17642	ENSRNOG00000047477	NA	-6.76463	-2.96655	16.1584	5.82591e-05	0.0533828
24216	ENSRNOG00000047205	NA	-1.98412	-1.80855	15.7035	7.40887e-05	0.0629906
12782	ENSRNOG00000006877	Efnb1	0.410659	4.21746	15.6648	7.56189e-05	0.0629906
27952	ENSRNOG00000014363	Arhgef3	0.290269	7.25704	15.229	9.52313e-05	0.0758786
23825	ENSRNOG00000007387	Per1	0.508601	6.57163	14.8694	0.000115216	0.0857108
13897	ENSRNOG00000056135	Tsc22d3	0.380317	6.7704	14.8416	0.000116925	0.0857108
9277	ENSRNOG00000005600	Nr4a2	0.60786	5.00799	14.6101	0.000132207	0.0931854
6512	ENSRNOG00000007152	Bhlhe40	0.257703	7.40094	14.4431	0.000144462	0.098052
27285	ENSRNOG00000053706	Lonrf1	0.281322	4.93888	14.1209	0.000171429	0.111586
24664	ENSRNOG00000003348	Rasd1	0.341275	4.89005	14.0652	0.00017658	0.111586
13632	ENSRNOG00000034240	Bcor	0.340279	5.06918	13.991	0.000183689	0.11221
24487	ENSRNOG00000052660	Gm25296	-2.68973	-2.21829	13.8949	0.000193326	0.114287
9321	ENSRNOG00000014071	Ddb2	-0.798471	0.864108	13.5189	0.00023617	0.133145
9749	ENSRNOG00000007478	Cry2	0.212817	7.49425	13.375	0.000255006	0.133145
9854	ENSRNOG00000017556	Chrm4	0.321037	5.0912	13.3742	0.000255115	0.133145
32024	ENSRNOG00000021312	Dnaaf5	0.451089	3.14499	13.3692	0.000255788	0.133145
15151	ENSRNOG00000058891	Cys1	0.395549	3.2974	13.2761	0.00026881	0.133145
32122	ENSRNOG00000001379	Cyp3a62	-0.630871	1.90186	13.2308	0.000275383	0.133145
10178	ENSRNOG00000044661	NA	-5.77939	-3.18573	13.2261	0.000276083	0.133145
209	ENSRNOG00000036592	Zfp518a	-0.353388	4.08111	13.1441	0.000288419	0.135203
17225	ENSRNOG00000012886	Maff	1.12244	-0.0891498	13.1012	0.000295106	0.135203
28262	ENSRNOG00000002176	Nectin3	-0.259122	4.88641	12.9441	0.000320925	0.138275
20350	ENSRNOG00000019107		1.31667	-0.239828	12.9188	0.000325304	0.138275
27905	ENSRNOG00000023509	Irs2	0.448801	6.84454	12.8997	0.000328629	0.138275
20682	ENSRNOG00000020254	Per2	0.339543	6.65452	12.8459	0.000338213	0.138275
5114	ENSRNOG00000039473	Ccdc152	-3.20018	-2.65847	12.8252	0.000341977	0.138275
28924	ENSRNOG00000030285	Epha3	-0.355127	4.10364	12.7975	0.000347082	0.138275
22143	ENSRNOG00000032206	NA	-0.286111	5.47479	12.6774	0.000370093	0.144305
24662	ENSRNOG00000002997	Slc9a3r2	0.29605	5.26992	12.5955	0.000386686	0.145995
28258	ENSRNOG00000059539	NA	-0.841168	2.75482	12.5741	0.000391122	0.145995
32591	ENSRNOG00000032112	AY172581.14	-1.9896	-2.32303	12.5157	0.000403536	0.145995
15476	ENSRNOG00000057724	NA	0.545619	3.02855	12.503	0.000406294	0.145995
14985	ENSRNOG00000007329	Frmd6	0.30622	5.76403	12.4516	0.000417625	0.147181
15373	ENSRNOG00000059389	AABR07065438.2	-0.295013	6.96123	12.2681	0.00046077	0.159322
26536	ENSRNOG00000018714	NA	0.298568	5.36299	12.0667	0.000513297	0.174198
7148	ENSRNOG00000025735	Wdr86	-3.4949	-2.68179	11.9482	0.000546988	0.182256
3570	ENSRNOG00000024245	Zkscan2	-0.410308	3.48113	11.8827	0.000566582	0.183035
20656	ENSRNOG00000050258	Ccnd3	0.274004	4.68539	11.8467	0.000577649	0.183035
1522	ENSRNOG00000014353	Sympk	0.253699	6.4228	11.8192	0.000586245	0.183035
15059	ENSRNOG00000008015	Fos	0.530788	5.38407	11.8095	0.000589277	0.183035
180	ENSRNOG00000022610	Agbl1	-1.26479	-0.518588	11.7383	0.000612269	0.184631
15835	ENSRNOG00000043465	Arc	0.613418	8.67401	11.7313	0.000614565	0.184631
20389	ENSRNOG00000016361	Plcd4	-0.35321	3.96576	11.6437	0.000644208	0.190415
510	ENSRNOG00000014215	Klf9	0.219297	7.1859	11.5304	0.000684663	0.19707
22963	ENSRNOG00000004720	NA	-0.365024	3.29688	11.5208	0.000688228	0.19707

## Sheet: glm_Coc_ED6_vs_Sal_ED6
	ENSEMBLID	Symbol	logFC	logCPM	LR	PValue	FDR
28053	ENSRNOG00000011921	Dusp4	0.616635	5.07976	35.7651	2.226e-09	4.07937e-05
1108	ENSRNOG00000046737	NA	-5.98835	-2.60486	32.4263	1.23802e-08	0.00011344
20771	ENSRNOG00000052352	NA	-5.30012	-3.17197	23.9624	9.82346e-07	0.00600083
21838	ENSRNOG00000059406	Ier5	0.471243	6.82294	22.4128	2.199e-06	0.0100747
31395	ENSRNOG00000001189	Sik1	0.560635	4.66923	19.2461	1.14907e-05	0.0421156
14132	ENSRNOG00000002365	Itm2a	-0.550045	4.40403	18.1842	2.00534e-05	0.0523104
16690	ENSRNOG00000008415	Nab2	0.399873	5.65516	18.1454	2.0466e-05	0.0523104
11966	ENSRNOG00000018484	Plk3	0.51455	3.54336	17.6801	2.61352e-05	0.0523104
19612	ENSRNOG00000049171	NA	1.67946	-0.914882	17.6434	2.66438e-05	0.0523104
12364	ENSRNOG00000000130	Dnajb5	0.313774	7.16097	17.3561	3.099e-05	0.0523104
19041	ENSRNOG00000010060	Panx1	0.35796	5.20835	17.3312	3.13988e-05	0.0523104
23138	ENSRNOG00000002793	Sstr2	0.417647	4.7874	16.4386	5.02512e-05	0.0767419
31330	ENSRNOG00000000640	Egr2	0.826118	4.82344	16.126	5.9264e-05	0.0835441
15835	ENSRNOG00000043465	Arc	0.715549	8.67401	15.9187	6.61231e-05	0.084398
30722	ENSRNOG00000000512	Slc26a8	-0.893264	4.0023	15.8359	6.90805e-05	0.084398
29822	ENSRNOG00000013851	Spry4	0.457193	4.43151	14.92	0.000112165	0.128471
28665	ENSRNOG00000024127	Atp13a5	-0.48169	3.2887	14.3379	0.000152761	0.164676
17883	ENSRNOG00000004540	Clec3b	-1.16571	0.155855	14.0932	0.000173974	0.173104
2281	ENSRNOG00000016926	Plekhs1	-1.81	-1.70661	14.0347	0.00017947	0.173104
17144	ENSRNOG00000023896	Dusp6	0.349183	6.23926	13.7852	0.000204945	0.187791
