# Supplementary material for: Extinction of Nicotine and Cocaine Seeking in Rats Reveals Novel, Unique and Time-Dependent Molecular Adaptations in the Medial Prefrontal Cortex
Source: Cell Mol Neurobiol. 2026 Jan 14;46:29. doi: 10.1007/s10571-026-01667-0 (PMC12876482; doi:10.1007/s10571-026-01667-0)
Supplement: Supplementary file 4 — Supplementary Material 4 [file 10571_2026_1667_MOESM4_ESM.xlsx]

## Sheet: ORA_output_GO_N6_ATAC
	ID	Description	GeneRatio	BgRatio	pvalue	p.adjust	qvalue	geneID	Count
GO:0005244	GO:0005244	voltage-gated monoatomic ion channel activity	15/272	196/17065	6.02047e-07	0.000110413	9.84107e-05	Kcnma1/Kcnb2/Kcnk10/Kcnd2/Grin2b/Cacna1c/Oprm1/Cacna1e/Kcnj15/Kcnab1/Kcnk2/Ptk2b/Kcnk13/Cacna1a/Kcnh3	15
GO:0022832	GO:0022832	voltage-gated channel activity	15/272	196/17065	6.02047e-07	0.000110413	9.84107e-05	Kcnma1/Kcnb2/Kcnk10/Kcnd2/Grin2b/Cacna1c/Oprm1/Cacna1e/Kcnj15/Kcnab1/Kcnk2/Ptk2b/Kcnk13/Cacna1a/Kcnh3	15
GO:0022843	GO:0022843	voltage-gated monoatomic cation channel activity	13/272	146/17065	6.1914e-07	0.000110413	9.84107e-05	Kcnma1/Kcnb2/Kcnk10/Kcnd2/Cacna1c/Oprm1/Cacna1e/Kcnj15/Kcnab1/Kcnk2/Kcnk13/Cacna1a/Kcnh3	13
GO:0098632	GO:0098632	cell-cell adhesion mediator activity	6/272	31/17065	8.17363e-06	0.00109322	0.000974383	Dscam/Nfasc/Ntng1/Dscaml1/Cntn5/Nrcam	6
GO:0005249	GO:0005249	voltage-gated potassium channel activity	9/272	99/17065	2.88066e-05	0.0030823	0.00274724	Kcnma1/Kcnb2/Kcnk10/Kcnd2/Kcnj15/Kcnab1/Kcnk2/Kcnk13/Kcnh3	9
GO:0015079	GO:0015079	potassium ion transmembrane transporter activity	11/272	161/17065	5.5628e-05	0.0044066	0.00392758	Kcnma1/Kcnb2/Kcnk10/Kcnd2/Slc12a8/Kcnj15/Slc9a9/Kcnab1/Kcnk2/Kcnk13/Kcnh3	11
GO:0098631	GO:0098631	cell adhesion mediator activity	6/272	43/17065	5.76565e-05	0.0044066	0.00392758	Dscam/Nfasc/Ntng1/Dscaml1/Cntn5/Nrcam	6
GO:0050660	GO:0050660	flavin adenine dinucleotide binding	8/272	97/17065	0.000159573	0.01056	0.00941205	Dhcr24/Kdm1a/Aox2/Nos1/Sqor/Etfa/Por/Txnrd1	8
GO:0005267	GO:0005267	potassium channel activity	9/272	125/17065	0.000177645	0.01056	0.00941205	Kcnma1/Kcnb2/Kcnk10/Kcnd2/Kcnj15/Kcnab1/Kcnk2/Kcnk13/Kcnh3	9
GO:0008331	GO:0008331	high voltage-gated calcium channel activity	3/272	11/17065	0.000601071	0.0321573	0.0286616	Cacna1c/Cacna1e/Cacna1a	3
GO:0015271	GO:0015271	outward rectifier potassium channel activity	4/272	26/17065	0.000715851	0.0348164	0.0310316	Kcnk10/Kcnd2/Kcnk2/Kcnk13	4
GO:0035497	GO:0035497	cAMP response element binding	3/272	12/17065	0.000792009	0.0353104	0.0314719	Creb5/Creb3l1/Tcf12	3
GO:0015923	GO:0015923	mannosidase activity	3/272	14/17065	0.00127983	0.0491072	0.043769	Man2a1/Manba/Man2b2	3
GO:0044325	GO:0044325	transmembrane transporter binding	9/272	164/17065	0.00128505	0.0491072	0.043769	Nherf1/Lrrk2/Kcnb2/Cacna1c/Nos1/Nedd4l/Kcnab1/Ank3/Pde4b	9
