# Supplementary material for: Extinction of Nicotine and Cocaine Seeking in Rats Reveals Novel, Unique and Time-Dependent Molecular Adaptations in the Medial Prefrontal Cortex
Source: Cell Mol Neurobiol. 2026 Jan 14;46:29. doi: 10.1007/s10571-026-01667-0 (PMC12876482; doi:10.1007/s10571-026-01667-0)
Supplement: Supplementary file 5 — Supplementary Material 5 [file 10571_2026_1667_MOESM5_ESM.xlsx]

## Sheet: ATAC_motif_N6
motif	observed	background	percent.observed	percent.background	fold.enrichment	pvalue	motif.name	p.adjust
MA1622.1	MA1622.1	415	7545	46.4726	18.8625	2.46375	1.50353e-80	Smad2::Smad3	1.12163e-77
MA0835.2	MA0835.2	424	7884	47.4804	19.71	2.40895	8.96896e-80	BATF3	2.86704e-77
MA0462.2	MA0462.2	422	7824	47.2564	19.56	2.41597	1.15296e-79	BATF::JUN	2.86704e-77
MA1634.1	MA1634.1	421	7802	47.1445	19.505	2.41704	1.8072e-79	BATF	3.37043e-77
MA1141.1	MA1141.1	388	6790	43.449	16.975	2.55959	1.56095e-78	FOS::JUND	2.32894e-76
MA0489.1	MA0489.1	402	7252	45.0168	18.13	2.483	3.19083e-78	JUN(var.2)	3.96726e-76
MA0490.2	MA0490.2	363	6048	40.6495	15.12	2.68846	5.4788e-78	JUNB	5.83883e-76
MA0477.2	MA0477.2	386	6804	43.2251	17.01	2.54116	4.37369e-77	FOSL1	4.07847e-75
MA1128.1	MA1128.1	379	6700	42.4412	16.75	2.5338	6.42444e-75	FOSL1::JUN	5.32514e-73
MA0491.2	MA0491.2	343	5752	38.4099	14.38	2.67106	6.49283e-72	JUND	4.84365e-70
MA1137.1	MA1137.1	358	6232	40.0896	15.58	2.57314	1.88306e-71	FOSL1::JUNB	1.27706e-69
MA1130.1	MA1130.1	360	6361	40.3135	15.9025	2.53504	3.32379e-70	FOSL2::JUN	2.06629e-68
MA0476.1	MA0476.1	385	7172	43.1131	17.93	2.40452	6.60598e-70	FOS	3.75868e-68
MA1142.1	MA1142.1	353	6162	39.5297	15.405	2.56603	7.05383e-70	FOSL1::JUND	3.75868e-68
MA0478.1	MA0478.1	370	6729	41.4334	16.8225	2.46297	3.09116e-69	FOSL2	1.53733e-67
MA1138.1	MA1138.1	338	5798	37.8499	14.495	2.61124	4.141e-68	FOSL2::JUNB	1.93074e-66
MA1144.1	MA1144.1	340	5884	38.0739	14.71	2.5883	1.24475e-67	FOSL2::JUND	5.46225e-66
MA1134.1	MA1134.1	332	5679	37.1781	14.1975	2.61863	6.30724e-67	FOS::JUNB	2.614e-65
MA0099.3	MA0099.3	343	6029	38.4099	15.0725	2.54834	1.21305e-66	FOS::JUN	4.76281e-65
MA1135.1	MA1135.1	329	5734	36.8421	14.335	2.57008	3.42495e-64	FOSB::JUNB	1.27751e-62
MA0655.1	MA0655.1	290	4928	32.4748	12.32	2.63594	1.79846e-57	JDP2	6.38882e-56
MA1132.1	MA1132.1	281	4910	31.467	12.275	2.5635	6.7224e-53	JUN::JUNB	2.27951e-51
MA1101.2	MA1101.2	264	4555	29.5633	11.3875	2.59612	3.08811e-50	BACH2	1.00162e-48
MA0841.1	MA0841.1	251	4537	28.1075	11.3425	2.47807	8.25875e-44	NFE2	2.5671e-42
MA1633.1	MA1633.1	299	7336	33.4826	18.34	1.82566	5.88864e-28	BACH1	1.75717e-26
MA0496.3	MA0496.3	259	7487	29.0034	18.7175	1.54953	3.19185e-14	MAFK	9.15814e-13
MA0089.2	MA0089.2	232	6559	25.9798	16.3975	1.58438	1.29729e-13	NFE2L1	3.58435e-12
MA0591.1	MA0591.1	196	5937	21.9485	14.8425	1.47876	6.52373e-09	Bach1::Mafk	1.73811e-07
MA0150.2	MA0150.2	184	5716	20.6047	14.29	1.4419	1.33911e-07	Nfe2l2	3.44474e-06
MA0501.1	MA0501.1	191	6021	21.3886	15.0525	1.42093	2.02646e-07	MAF::NFE2	5.03914e-06
MA0839.1	MA0839.1	38	1526	4.25532	3.815	1.11542	0.266713	CREB3L1	1
MA1639.1	MA1639.1	70	3015	7.83875	7.5375	1.03997	0.383358	MEIS1(var.2)	1
MA1124.1	MA1124.1	111	4955	12.43	12.3875	1.00343	0.500018	ZNF24	1
MA1601.1	MA1601.1	177	7934	19.8208	19.835	0.999286	0.517959	ZNF75D	1
MA1466.1	MA1466.1	28	1300	3.1355	3.25	0.964769	0.60419	ATF6	1
MA0787.1	MA0787.1	112	5146	12.542	12.865	0.974893	0.629857	POU3F2	1
MA0785.1	MA0785.1	106	4887	11.8701	12.2175	0.971565	0.641127	POU2F1	1
MA0466.2	MA0466.2	20	953	2.23964	2.3825	0.940038	0.642477	CEBPB	1
MA1546.1	MA1546.1	20	981	2.23964	2.4525	0.913208	0.691769	PAX3(var.2)	1
MA0838.1	MA0838.1	17	840	1.9037	2.1	0.906522	0.693365	CEBPG	1
MA0837.1	MA0837.1	16	799	1.79171	1.9975	0.896978	0.705323	CEBPE	1
MA0788.1	MA0788.1	108	5100	12.0941	12.75	0.948554	0.73827	POU3F3	1
MA0658.1	MA0658.1	28	1397	3.1355	3.4925	0.89778	0.747004	LHX6	1
MA0792.1	MA0792.1	97	4627	10.8623	11.5675	0.939033	0.762092	POU5F1B	1
MA0822.1	MA0822.1	24	1221	2.68757	3.0525	0.880449	0.766147	HES7	1
MA0821.1	MA0821.1	24	1226	2.68757	3.065	0.876858	0.772669	HES5	1
MA1505.1	MA1505.1	17	890	1.9037	2.225	0.855593	0.77615	HOXC8	1
MA0470.2	MA0470.2	10	548	1.11982	1.37	0.817387	0.782293	E2F4	1
MA1572.1	MA1572.1	47	2329	5.26316	5.8225	0.903934	0.784291	TGIF2LY	1
MA0153.2	MA0153.2	36	1812	4.03135	4.53	0.889924	0.787555	HNF1B	1
MA0817.1	MA0817.1	52	2572	5.82307	6.43	0.905609	0.791193	BHLHE23	1
MA0259.1	MA0259.1	13	704	1.45577	1.76	0.82714	0.792787	ARNT::HIF1A	1
MA0668.1	MA0668.1	40	2012	4.47928	5.03	0.890514	0.797468	NEUROD2	1
MA1519.1	MA1519.1	31	1599	3.47144	3.9975	0.868404	0.814222	LHX5	1
MA0780.1	MA0780.1	18	970	2.01568	2.425	0.831207	0.818521	PAX3	1
MA0710.1	MA0710.1	36	1852	4.03135	4.63	0.870703	0.826255	NOTO	1
MA0789.1	MA0789.1	92	4505	10.3024	11.2625	0.914748	0.834202	POU3F4	1
MA0786.1	MA0786.1	112	5435	12.542	13.5875	0.923054	0.834237	POU3F1	1
MA0818.1	MA0818.1	42	2155	4.70325	5.3875	0.872993	0.8392	BHLHE22	1
MA1470.1	MA1470.1	32	1676	3.58343	4.19	0.855233	0.841416	BACH2(var.2)	1
MA0680.1	MA0680.1	20	1090	2.23964	2.725	0.821887	0.842966	PAX7	1
MA0826.1	MA0826.1	46	2361	5.15118	5.9025	0.872711	0.850242	OLIG1	1
MA1549.1	MA1549.1	57	2888	6.38298	7.22	0.884069	0.85197	POU6F1(var.2)	1
MA0068.2	MA0068.2	21	1150	2.35162	2.875	0.817956	0.853736	PAX4	1
MA0777.1	MA0777.1	10	594	1.11982	1.485	0.754088	0.855588	MYBL2	1
MA0024.3	MA0024.3	8	491	0.895857	1.2275	0.729822	0.858815	E2F1	1
MA0784.1	MA0784.1	108	5300	12.0941	13.25	0.91276	0.860507	POU1F1	1
MA1608.1	MA1608.1	36	1896	4.03135	4.74	0.850497	0.862784	Isl1	1
MA0485.2	MA0485.2	24	1320	2.68757	3.3	0.814415	0.873038	HOXC9	1
MA1119.1	MA1119.1	85	4262	9.51848	10.655	0.893334	0.879744	SIX2	1
MA0908.1	MA0908.1	25	1381	2.79955	3.4525	0.810877	0.882251	HOXD11	1
MA0108.2	MA0108.2	58	2986	6.49496	7.465	0.870055	0.882516	TBP	1
MA0755.1	MA0755.1	11	669	1.2318	1.6725	0.736504	0.88316	CUX2	1
MA0896.1	MA0896.1	40	2120	4.47928	5.3	0.845148	0.883522	Hmx1	1
MA0507.1	MA0507.1	120	5911	13.4378	14.7775	0.909345	0.883641	POU2F2	1
MA1143.1	MA1143.1	29	1590	3.24748	3.975	0.816976	0.889954	FOSL1::JUND(var.2)	1
MA0791.1	MA0791.1	83	4201	9.29451	10.5025	0.884981	0.895164	POU4F3	1
MA0805.1	MA0805.1	93	4707	10.4143	11.7675	0.885008	0.90859	TBX1	1
MA0651.1	MA0651.1	18	1066	2.01568	2.665	0.756352	0.911911	HOXC11	1
MA1520.1	MA1520.1	61	3191	6.83091	7.9775	0.856272	0.9125	MAF	1
MA1500.1	MA1500.1	30	1679	3.35946	4.1975	0.800348	0.914788	HOXB6	1
MA0754.1	MA0754.1	10	648	1.11982	1.62	0.691247	0.91511	CUX1	1
MA1114.1	MA1114.1	122	6103	13.6618	15.2575	0.895416	0.919037	PBX3	1
MA1471.1	MA1471.1	51	2725	5.71109	6.8125	0.838325	0.920369	BARX2	1
MA0891.1	MA0891.1	31	1741	3.47144	4.3525	0.797575	0.921311	GSC2	1
MA1523.1	MA1523.1	75	3888	8.39866	9.72	0.864059	0.922329	MSANTD3	1
MA0117.2	MA0117.2	75	3894	8.39866	9.735	0.862728	0.924481	Mafb	1
MA0628.1	MA0628.1	18	1088	2.01568	2.72	0.741058	0.926538	POU6F1	1
MA0604.1	MA0604.1	14	886	1.56775	2.215	0.707787	0.932063	Atf1	1
MA0623.2	MA0623.2	45	2461	5.03919	6.1525	0.819048	0.932743	NEUROG1	1
MA0703.2	MA0703.2	44	2412	4.92721	6.03	0.817116	0.932864	LMX1B	1
MA0779.1	MA0779.1	20	1203	2.23964	3.0075	0.744686	0.93292	PAX1	1
MA0597.1	MA0597.1	75	3922	8.39866	9.805	0.856569	0.933901	THAP1	1
MA0670.1	MA0670.1	81	4219	9.07055	10.5475	0.859971	0.936695	NFIA	1
MA0883.1	MA0883.1	33	1876	3.69541	4.69	0.787934	0.937637	Dmbx1	1
MA1503.1	MA1503.1	21	1265	2.35162	3.1625	0.743596	0.938205	HOXB9	1
MA1106.1	MA1106.1	17	1056	1.9037	2.64	0.721097	0.938377	HIF1A	1
MA0067.1	MA0067.1	16	1007	1.79171	2.5175	0.711703	0.940529	Pax2	1
MA0467.1	MA0467.1	62	3315	6.94289	8.2875	0.837754	0.940615	Crx	1
MA1112.2	MA1112.2	94	4861	10.5263	12.1525	0.866185	0.942403	NR4A1	1
MA1636.1	MA1636.1	56	3030	6.271	7.575	0.827854	0.943021	CEBPG(var.2)	1
MA0704.1	MA0704.1	25	1483	2.79955	3.7075	0.755105	0.943483	Lhx4	1
MA1585.1	MA1585.1	45	2491	5.03919	6.2275	0.809184	0.943807	ZKSCAN1	1
MA1506.1	MA1506.1	23	1381	2.57559	3.4525	0.746007	0.944019	HOXD10	1
MA0870.1	MA0870.1	49	2692	5.48712	6.73	0.815323	0.944898	Sox1	1
MA0520.1	MA0520.1	122	6205	13.6618	15.5125	0.880697	0.946157	Stat6	1
MA0674.1	MA0674.1	33	1901	3.69541	4.7525	0.777572	0.947473	NKX6-1	1
MA1571.1	MA1571.1	44	2455	4.92721	6.1375	0.802804	0.948332	TGIF2LX	1
MA0621.1	MA0621.1	43	2407	4.81523	6.0175	0.800204	0.948901	mix-a	1
MA0135.1	MA0135.1	63	3392	7.05487	8.48	0.831942	0.948976	Lhx3	1
MA1647.1	MA1647.1	162	8097	18.1411	20.2425	0.896189	0.949145	PRDM4	1
MA0637.1	MA0637.1	8	588	0.895857	1.47	0.609426	0.95243	CENPB	1
MA0063.2	MA0063.2	63	3405	7.05487	8.5125	0.828766	0.952464	NKX2-5	1
MA1652.1	MA1652.1	188	9329	21.0526	23.3225	0.902675	0.953031	ZKSCAN5	1
MA0735.1	MA0735.1	18	1141	2.01568	2.8525	0.706635	0.953637	GLIS1	1
MA0833.2	MA0833.2	52	2870	5.82307	7.175	0.811577	0.95384	ATF4	1
MA0629.1	MA0629.1	46	2573	5.15118	6.4325	0.800805	0.953962	Rhox11	1
MA0864.2	MA0864.2	7	533	0.783875	1.3325	0.588274	0.954338	E2F2	1
MA0469.3	MA0469.3	4	350	0.447928	0.875	0.511918	0.954354	E2F3	1
MA0083.3	MA0083.3	26	1564	2.91153	3.91	0.744638	0.955007	SRF	1
MA1126.1	MA1126.1	41	2328	4.59127	5.82	0.788877	0.95534	FOS::JUN(var.2)	1
MA0601.1	MA0601.1	59	3222	6.60694	8.055	0.820229	0.955758	Arid3b	1
MA0124.2	MA0124.2	49	2729	5.48712	6.8225	0.804269	0.955889	Nkx3-1	1
MA1118.1	MA1118.1	60	3276	6.71892	8.19	0.820382	0.956976	SIX1	1
MA0782.2	MA0782.2	107	5546	11.9821	13.865	0.864196	0.957153	PKNOX1	1
MA0093.3	MA0093.3	63	3424	7.05487	8.56	0.824167	0.957203	USF1	1
MA0634.1	MA0634.1	42	2385	4.70325	5.9625	0.788805	0.957299	ALX3	1
MA1420.1	MA1420.1	38	2184	4.25532	5.46	0.779362	0.95736	IRF5	1
MA0905.1	MA0905.1	30	1778	3.35946	4.445	0.755785	0.957646	HOXC10	1
MA1565.1	MA1565.1	112	5794	12.542	14.485	0.865861	0.959025	TBX18	1
MA0648.1	MA0648.1	30	1786	3.35946	4.465	0.752399	0.960113	GSC	1
MA0081.2	MA0081.2	222	10954	24.86	27.385	0.907797	0.960896	SPIB	1
MA0715.1	MA0715.1	51	2848	5.71109	7.12	0.802119	0.960911	PROP1	1
MA0113.3	MA0113.3	48	2699	5.37514	6.7475	0.796612	0.960975	NR3C1	1
MA0758.1	MA0758.1	31	1841	3.47144	4.6025	0.754252	0.961182	E2F7	1
MA0125.1	MA0125.1	38	2198	4.25532	5.495	0.774398	0.961259	Nobox	1
MA1115.1	MA1115.1	108	5617	12.0941	14.0425	0.861247	0.961496	POU5F1	1
MA0078.1	MA0078.1	56	3104	6.271	7.76	0.808118	0.962811	Sox17	1
MA0844.1	MA0844.1	18	1166	2.01568	2.915	0.691485	0.963085	XBP1	1
MA0914.1	MA0914.1	37	2157	4.14334	5.3925	0.768352	0.963794	ISL2	1
MA0825.1	MA0825.1	29	1752	3.24748	4.38	0.741434	0.965138	MNT	1
MA0483.1	MA0483.1	122	6307	13.6618	15.7675	0.866454	0.965382	Gfi1b	1
MA0638.1	MA0638.1	18	1177	2.01568	2.9425	0.685022	0.966678	CREB3	1
MA1525.1	MA1525.1	93	4931	10.4143	12.3275	0.844805	0.96719	NFATC4	1
MA0888.1	MA0888.1	22	1394	2.46361	3.485	0.706917	0.967547	EVX2	1
MA0911.1	MA0911.1	18	1186	2.01568	2.965	0.679824	0.969384	Hoxa11	1
MA0706.1	MA0706.1	42	2435	4.70325	6.0875	0.772607	0.969453	MEOX2	1
MA0778.1	MA0778.1	22	1401	2.46361	3.5025	0.703385	0.969475	NFKB2	1
MA0607.1	MA0607.1	58	3238	6.49496	8.095	0.802342	0.969868	Bhlha15	1
MA0878.2	MA0878.2	50	2842	5.5991	7.105	0.788051	0.970335	CDX1	1
MA0800.1	MA0800.1	76	4127	8.51064	10.3175	0.824874	0.970522	EOMES	1
MA0627.2	MA0627.2	111	5818	12.43	14.545	0.85459	0.970625	POU2F3	1
MA0796.1	MA0796.1	65	3589	7.27884	8.9725	0.811238	0.970759	TGIF1	1
MA0713.1	MA0713.1	42	2448	4.70325	6.12	0.768504	0.972074	PHOX2A	1
MA0739.1	MA0739.1	66	3652	7.39082	9.13	0.809509	0.973012	Hic1	1
MA1478.1	MA1478.1	50	2861	5.5991	7.1525	0.782818	0.973777	DMRTA2	1
MA0702.2	MA0702.2	38	2255	4.25532	5.6375	0.754824	0.974142	LMX1A	1
MA0874.1	MA0874.1	22	1423	2.46361	3.5575	0.69251	0.974893	Arx	1
MA0727.1	MA0727.1	46	2668	5.15118	6.67	0.77229	0.975227	NR3C2	1
MA0895.1	MA0895.1	28	1743	3.1355	4.3575	0.719564	0.975311	HMBOX1	1
MA1508.1	MA1508.1	217	10855	24.3001	27.1375	0.895444	0.976344	IKZF1	1
MA1619.1	MA1619.1	84	4558	9.40649	11.395	0.825493	0.976414	Ptf1a(var.2)	1
MA0781.1	MA0781.1	19	1268	2.12766	3.17	0.671186	0.976467	PAX9	1
MA0122.3	MA0122.3	58	3280	6.49496	8.2	0.792068	0.976752	Nkx3-2	1
MA0875.1	MA0875.1	23	1486	2.57559	3.715	0.693294	0.97693	BARX1	1
MA0631.1	MA0631.1	29	1805	3.24748	4.5125	0.719663	0.977166	Six3	1
MA0809.2	MA0809.2	87	4711	9.74244	11.7775	0.827208	0.977281	TEAD4	1
MA0700.2	MA0700.2	36	2170	4.03135	5.425	0.743107	0.977337	LHX2	1
MA0035.4	MA0035.4	48	2783	5.37514	6.9575	0.772568	0.977462	GATA1	1
MA0711.1	MA0711.1	25	1596	2.79955	3.99	0.701642	0.977593	OTX1	1
MA1521.1	MA1521.1	55	3137	6.15901	7.8425	0.785338	0.97775	MAFA	1
MA1154.1	MA1154.1	69	3833	7.72676	9.5825	0.806341	0.97778	ZNF282	1
MA1485.1	MA1485.1	72	3981	8.06271	9.9525	0.810119	0.977794	FERD3L	1
MA0461.2	MA0461.2	57	3238	6.38298	8.095	0.788509	0.977887	Atoh1	1
MA1501.1	MA1501.1	26	1652	2.91153	4.13	0.704972	0.978146	HOXB7	1
MA0897.1	MA0897.1	46	2690	5.15118	6.725	0.765974	0.978704	Hmx2	1
MA0029.1	MA0029.1	81	4430	9.07055	11.075	0.819011	0.978705	Mecom	1
MA0721.1	MA0721.1	28	1761	3.1355	4.4025	0.712209	0.978736	UNCX	1
MA0074.1	MA0074.1	35	2127	3.91937	5.3175	0.737071	0.978791	RXRA::VDR	1
MA0885.1	MA0885.1	31	1919	3.47144	4.7975	0.723594	0.978816	Dlx2	1
MA0102.4	MA0102.4	50	2895	5.5991	7.2375	0.773624	0.979078	CEBPA	1
MA0131.2	MA0131.2	9	716	1.00784	1.79	0.563038	0.97973	HINFP	1
MA1567.1	MA1567.1	72	3999	8.06271	9.9975	0.806473	0.980019	TBX6	1
MA0009.2	MA0009.2	30	1875	3.35946	4.6875	0.716685	0.98022	TBXT	1
MA0793.1	MA0793.1	47	2752	5.26316	6.88	0.764994	0.980304	POU6F2	1
MA0069.1	MA0069.1	31	1930	3.47144	4.825	0.71947	0.980622	PAX6	1
MA0675.1	MA0675.1	31	1931	3.47144	4.8275	0.719098	0.980779	NKX6-2	1
MA1479.1	MA1479.1	53	3063	5.93505	7.6575	0.775064	0.981297	DMRTC2	1
MA0836.2	MA0836.2	45	2659	5.03919	6.6475	0.758058	0.981478	CEBPD	1
MA0669.1	MA0669.1	57	3269	6.38298	8.1725	0.781031	0.981891	NEUROG2	1
MA0678.1	MA0678.1	37	2252	4.14334	5.63	0.735939	0.982011	OLIG2	1
MA0873.1	MA0873.1	16	1131	1.79171	2.8275	0.633674	0.982312	HOXD12	1
MA0662.1	MA0662.1	33	2048	3.69541	5.12	0.72176	0.982593	MIXL1	1
MA0790.1	MA0790.1	80	4425	8.95857	11.0625	0.809814	0.983439	POU4F1	1
MA1518.1	MA1518.1	21	1414	2.35162	3.535	0.66524	0.983465	LHX1	1
MA0511.2	MA0511.2	27	1739	3.02352	4.3475	0.695461	0.98369	RUNX2	1
MA0797.1	MA0797.1	62	3538	6.94289	8.845	0.784951	0.983941	TGIF2	1
MA0731.1	MA0731.1	79	4386	8.84658	10.965	0.806802	0.984398	BCL6B	1
MA0528.2	MA0528.2	177	9088	19.8208	22.72	0.872396	0.984545	ZNF263	1
MA0525.2	MA0525.2	24	1585	2.68757	3.9625	0.678251	0.984676	TP63	1
MA1473.1	MA1473.1	51	2999	5.71109	7.4975	0.761732	0.98549	CDX4	1
MA1476.1	MA1476.1	25	1646	2.79955	4.115	0.680329	0.98563	DLX5	1
MA0019.1	MA0019.1	28	1807	3.1355	4.5175	0.694078	0.985649	Ddit3::Cebpa	1
MA1544.1	MA1544.1	6	557	0.671892	1.3925	0.482508	0.985848	OVOL1	1
MA1121.1	MA1121.1	74	4156	8.28667	10.39	0.797562	0.985903	TEAD2	1
MA0808.1	MA0808.1	70	3958	7.83875	9.895	0.792193	0.985947	TEAD3	1
MA0691.1	MA0691.1	67	3813	7.5028	9.5325	0.787076	0.986332	TFAP4	1
MA0495.3	MA0495.3	94	5150	10.5263	12.875	0.817578	0.986751	MAFF	1
MA0887.1	MA0887.1	19	1327	2.12766	3.3175	0.641344	0.986824	EVX1	1
MA0733.1	MA0733.1	64	3669	7.16685	9.1725	0.781341	0.986843	EGR4	1
MA0650.2	MA0650.2	55	3219	6.15901	8.0475	0.765333	0.987114	HOXA13	1
MA0854.1	MA0854.1	24	1604	2.68757	4.01	0.670217	0.987145	Alx1	1
MA0488.1	MA0488.1	72	4075	8.06271	10.1875	0.791432	0.987404	JUN	1
MA0842.2	MA0842.2	56	3273	6.271	8.1825	0.766391	0.98741	NRL	1
MA0132.2	MA0132.2	21	1443	2.35162	3.6075	0.651871	0.98751	PDX1	1
MA0723.1	MA0723.1	21	1443	2.35162	3.6075	0.651871	0.98751	VAX2	1
MA1481.1	MA1481.1	21	1443	2.35162	3.6075	0.651871	0.98751	DRGX	1
MA0058.3	MA0058.3	27	1771	3.02352	4.4275	0.682895	0.987713	MAX	1
MA1463.1	MA1463.1	34	2144	3.80739	5.36	0.710334	0.987791	ARGFX	1
MA0761.2	MA0761.2	176	9096	19.7088	22.74	0.866704	0.987961	ETV1	1
MA0774.1	MA0774.1	61	3532	6.83091	8.83	0.773602	0.987968	MEIS2	1
MA0906.1	MA0906.1	17	1228	1.9037	3.07	0.620096	0.988488	HOXC12	1
MA1557.1	MA1557.1	17	1228	1.9037	3.07	0.620096	0.988488	SMAD5	1
MA0642.1	MA0642.1	19	1341	2.12766	3.3525	0.634649	0.988572	EN2	1
MA0794.1	MA0794.1	22	1510	2.46361	3.775	0.652611	0.988888	PROX1	1
MA0707.1	MA0707.1	49	2935	5.48712	7.3375	0.747819	0.988937	MNX1	1
MA0105.4	MA0105.4	21	1456	2.35162	3.64	0.64605	0.989013	NFKB1	1
MA0866.1	MA0866.1	59	3447	6.60694	8.6175	0.766689	0.989189	SOX21	1
MA0904.2	MA0904.2	9	768	1.00784	1.92	0.524916	0.98963	HOXB5	1
MA0498.2	MA0498.2	76	4313	8.51064	10.7825	0.789301	0.990138	MEIS1	1
MA0802.1	MA0802.1	69	3964	7.72676	9.91	0.779694	0.990154	TBR1	1
MA0783.1	MA0783.1	80	4512	8.95857	11.28	0.794199	0.990164	PKNOX2	1
MA1563.1	MA1563.1	35	2223	3.91937	5.5575	0.70524	0.990182	SOX18	1
MA0598.3	MA0598.3	162	8479	18.1411	21.1975	0.855813	0.990278	EHF	1
MA1645.1	MA1645.1	89	4960	9.96641	12.4	0.803742	0.990371	NKX2-2	1
MA0673.1	MA0673.1	60	3516	6.71892	8.79	0.764383	0.990471	NKX2-8	1
MA1474.1	MA1474.1	19	1360	2.12766	3.4	0.625782	0.990607	CREB3L4	1
MA0646.1	MA0646.1	25	1693	2.79955	4.2325	0.661442	0.990708	GCM1	1
MA0659.2	MA0659.2	94	5212	10.5263	13.03	0.807852	0.990719	MAFG	1
MA0804.1	MA0804.1	28	1859	3.1355	4.6475	0.674663	0.990974	TBX19	1
MA0705.1	MA0705.1	22	1533	2.46361	3.8325	0.64282	0.991138	Lhx8	1
MA0075.3	MA0075.3	22	1533	2.46361	3.8325	0.64282	0.991138	PRRX2	1
MA0683.1	MA0683.1	73	4181	8.17469	10.4525	0.78208	0.991179	POU4F2	1
MA0594.2	MA0594.2	3	380	0.335946	0.95	0.353628	0.991346	HOXA9	1
MA0046.2	MA0046.2	42	2609	4.70325	6.5225	0.72108	0.991566	HNF1A	1
MA0819.1	MA0819.1	18	1314	2.01568	3.285	0.6136	0.991585	CLOCK	1
MA0827.1	MA0827.1	43	2663	4.81523	6.6575	0.723279	0.991691	OLIG3	1
MA1641.1	MA1641.1	77	4398	8.62262	10.995	0.784231	0.992111	MYF5	1
MA1589.1	MA1589.1	70	4049	7.83875	10.1225	0.774388	0.992169	ZNF140	1
MA0106.3	MA0106.3	32	2091	3.58343	5.2275	0.685495	0.992243	TP53	1
MA0661.1	MA0661.1	28	1876	3.1355	4.69	0.66855	0.992277	MEOX1	1
MA1545.1	MA1545.1	5	532	0.55991	1.33	0.420985	0.992505	OVOL2	1
MA0048.2	MA0048.2	82	4655	9.18253	11.6375	0.789047	0.99251	NHLH1	1
MA1140.2	MA1140.2	23	1606	2.57559	4.015	0.641491	0.99256	JUNB(var.2)	1
MA0664.1	MA0664.1	16	1213	1.79171	3.0325	0.590837	0.992737	MLXIPL	1
MA1566.1	MA1566.1	76	4361	8.51064	10.9025	0.780613	0.992739	TBX3	1
MA0649.1	MA0649.1	20	1441	2.23964	3.6025	0.621691	0.992744	HEY2	1
MA0652.1	MA0652.1	51	3095	5.71109	7.7375	0.738105	0.992754	IRF8	1
MA0776.1	MA0776.1	6	602	0.671892	1.505	0.44644	0.992772	MYBL1	1
MA0007.3	MA0007.3	47	2889	5.26316	7.2225	0.728717	0.992788	Ar	1
MA0644.1	MA0644.1	28	1885	3.1355	4.7125	0.665358	0.992895	ESX1	1
MA0879.1	MA0879.1	25	1723	2.79955	4.3075	0.649925	0.993028	Dlx1	1
MA0043.3	MA0043.3	60	3562	6.71892	8.905	0.754512	0.993087	HLF	1
MA0100.3	MA0100.3	61	3616	6.83091	9.04	0.755631	0.99324	MYB	1
MA0596.1	MA0596.1	54	3260	6.04703	8.15	0.741967	0.993312	SREBF2	1
MA0473.3	MA0473.3	164	8650	18.3651	21.625	0.849251	0.993321	ELF1	1
MA0070.1	MA0070.1	36	2325	4.03135	5.8125	0.693566	0.993513	PBX1	1
MA0104.4	MA0104.4	18	1340	2.01568	3.35	0.601695	0.993646	MYCN	1
MA1524.1	MA1524.1	44	2754	4.92721	6.885	0.715644	0.993895	MSGN1	1
MA1597.1	MA1597.1	108	5970	12.0941	14.925	0.810323	0.993915	ZNF528	1
MA0716.1	MA0716.1	23	1627	2.57559	4.0675	0.633212	0.99397	PRRX1	1
MA0701.2	MA0701.2	23	1627	2.57559	4.0675	0.633212	0.99397	LHX9	1
MA0682.2	MA0682.2	39	2493	4.3673	6.2325	0.70073	0.993987	PITX1	1
MA0672.1	MA0672.1	51	3122	5.71109	7.805	0.731721	0.994091	NKX2-3	1
MA1497.1	MA1497.1	22	1577	2.46361	3.9425	0.624884	0.994321	HOXA6	1
MA0898.1	MA0898.1	43	2712	4.81523	6.78	0.710211	0.994386	Hmx3	1
MA1627.1	MA1627.1	197	10247	22.0605	25.6175	0.861148	0.994391	Wt1	1
MA1535.1	MA1535.1	24	1690	2.68757	4.225	0.636111	0.9944	NR2C1	1
MA0663.1	MA0663.1	16	1237	1.79171	3.0925	0.579374	0.99447	MLX	1
MA0492.1	MA0492.1	63	3756	7.05487	9.39	0.751317	0.994848	JUND(var.2)	1
MA0889.1	MA0889.1	21	1531	2.35162	3.8275	0.614402	0.994898	GBX1	1
MA0519.1	MA0519.1	124	6780	13.8858	16.95	0.81922	0.994901	Stat5a::Stat5b	1
MA0635.1	MA0635.1	14	1130	1.56775	2.825	0.554955	0.995124	BARHL2	1
MA0090.3	MA0090.3	81	4672	9.07055	11.68	0.776588	0.995127	TEAD1	1
MA0654.1	MA0654.1	26	1816	2.91153	4.54	0.641307	0.995182	ISX	1
MA0717.1	MA0717.1	26	1816	2.91153	4.54	0.641307	0.995182	RAX2	1
MA0620.3	MA0620.3	25	1761	2.79955	4.4025	0.635901	0.995201	MITF	1
MA0112.3	MA0112.3	29	1983	3.24748	4.9575	0.655064	0.995277	ESR1	1
MA1542.1	MA1542.1	45	2841	5.03919	7.1025	0.709496	0.995384	OSR1	1
MA0164.1	MA0164.1	71	4178	7.95073	10.445	0.761199	0.995403	Nr2e3	1
MA1104.2	MA1104.2	62	3722	6.94289	9.305	0.746146	0.995443	GATA6	1
MA0025.2	MA0025.2	68	4028	7.61478	10.07	0.756185	0.995463	NFIL3	1
MA0526.3	MA0526.3	55	3366	6.15901	8.415	0.731909	0.995556	USF2	1
MA1498.1	MA1498.1	16	1257	1.79171	3.1425	0.570155	0.995611	HOXA7	1
MA1502.1	MA1502.1	16	1257	1.79171	3.1425	0.570155	0.995611	HOXB8	1
MA0910.2	MA0910.2	16	1257	1.79171	3.1425	0.570155	0.995611	HOXD8	1
MA0913.2	MA0913.2	52	3213	5.82307	8.0325	0.724938	0.995631	HOXD9	1
MA0884.1	MA0884.1	37	2425	4.14334	6.0625	0.683437	0.995672	DUXA	1
MA0595.1	MA0595.1	53	3267	5.93505	8.1675	0.726667	0.995703	SREBF1	1
MA0766.2	MA0766.2	41	2640	4.59127	6.6	0.695646	0.995748	GATA5	1
MA0615.1	MA0615.1	4	495	0.447928	1.2375	0.361962	0.995752	Gmeb1	1
MA1113.2	MA1113.2	61	3687	6.83091	9.2175	0.74108	0.995952	PBX2	1
MA0686.1	MA0686.1	22	1612	2.46361	4.03	0.611317	0.996057	SPDEF	1
MA0714.1	MA0714.1	40	2596	4.47928	6.49	0.690182	0.996066	PITX3	1
MA1592.1	MA1592.1	71	4202	7.95073	10.505	0.756852	0.996111	ZNF274	1
MA1472.1	MA1472.1	91	5207	10.1904	13.0175	0.782821	0.996154	BHLHA15(var.2)	1
MA0080.5	MA0080.5	263	13413	29.4513	33.5325	0.878291	0.996244	SPI1	1
MA0907.1	MA0907.1	30	2062	3.35946	5.155	0.65169	0.99625	HOXC13	1
MA1654.1	MA1654.1	114	6346	12.766	15.865	0.804662	0.996262	ZNF16	1
MA0757.1	MA0757.1	47	2972	5.26316	7.43	0.708366	0.996267	ONECUT3	1
MA0909.2	MA0909.2	40	2604	4.47928	6.51	0.688062	0.996328	HOXD13	1
MA0671.1	MA0671.1	61	3706	6.83091	9.265	0.737281	0.996485	NFIX	1
MA0690.1	MA0690.1	70	4167	7.83875	10.4175	0.752459	0.996521	TBX21	1
MA0861.1	MA0861.1	29	2019	3.24748	5.0475	0.643384	0.996658	TP73	1
MA1547.1	MA1547.1	36	2402	4.03135	6.005	0.671333	0.996707	PITX2	1
MA1640.1	MA1640.1	60	3664	6.71892	9.16	0.733507	0.996725	MEIS2(var.2)	1
MA0756.1	MA0756.1	25	1799	2.79955	4.4975	0.622468	0.996732	ONECUT2	1
MA0890.1	MA0890.1	26	1856	2.91153	4.64	0.627486	0.996767	GBX2	1
MA1493.1	MA1493.1	25	1802	2.79955	4.505	0.621432	0.996831	HES6	1
MA0806.1	MA0806.1	54	3358	6.04703	8.395	0.720314	0.996833	TBX4	1
MA0807.1	MA0807.1	54	3358	6.04703	8.395	0.720314	0.996833	TBX5	1
MA0688.1	MA0688.1	70	4185	7.83875	10.4625	0.749223	0.996942	TBX2	1
MA0608.1	MA0608.1	24	1750	2.68757	4.375	0.614302	0.996967	Creb3l2	1
MA1577.1	MA1577.1	15	1229	1.67973	3.0725	0.546699	0.996972	TLX2	1
MA0724.1	MA0724.1	14	1170	1.56775	2.925	0.535983	0.997013	VENTX	1
MA0795.1	MA0795.1	21	1583	2.35162	3.9575	0.59422	0.99708	SMAD3	1
MA1562.1	MA1562.1	33	2257	3.69541	5.6425	0.654924	0.997204	SOX14	1
MA1496.1	MA1496.1	18	1414	2.01568	3.535	0.570206	0.997232	HOXA4	1
MA1532.1	MA1532.1	46	2958	5.15118	7.395	0.696575	0.997291	NR1D2	1
MA0606.1	MA0606.1	99	5660	11.0862	14.15	0.783479	0.997313	NFAT5	1
MA1538.1	MA1538.1	22	1649	2.46361	4.1225	0.5976	0.997346	NR2F1(var.3)	1
MA0862.1	MA0862.1	5	596	0.55991	1.49	0.375779	0.997362	GMEB2	1
MA0066.1	MA0066.1	49	3125	5.48712	7.8125	0.702352	0.997482	PPARG	1
MA0880.1	MA0880.1	20	1541	2.23964	3.8525	0.581348	0.997545	Dlx3	1
MA0881.1	MA0881.1	20	1541	2.23964	3.8525	0.581348	0.997545	Dlx4	1
MA0465.2	MA0465.2	69	4172	7.72676	10.43	0.740821	0.997682	CDX2	1
MA0610.1	MA0610.1	39	2603	4.3673	6.5075	0.671118	0.997691	DMRT3	1
MA0853.1	MA0853.1	19	1491	2.12766	3.7275	0.570801	0.997763	Alx4	1
MA0482.2	MA0482.2	55	3458	6.15901	8.645	0.712437	0.997836	GATA4	1
MA0159.1	MA0159.1	55	3462	6.15901	8.655	0.711613	0.997905	RARA::RXRA	1
MA0626.1	MA0626.1	29	2070	3.24748	5.175	0.627532	0.997982	Npas2	1
MA1139.1	MA1139.1	23	1732	2.57559	4.33	0.594824	0.997994	FOSL2::JUNB(var.2)	1
MA0722.1	MA0722.1	36	2457	4.03135	6.1425	0.656305	0.998015	VAX1	1
MA0801.1	MA0801.1	62	3835	6.94289	9.5875	0.724161	0.998053	MGA	1
MA0803.1	MA0803.1	62	3835	6.94289	9.5875	0.724161	0.998053	TBX15	1
MA0084.1	MA0084.1	53	3368	5.93505	8.42	0.704875	0.998079	SRY	1
MA0859.1	MA0859.1	48	3107	5.37514	7.7675	0.692004	0.99812	Rarg	1
MA0764.2	MA0764.2	192	10224	21.5006	25.56	0.84118	0.998127	ETV4	1
MA0145.3	MA0145.3	15	1272	1.67973	3.18	0.528217	0.998219	TFCP2	1
MA0612.2	MA0612.2	8	831	0.895857	2.0775	0.431219	0.998283	EMX1	1
MA0738.1	MA0738.1	55	3491	6.15901	8.7275	0.705702	0.998345	HIC2	1
MA0719.1	MA0719.1	26	1921	2.91153	4.8025	0.606254	0.998349	RHOXF1	1
MA0886.1	MA0886.1	16	1347	1.79171	3.3675	0.53206	0.998512	EMX2	1
MA0765.2	MA0765.2	42	2814	4.70325	7.035	0.66855	0.998522	ETV5	1
MA0014.3	MA0014.3	13	1166	1.45577	2.915	0.499406	0.998568	PAX5	1
MA1127.1	MA1127.1	31	2220	3.47144	5.55	0.625486	0.998631	FOSB::JUN	1
MA0894.1	MA0894.1	20	1594	2.23964	3.985	0.562018	0.99866	HESX1	1
MA0160.1	MA0160.1	43	2881	4.81523	7.2025	0.66855	0.998688	NR4A2	1
MA1602.1	MA1602.1	25	1888	2.79955	4.72	0.593125	0.998722	ZSCAN29	1
MA0902.2	MA0902.2	15	1302	1.67973	3.255	0.516046	0.998781	HOXB2	1
MA0813.1	MA0813.1	33	2343	3.69541	5.8575	0.630885	0.998784	TFAP2B(var.3)	1
MA1509.1	MA1509.1	6	720	0.671892	1.8	0.373274	0.998884	IRF6	1
MA0605.2	MA0605.2	29	2132	3.24748	5.33	0.609283	0.998931	ATF3	1
MA0871.2	MA0871.2	23	1790	2.57559	4.475	0.57555	0.998944	TFEC	1
MA1136.1	MA1136.1	22	1732	2.46361	4.33	0.568962	0.998946	FOSB::JUNB(var.2)	1
MA0768.1	MA0768.1	89	5302	9.96641	13.255	0.751898	0.998985	LEF1	1
MA1529.1	MA1529.1	62	3918	6.94289	9.795	0.70882	0.998994	NHLH2	1
MA0463.2	MA0463.2	60	3815	6.71892	9.5375	0.704474	0.999006	BCL6	1
MA1616.1	MA1616.1	96	5661	10.7503	14.1525	0.759603	0.999029	Prdm15	1
MA1495.1	MA1495.1	11	1068	1.2318	2.67	0.461349	0.999034	HOXA1	1
MA0900.2	MA0900.2	11	1068	1.2318	2.67	0.461349	0.999034	HOXA2	1
MA0602.1	MA0602.1	27	2029	3.02352	5.0725	0.59606	0.999043	Arid5a	1
MA0040.1	MA0040.1	65	4083	7.27884	10.2075	0.713087	0.999062	Foxq1	1
MA0468.1	MA0468.1	46	3081	5.15118	7.7025	0.668767	0.999074	DUX4	1
MA0737.1	MA0737.1	26	1975	2.91153	4.9375	0.589678	0.999075	GLIS3	1
MA0161.2	MA0161.2	111	6419	12.43	16.0475	0.774576	0.999084	NFIC	1
MA0143.4	MA0143.4	50	3297	5.5991	8.2425	0.679297	0.999089	SOX2	1
MA0119.1	MA0119.1	64	4040	7.16685	10.1	0.709589	0.999128	NFIC::TLX1	1
MA0636.1	MA0636.1	11	1078	1.2318	2.695	0.45707	0.999162	BHLHE41	1
MA0630.1	MA0630.1	28	2099	3.1355	5.2475	0.597522	0.999168	SHOX	1
MA0115.1	MA0115.1	51	3361	5.71109	8.4025	0.679689	0.999171	NR1H2::RXRA	1
MA0027.2	MA0027.2	15	1335	1.67973	3.3375	0.50329	0.999203	EN1	1
MA1129.1	MA1129.1	16	1397	1.79171	3.4925	0.513017	0.999206	FOSL1::JUN(var.2)	1
MA0037.3	MA0037.3	42	2884	4.70325	7.21	0.652323	0.999226	GATA3	1
MA0692.1	MA0692.1	27	2049	3.02352	5.1225	0.590242	0.999229	TFEB	1
MA0729.1	MA0729.1	53	3482	5.93505	8.705	0.681798	0.99927	RARA	1
MA1480.1	MA1480.1	22	1764	2.46361	4.41	0.558641	0.999271	DPRX	1
MA0877.2	MA0877.2	6	747	0.671892	1.8675	0.359782	0.999286	BARHL1	1
MA1594.1	MA1594.1	58	3751	6.49496	9.3775	0.692611	0.999295	ZNF382	1
MA1573.1	MA1573.1	87	5251	9.74244	13.1275	0.74214	0.999298	THAP11	1
MA0062.3	MA0062.3	164	9055	18.3651	22.6375	0.811267	0.9993	GABPA	1
MA1588.1	MA1588.1	64	4067	7.16685	10.1675	0.704879	0.999301	ZNF136	1
MA0712.2	MA0712.2	50	3329	5.5991	8.3225	0.672767	0.999314	OTX2	1
MA0665.1	MA0665.1	81	4949	9.07055	12.3725	0.733122	0.999319	MSC	1
MA0622.1	MA0622.1	27	2061	3.02352	5.1525	0.586806	0.999324	Mlxip	1
MA0762.1	MA0762.1	45	3062	5.03919	7.655	0.658288	0.999328	ETV2	1
MA0829.2	MA0829.2	28	2119	3.1355	5.2975	0.591883	0.999329	SREBF1(var.2)	1
MA0736.1	MA0736.1	19	1593	2.12766	3.9825	0.534252	0.999332	GLIS2	1
MA1579.1	MA1579.1	137	7750	15.3415	19.375	0.791822	0.999334	ZBTB26	1
MA0640.2	MA0640.2	161	8924	18.0291	22.31	0.808118	0.999358	ELF3	1
MA0832.1	MA0832.1	66	4184	7.39082	10.46	0.706579	0.999369	Tcf21	1
MA0136.2	MA0136.2	68	4289	7.61478	10.7225	0.710168	0.999373	ELF5	1
MA0101.1	MA0101.1	40	2797	4.47928	6.9925	0.640584	0.999375	REL	1
MA0752.1	MA0752.1	37	2635	4.14334	6.5875	0.62897	0.999395	ZNF410	1
MA1153.1	MA1153.1	65	4139	7.27884	10.3475	0.703439	0.999406	Smad4	1
MA0667.1	MA0667.1	63	4035	7.05487	10.0875	0.699368	0.99941	MYF6	1
MA1553.1	MA1553.1	14	1296	1.56775	3.24	0.483873	0.999416	RARG(var.3)	1
MA0834.1	MA0834.1	21	1724	2.35162	4.31	0.54562	0.999418	ATF7	1
MA0660.1	MA0660.1	87	5278	9.74244	13.195	0.738343	0.999426	MEF2B	1
MA0666.1	MA0666.1	18	1548	2.01568	3.87	0.520847	0.999449	MSX1	1
MA0708.1	MA0708.1	18	1548	2.01568	3.87	0.520847	0.999449	MSX2	1
MA0876.1	MA0876.1	18	1548	2.01568	3.87	0.520847	0.999449	BSX	1
MA0681.2	MA0681.2	80	4929	8.95857	12.3225	0.727009	0.999464	PHOX2B	1
MA1105.2	MA1105.2	69	4361	7.72676	10.9025	0.708715	0.999467	GRHL2	1
MA1603.1	MA1603.1	56	3678	6.271	9.195	0.682001	0.999469	Dmrt1	1
MA0616.2	MA0616.2	11	1114	1.2318	2.785	0.442299	0.999499	HES2	1
MA1568.1	MA1568.1	44	3042	4.92721	7.605	0.647891	0.999513	TCF21(var.2)	1
MA0749.1	MA0749.1	1	340	0.111982	0.85	0.131744	0.999551	ZBED1	1
MA0767.1	MA0767.1	9	988	1.00784	2.47	0.408032	0.999556	GCM2	1
MA0611.1	MA0611.1	32	2386	3.58343	5.965	0.600742	0.99956	Dux	1
MA0609.2	MA0609.2	21	1748	2.35162	4.37	0.538129	0.999564	CREM	1
MA0158.2	MA0158.2	13	1254	1.45577	3.135	0.46436	0.999565	HOXA5	1
MA0656.1	MA0656.1	30	2275	3.35946	5.6875	0.590675	0.999573	JDP2(var.2)	1
MA0687.1	MA0687.1	104	6179	11.6461	15.4475	0.753917	0.999575	SPIC	1
MA0869.1	MA0869.1	66	4233	7.39082	10.5825	0.6984	0.99958	Sox11	1
MA1581.1	MA1581.1	81	5012	9.07055	12.53	0.723907	0.999582	ZBTB6	1
MA0892.1	MA0892.1	31	2334	3.47144	5.835	0.594935	0.999582	GSX1	1
MA1468.1	MA1468.1	64	4131	7.16685	10.3275	0.693958	0.999591	ATOH7	1
MA1655.1	MA1655.1	97	5835	10.8623	14.5875	0.744628	0.999603	ZNF341	1
MA0618.1	MA0618.1	32	2396	3.58343	5.99	0.598235	0.999605	LBX1	1
MA0868.2	MA0868.2	49	3336	5.48712	8.34	0.657928	0.999606	SOX8	1
MA1145.1	MA1145.1	31	2343	3.47144	5.8575	0.59265	0.999621	FOSL2::JUND(var.2)	1
MA0056.2	MA0056.2	80	4973	8.95857	12.4325	0.720576	0.999621	MZF1	1
MA0689.1	MA0689.1	73	4611	8.17469	11.5275	0.709147	0.999622	TBX20	1
MA1108.2	MA1108.2	80	4974	8.95857	12.435	0.720432	0.999624	MXI1	1
MA1116.1	MA1116.1	133	7640	14.8936	19.1	0.779771	0.999624	RBPJ	1
MA0840.1	MA0840.1	27	2114	3.02352	5.285	0.572094	0.999625	Creb5	1
MA1117.1	MA1117.1	38	2742	4.25532	6.855	0.620761	0.999639	RELB	1
MA0709.1	MA0709.1	18	1583	2.01568	3.9575	0.509331	0.999646	Msx3	1
MA0639.1	MA0639.1	23	1887	2.57559	4.7175	0.545965	0.999656	DBP	1
MA0863.1	MA0863.1	36	2635	4.03135	6.5875	0.61197	0.999656	MTF1	1
MA0142.1	MA0142.1	103	6161	11.5342	15.4025	0.74885	0.999664	Pou5f1::Sox2	1
MA0728.1	MA0728.1	54	3624	6.04703	9.06	0.667443	0.999668	Nr2f6(var.2)	1
MA0619.1	MA0619.1	83	5145	9.29451	12.8625	0.722605	0.99967	LIN54	1
MA0002.2	MA0002.2	119	6966	13.3259	17.415	0.765195	0.999672	RUNX1	1
MA0038.2	MA0038.2	57	3789	6.38298	9.4725	0.673843	0.999681	GFI1	1
MA1131.1	MA1131.1	34	2530	3.80739	6.325	0.601959	0.999683	FOSL2::JUN(var.2)	1
MA0140.2	MA0140.2	47	3253	5.26316	8.1325	0.647176	0.99969	GATA1::TAL1	1
MA1504.1	MA1504.1	16	1470	1.79171	3.675	0.487541	0.999693	HOXC4	1
MA1507.1	MA1507.1	16	1470	1.79171	3.675	0.487541	0.999693	HOXD4	1
MA1120.1	MA1120.1	48	3310	5.37514	8.275	0.649564	0.999698	SOX13	1
MA0899.1	MA0899.1	57	3795	6.38298	9.4875	0.672778	0.999698	HOXA10	1
MA1651.1	MA1651.1	81	5056	9.07055	12.64	0.717607	0.999705	ZFP42	1
MA0057.1	MA0057.1	81	5058	9.07055	12.645	0.717323	0.999709	MZF1(var.2)	1
MA0625.1	MA0625.1	72	4594	8.06271	11.485	0.702021	0.999717	NFATC3	1
MA0823.1	MA0823.1	15	1416	1.67973	3.54	0.4745	0.999729	HEY1	1
MA0679.2	MA0679.2	53	3594	5.93505	8.985	0.660551	0.999733	ONECUT1	1
MA0770.1	MA0770.1	71	4550	7.95073	11.375	0.698965	0.999736	HSF2	1
MA1580.1	MA1580.1	47	3271	5.26316	8.1775	0.643615	0.999739	ZBTB32	1
MA0699.1	MA0699.1	23	1913	2.57559	4.7825	0.538544	0.999748	LBX2	1
MA1536.1	MA1536.1	35	2609	3.91937	6.5225	0.6009	0.99975	NR2C2(var.2)	1
MA0647.1	MA0647.1	20	1734	2.23964	4.335	0.516642	0.999754	GRHL1	1
MA0155.1	MA0155.1	65	4246	7.27884	10.615	0.685712	0.99976	INSM1	1
MA0513.1	MA0513.1	129	7510	14.4457	18.775	0.769411	0.999764	SMAD2::SMAD3::SMAD4	1
MA1133.1	MA1133.1	24	1979	2.68757	4.9475	0.543218	0.999767	JUN::JUNB(var.2)	1
MA0725.1	MA0725.1	15	1428	1.67973	3.57	0.470513	0.999769	VSX1	1
MA0726.1	MA0726.1	15	1428	1.67973	3.57	0.470513	0.999769	VSX2	1
MA0147.3	MA0147.3	24	1982	2.68757	4.955	0.542396	0.999775	MYC	1
MA1464.1	MA1464.1	16	1495	1.79171	3.7375	0.479388	0.99978	ARNT2	1
MA0464.2	MA0464.2	11	1171	1.2318	2.9275	0.42077	0.999783	BHLHE40	1
MA0718.1	MA0718.1	20	1747	2.23964	4.3675	0.512797	0.999791	RAX	1
MA1560.1	MA1560.1	12	1243	1.34378	3.1075	0.432433	0.999799	SOHLH2	1
MA1491.1	MA1491.1	60	4003	6.71892	10.0075	0.671389	0.999804	GLI3	1
MA0882.1	MA0882.1	17	1567	1.9037	3.9175	0.485946	0.999806	DLX6	1
MA0676.1	MA0676.1	62	4113	6.94289	10.2825	0.675214	0.999809	Nr2e1	1
MA1514.1	MA1514.1	114	6799	12.766	16.9975	0.751049	0.99982	KLF17	1
MA1418.1	MA1418.1	106	6397	11.8701	15.9925	0.742229	0.999821	IRF3	1
MA0107.1	MA0107.1	42	3035	4.70325	7.5875	0.619868	0.999823	RELA	1
MA0087.1	MA0087.1	56	3803	6.271	9.5075	0.659584	0.999828	Sox5	1
MA1646.1	MA1646.1	149	8542	16.6853	21.355	0.781331	0.999828	OSR2	1
MA0523.1	MA0523.1	87	5434	9.74244	13.585	0.717147	0.99983	TCF7L2	1
MA0769.2	MA0769.2	69	4499	7.72676	11.2475	0.686976	0.999833	TCF7	1
MA1561.1	MA1561.1	15	1453	1.67973	3.6325	0.462417	0.999837	SOX12	1
MA0893.2	MA0893.2	13	1330	1.45577	3.325	0.437825	0.999852	GSX2	1
MA0912.2	MA0912.2	13	1330	1.45577	3.325	0.437825	0.999852	HOXD3	1
MA0857.1	MA0857.1	51	3550	5.71109	8.875	0.643503	0.999855	Rarb	1
MA1419.1	MA1419.1	35	2661	3.91937	6.6525	0.589158	0.999857	IRF4	1
MA1578.1	MA1578.1	43	3115	4.81523	7.7875	0.618328	0.999862	VEZF1	1
MA1107.2	MA1107.2	206	11335	23.0683	28.3375	0.814056	0.999864	KLF9	1
MA0828.1	MA0828.1	11	1203	1.2318	3.0075	0.409577	0.999866	SREBF2(var.2)	1
MA1552.1	MA1552.1	12	1273	1.34378	3.1825	0.422242	0.999871	RARB(var.3)	1
MA0144.2	MA0144.2	138	8041	15.4535	20.1025	0.768737	0.999871	STAT3	1
MA0059.1	MA0059.1	31	2443	3.47144	6.1075	0.56839	0.999874	MAX::MYC	1
MA1494.1	MA1494.1	35	2675	3.91937	6.6875	0.586074	0.999877	HNF4A(var.2)	1
MA0149.1	MA0149.1	242	13063	27.0997	32.6575	0.829814	0.99988	EWSR1-FLI1	1
MA1554.1	MA1554.1	23	1977	2.57559	4.9425	0.52111	0.999885	RFX7	1
MA0603.1	MA0603.1	18	1670	2.01568	4.175	0.482797	0.999886	Arntl	1
MA0720.1	MA0720.1	14	1415	1.56775	3.5375	0.44318	0.999888	Shox2	1
MA0624.1	MA0624.1	71	4652	7.95073	11.63	0.68364	0.99989	NFATC1	1
MA0812.1	MA0812.1	39	2917	4.3673	7.2925	0.598876	0.999895	TFAP2B(var.2)	1
MA0903.1	MA0903.1	27	2225	3.02352	5.5625	0.543553	0.999896	HOXB3	1
MA1499.1	MA1499.1	23	1988	2.57559	4.97	0.518227	0.9999	HOXB4	1
MA0148.4	MA0148.4	66	4402	7.39082	11.005	0.671587	0.999904	FOXA1	1
MA1528.1	MA1528.1	59	4028	6.60694	10.07	0.656102	0.999905	NFIX(var.2)	1
MA1632.1	MA1632.1	55	3813	6.15901	9.5325	0.646107	0.999906	ATF2	1
MA1531.1	MA1531.1	37	2816	4.14334	7.04	0.588542	0.999908	NR1D1	1
MA1467.1	MA1467.1	103	6334	11.5342	15.835	0.728396	0.99991	ATOH1(var.2)	1
MA0030.1	MA0030.1	47	3382	5.26316	8.455	0.622491	0.999913	FOXF2	1
MA1122.1	MA1122.1	20	1816	2.23964	4.54	0.493313	0.999914	TFDP1	1
MA1512.1	MA1512.1	113	6850	12.654	17.125	0.738918	0.999916	KLF11	1
MA1421.1	MA1421.1	81	5213	9.07055	13.0325	0.695995	0.99992	TCF7L1	1
MA1650.1	MA1650.1	24	2072	2.68757	5.18	0.518836	0.999925	ZBTB14	1
MA0855.1	MA0855.1	44	3235	4.92721	8.0875	0.609238	0.999929	RXRB	1
MA0698.1	MA0698.1	91	5750	10.1904	14.375	0.708895	0.999931	ZBTB18	1
MA0508.3	MA0508.3	165	9460	18.477	23.65	0.78127	0.999932	PRDM1	1
MA0815.1	MA0815.1	21	1899	2.35162	4.7475	0.495339	0.999935	TFAP2C(var.3)	1
MA1620.1	MA1620.1	62	4231	6.94289	10.5775	0.656383	0.999935	Ptf1a(var.3)	1
MA1149.1	MA1149.1	37	2849	4.14334	7.1225	0.581725	0.999936	RARA::RXRG	1
MA0527.1	MA0527.1	4	725	0.447928	1.8125	0.247133	0.999936	ZBTB33	1
MA1511.1	MA1511.1	119	7190	13.3259	17.975	0.741356	0.999937	KLF10	1
MA1483.1	MA1483.1	33	2622	3.69541	6.555	0.563754	0.999939	ELF2	1
MA1599.1	MA1599.1	59	4075	6.60694	10.1875	0.648534	0.999939	ZNF682	1
MA0865.1	MA0865.1	34	2683	3.80739	6.7075	0.567632	0.999941	E2F8	1
MA0747.1	MA0747.1	122	7353	13.6618	18.3825	0.743197	0.999943	SP8	1
MA0109.1	MA0109.1	30	2453	3.35946	6.1325	0.547813	0.999943	HLTF	1
MA0645.1	MA0645.1	55	3867	6.15901	9.6675	0.637085	0.999944	ETV6	1
MA0856.1	MA0856.1	42	3151	4.70325	7.8775	0.597048	0.999947	RXRG	1
MA1548.1	MA1548.1	19	1791	2.12766	4.4775	0.475189	0.999948	PLAGL2	1
MA0518.1	MA0518.1	115	7014	12.8779	17.535	0.734413	0.999949	Stat4	1
MA0502.2	MA0502.2	41	3109	4.59127	7.7725	0.590706	0.999955	NFYB	1
MA0695.1	MA0695.1	15	1554	1.67973	3.885	0.432363	0.999961	ZBTB7C	1
MA0843.1	MA0843.1	20	1876	2.23964	4.69	0.477536	0.999961	TEF	1
MA0500.2	MA0500.2	72	4824	8.06271	12.06	0.66855	0.999962	MYOG	1
MA0088.2	MA0088.2	75	4985	8.39866	12.4625	0.673914	0.999963	ZNF143	1
MA1146.1	MA1146.1	16	1624	1.79171	4.06	0.441309	0.999963	NR1H4::RXRA	1
MA0137.3	MA0137.3	96	6085	10.7503	15.2125	0.706674	0.999963	STAT1	1
MA0146.2	MA0146.2	61	4237	6.83091	10.5925	0.644881	0.999964	Zfx	1
MA0152.1	MA0152.1	120	7312	13.4378	18.28	0.735112	0.999964	NFATC2	1
MA0515.1	MA0515.1	97	6143	10.8623	15.3575	0.707294	0.999965	Sox6	1
MA1147.1	MA1147.1	12	1362	1.34378	3.405	0.394651	0.999966	NR4A2::RXRA	1
MA0831.2	MA0831.2	14	1500	1.56775	3.75	0.418066	0.999967	TFE3	1
MA0095.2	MA0095.2	73	4895	8.17469	12.2375	0.668003	0.999968	YY1	1
MA1475.1	MA1475.1	10	1228	1.11982	3.07	0.364762	0.999969	CREB3L4(var.2)	1
MA0091.1	MA0091.1	96	6107	10.7503	15.2675	0.704128	0.99997	TAL1::TCF3	1
MA0486.2	MA0486.2	60	4203	6.71892	10.5075	0.639441	0.99997	HSF1	1
MA1530.1	MA1530.1	28	2388	3.1355	5.97	0.525209	0.99997	NKX6-3	1
MA1534.1	MA1534.1	33	2687	3.69541	6.7175	0.550117	0.999971	NR1I3	1
MA1489.1	MA1489.1	64	4424	7.16685	11.06	0.647998	0.999971	FOXN3	1
MA1099.2	MA1099.2	11	1304	1.2318	3.26	0.377854	0.999972	HES1	1
MA1621.1	MA1621.1	57	4059	6.38298	10.1475	0.62902	0.999975	Rbpjl	1
MA0036.3	MA0036.3	40	3118	4.47928	7.795	0.574635	0.999978	GATA2	1
MA0041.1	MA0041.1	121	7428	13.5498	18.57	0.729662	0.999979	Foxd3	1
MA0845.1	MA0845.1	75	5051	8.39866	12.6275	0.665108	0.99998	FOXB1	1
MA1683.1	MA1683.1	56	4025	6.271	10.0625	0.623205	0.99998	FOXA3	1
MA0524.2	MA0524.2	29	2486	3.24748	6.215	0.522523	0.999981	TFAP2C	1
MA0775.1	MA0775.1	56	4036	6.271	10.09	0.621506	0.999982	MEIS3	1
MA1100.2	MA1100.2	76	5120	8.51064	12.8	0.664894	0.999982	ASCL1	1
MA1649.1	MA1649.1	86	5649	9.63046	14.1225	0.681923	0.999983	ZBTB12	1
MA0684.2	MA0684.2	58	4151	6.49496	10.3775	0.62587	0.999983	RUNX3	1
MA1637.1	MA1637.1	66	4588	7.39082	11.47	0.644361	0.999983	EBF3	1
MA0077.1	MA0077.1	28	2437	3.1355	6.0925	0.514649	0.999984	SOX9	1
MA1487.1	MA1487.1	93	6027	10.4143	15.0675	0.691179	0.999984	FOXE1	1
MA1550.1	MA1550.1	42	3264	4.70325	8.16	0.576378	0.999985	PPARD	1
MA1624.1	MA1624.1	97	6239	10.8623	15.5975	0.69641	0.999985	Stat5a	1
MA0741.1	MA0741.1	143	8577	16.0134	21.4425	0.746808	0.999985	KLF16	1
MA0472.2	MA0472.2	25	2260	2.79955	5.65	0.495496	0.999985	EGR2	1
MA1123.2	MA1123.2	93	6035	10.4143	15.0875	0.690262	0.999985	TWIST1	1
MA0512.2	MA0512.2	40	3157	4.47928	7.8925	0.567537	0.999986	Rxra	1
MA0816.1	MA0816.1	99	6356	11.0862	15.89	0.697686	0.999986	Ascl2	1
MA0593.1	MA0593.1	86	5679	9.63046	14.1975	0.678321	0.999987	FOXP2	1
MA0479.1	MA0479.1	52	3843	5.82307	9.6075	0.606096	0.999987	FOXH1	1
MA1625.1	MA1625.1	112	7031	12.542	17.5775	0.713525	0.999987	Stat5b	1
MA1607.1	MA1607.1	81	5423	9.07055	13.5575	0.669043	0.999988	Foxl2	1
MA0600.2	MA0600.2	50	3742	5.5991	9.355	0.598515	0.999988	RFX2	1
MA0018.4	MA0018.4	56	4082	6.271	10.205	0.614502	0.999989	CREB1	1
MA0811.1	MA0811.1	28	2468	3.1355	6.17	0.508184	0.999989	TFAP2B	1
MA0771.1	MA0771.1	58	4196	6.49496	10.49	0.619157	0.999989	HSF4	1
MA1600.1	MA1600.1	74	5067	8.28667	12.6675	0.654168	0.999989	ZNF684	1
MA0031.1	MA0031.1	32	2715	3.58343	6.7875	0.527945	0.99999	FOXD1	1
MA0157.2	MA0157.2	32	2715	3.58343	6.7875	0.527945	0.99999	FOXO3	1
MA0092.1	MA0092.1	56	4092	6.271	10.23	0.613001	0.99999	Hand1::Tcf3	1
MA0475.2	MA0475.2	26	2355	2.91153	5.8875	0.494528	0.99999	FLI1	1
MA1484.1	MA1484.1	30	2599	3.35946	6.4975	0.517039	0.99999	ETS2	1
MA0032.2	MA0032.2	78	5293	8.7346	13.2325	0.660087	0.999991	FOXC1	1
MA0744.2	MA0744.2	43	3376	4.81523	8.44	0.570525	0.999992	SCRT2	1
MA0633.1	MA0633.1	52	3889	5.82307	9.7225	0.598927	0.999992	Twist2	1
MA0820.1	MA0820.1	43	3387	4.81523	8.4675	0.568672	0.999993	FIGLA	1
MA1604.1	MA1604.1	66	4676	7.39082	11.69	0.632234	0.999993	Ebf2	1
MA0753.2	MA0753.2	99	6435	11.0862	16.0875	0.689121	0.999993	ZNF740	1
MA0677.1	MA0677.1	44	3452	4.92721	8.63	0.57094	0.999993	Nr2f6	1
MA1570.1	MA1570.1	31	2693	3.47144	6.7325	0.515625	0.999994	TFAP4(var.2)	1
MA0653.1	MA0653.1	59	4306	6.60694	10.765	0.613743	0.999994	IRF9	1
MA0872.1	MA0872.1	19	1947	2.12766	4.8675	0.437115	0.999994	TFAP2A(var.3)	1
MA0017.2	MA0017.2	40	3232	4.47928	8.08	0.554367	0.999994	NR2F1	1
MA0116.1	MA0116.1	32	2763	3.58343	6.9075	0.518773	0.999994	Znf423	1
MA0047.3	MA0047.3	60	4378	6.71892	10.945	0.613881	0.999995	FOXA2	1
MA0697.1	MA0697.1	31	2711	3.47144	6.7775	0.512201	0.999995	ZIC3	1
MA0474.2	MA0474.2	26	2408	2.91153	6.02	0.483644	0.999995	ERG	1
MA0734.2	MA0734.2	58	4273	6.49496	10.6825	0.608	0.999995	GLI2	1
MA1606.1	MA1606.1	67	4769	7.5028	11.9225	0.629298	0.999995	Foxf1	1
MA0858.1	MA0858.1	35	2957	3.91937	7.3925	0.530182	0.999995	Rarb(var.2)	1
MA1583.1	MA1583.1	7	1116	0.783875	2.79	0.280959	0.999996	ZFP57	1
MA0693.2	MA0693.2	53	4005	5.93505	10.0125	0.592764	0.999996	VDR	1
MA0694.1	MA0694.1	10	1351	1.11982	3.3775	0.331553	0.999996	ZBTB7B	1
MA1630.1	MA1630.1	102	6651	11.4222	16.6275	0.686945	0.999996	Znf281	1
MA0799.1	MA0799.1	53	4015	5.93505	10.0375	0.591288	0.999996	RFX4	1
MA0592.3	MA0592.3	52	3961	5.82307	9.9025	0.58804	0.999996	ESRRA	1
MA0138.2	MA0138.2	77	5337	8.62262	13.3425	0.646252	0.999996	REST	1
MA0481.3	MA0481.3	58	4301	6.49496	10.7525	0.604042	0.999996	FOXP1	1
MA0748.2	MA0748.2	16	1784	1.79171	4.46	0.401729	0.999996	YY2	1
MA1576.1	MA1576.1	48	3739	5.37514	9.3475	0.575035	0.999997	THRB(var.3)	1
MA0743.2	MA0743.2	37	3101	4.14334	7.7525	0.534452	0.999997	SCRT1	1
MA1555.1	MA1555.1	9	1288	1.00784	3.22	0.312993	0.999997	RXRB(var.2)	1
MA0510.2	MA0510.2	52	3972	5.82307	9.93	0.586412	0.999997	RFX5	1
MA0073.1	MA0073.1	188	10997	21.0526	27.4925	0.765759	0.999997	RREB1	1
MA1618.1	MA1618.1	119	7560	13.3259	18.9	0.705072	0.999997	Ptf1a	1
MA1593.1	MA1593.1	118	7527	13.2139	18.8175	0.702213	0.999997	ZNF317	1
MA0130.1	MA0130.1	193	11279	21.6125	28.1975	0.76647	0.999998	ZNF354C	1
MA1559.1	MA1559.1	54	4117	6.04703	10.2925	0.587518	0.999998	SNAI3	1
MA0111.1	MA0111.1	47	3720	5.26316	9.3	0.565931	0.999998	Spz1	1
MA0493.1	MA0493.1	98	6506	10.9742	16.265	0.674715	0.999998	Klf1	1
MA0072.1	MA0072.1	37	3139	4.14334	7.8475	0.527982	0.999998	RORA(var.2)	1
MA0772.1	MA0772.1	75	5285	8.39866	13.2125	0.63566	0.999998	IRF7	1
MA0846.1	MA0846.1	101	6669	11.3102	16.6725	0.678374	0.999998	FOXC2	1
MA0763.1	MA0763.1	22	2218	2.46361	5.545	0.444293	0.999998	ETV3	1
MA0773.1	MA0773.1	90	6093	10.0784	15.2325	0.661637	0.999998	MEF2D	1
MA0503.1	MA0503.1	74	5242	8.28667	13.105	0.632329	0.999998	Nkx2-5(var.2)	1
MA1152.1	MA1152.1	79	5515	8.84658	13.7875	0.641638	0.999998	SOX15	1
MA0614.1	MA0614.1	28	2607	3.1355	6.5175	0.481089	0.999998	Foxj2	1
MA1569.1	MA1569.1	20	2097	2.23964	5.2425	0.427209	0.999998	TFAP2E	1
MA1539.1	MA1539.1	12	1549	1.34378	3.8725	0.347007	0.999998	NR2F6(var.3)	1
MA1110.1	MA1110.1	21	2178	2.35162	5.445	0.431887	0.999999	NR1H4	1
MA0141.3	MA0141.3	39	3293	4.3673	8.2325	0.530495	0.999999	ESRRB	1
MA0641.1	MA0641.1	34	2994	3.80739	7.485	0.508669	0.999999	ELF4	1
MA0732.1	MA0732.1	44	3598	4.92721	8.995	0.547772	0.999999	EGR3	1
MA0103.3	MA0103.3	58	4401	6.49496	11.0025	0.590317	0.999999	ZEB1	1
MA0810.1	MA0810.1	29	2701	3.24748	6.7525	0.48093	0.999999	TFAP2A(var.2)	1
MA0471.2	MA0471.2	88	6051	9.85442	15.1275	0.651424	0.999999	E2F6	1
MA0076.2	MA0076.2	35	3084	3.91937	7.71	0.508349	0.999999	ELK4	1
MA1635.1	MA1635.1	62	4656	6.94289	11.64	0.596468	0.999999	BHLHE22(var.2)	1
MA1527.1	MA1527.1	54	4227	6.04703	10.5675	0.572229	0.999999	NFIC(var.2)	1
MA1574.1	MA1574.1	36	3177	4.03135	7.9425	0.507568	0.999999	THRB	1
MA0613.1	MA0613.1	29	2752	3.24748	6.88	0.472018	0.999999	FOXG1	1
MA0051.1	MA0051.1	59	4526	6.60694	11.315	0.58391	0.999999	IRF2	1
MA0042.2	MA0042.2	43	3606	4.81523	9.015	0.534135	0.999999	FOXI1	1
MA0033.2	MA0033.2	43	3606	4.81523	9.015	0.534135	0.999999	FOXL1	1
MA0848.1	MA0848.1	43	3606	4.81523	9.015	0.534135	0.999999	FOXO4	1
MA0849.1	MA0849.1	43	3606	4.81523	9.015	0.534135	0.999999	FOXO6	1
MA0850.1	MA0850.1	43	3606	4.81523	9.015	0.534135	0.999999	FOXP3	1
MA1657.1	MA1657.1	43	3607	4.81523	9.0175	0.533987	0.999999	ZNF652	1
MA0867.2	MA0867.2	82	5805	9.18253	14.5125	0.632733	0.999999	SOX4	1
MA1584.1	MA1584.1	26	2594	2.91153	6.485	0.448964	1	ZIC5	1
MA0028.2	MA0028.2	17	1998	1.9037	4.995	0.38112	1	ELK1	1
MA1556.1	MA1556.1	12	1644	1.34378	4.11	0.326955	1	RXRG(var.2)	1
MA0643.1	MA0643.1	34	3104	3.80739	7.76	0.490643	1	Esrrg	1
MA1638.1	MA1638.1	110	7339	12.318	18.3475	0.671374	1	HAND2	1
MA0814.2	MA0814.2	60	4639	6.71892	11.5975	0.579343	1	TFAP2C(var.2)	1
MA0760.1	MA0760.1	28	2744	3.1355	6.86	0.45707	1	ERF	1
MA1656.1	MA1656.1	61	4707	6.83091	11.7675	0.580489	1	ZNF449	1
MA1558.1	MA1558.1	62	4770	6.94289	11.925	0.582213	1	SNAI1	1
MA1537.1	MA1537.1	37	3318	4.14334	8.295	0.499498	1	NR2F1(var.2)	1
MA1155.1	MA1155.1	123	8055	13.7738	20.1375	0.683987	1	ZSCAN4	1
MA0052.4	MA0052.4	159	9893	17.8052	24.7325	0.719909	1	MEF2A	1
MA0751.1	MA0751.1	25	2576	2.79955	6.44	0.434713	1	ZIC4	1
MA1596.1	MA1596.1	120	7914	13.4378	19.785	0.679194	1	ZNF460	1
MA0442.2	MA0442.2	99	6814	11.0862	17.035	0.650791	1	SOX10	1
MA0039.4	MA0039.4	158	9864	17.6932	24.66	0.717485	1	KLF4	1
MA0506.1	MA0506.1	22	2390	2.46361	5.975	0.412319	1	NRF1	1
MA0798.2	MA0798.2	77	5640	8.62262	14.1	0.611533	1	RFX3	1
MA0258.2	MA0258.2	50	4118	5.5991	10.295	0.543866	1	ESR2	1
MA0156.2	MA0156.2	20	2259	2.23964	5.6475	0.396572	1	FEV	1
MA1103.2	MA1103.2	43	3713	4.81523	9.2825	0.518743	1	FOXK2	1
MA1628.1	MA1628.1	136	8772	15.2296	21.93	0.694463	1	Zic1::Zic2	1
MA1643.1	MA1643.1	71	5330	7.95073	13.325	0.596678	1	NFIB	1
MA0004.1	MA0004.1	66	5060	7.39082	12.65	0.584254	1	Arnt	1
MA1615.1	MA1615.1	53	4319	5.93505	10.7975	0.549669	1	Plagl1	1
MA0098.3	MA0098.3	24	2554	2.68757	6.385	0.420919	1	ETS1	1
MA0499.2	MA0499.2	68	5183	7.61478	12.9575	0.587674	1	MYOD1	1
MA0514.1	MA0514.1	121	8037	13.5498	20.0925	0.674373	1	Sox3	1
MA1111.1	MA1111.1	38	3454	4.25532	8.635	0.492799	1	NR2F2	1
MA1541.1	MA1541.1	45	3889	5.03919	9.7225	0.518302	1	NR6A1	1
MA0860.1	MA0860.1	34	3220	3.80739	8.05	0.472968	1	Rarg(var.2)	1
MA0759.1	MA0759.1	18	2174	2.01568	5.435	0.37087	1	ELK3	1
MA1533.1	MA1533.1	15	1963	1.67973	4.9075	0.342278	1	NR1I2	1
MA0521.1	MA0521.1	122	8131	13.6618	20.3275	0.672085	1	Tcf12	1
MA0750.2	MA0750.2	41	3658	4.59127	9.145	0.502052	1	ZBTB7A	1
MA1540.1	MA1540.1	53	4380	5.93505	10.95	0.542014	1	NR5A1	1
MA1564.1	MA1564.1	86	6234	9.63046	15.585	0.617931	1	SP9	1
MA0852.2	MA0852.2	46	3986	5.15118	9.965	0.516927	1	FOXK1	1
MA0657.1	MA0657.1	23	2552	2.57559	6.38	0.403697	1	KLF13	1
MA0154.4	MA0154.4	60	4813	6.71892	12.0325	0.558398	1	EBF1	1
MA0746.2	MA0746.2	84	6159	9.40649	15.3975	0.610911	1	SP3	1
MA1151.1	MA1151.1	29	2951	3.24748	7.3775	0.440187	1	RORC	1
MA0901.2	MA0901.2	78	5836	8.7346	14.59	0.59867	1	HOXB13	1
MA0730.1	MA0730.1	31	3089	3.47144	7.7225	0.449523	1	RARA(var.2)	1
MA0504.1	MA0504.1	61	4892	6.83091	12.23	0.558537	1	NR2C2	1
MA0050.2	MA0050.2	219	13071	24.5241	32.6775	0.750488	1	IRF1	1
MA1642.1	MA1642.1	139	9095	15.5655	22.7375	0.684574	1	NEUROG2(var.2)	1
MA0740.1	MA0740.1	46	4023	5.15118	10.0575	0.512173	1	KLF14	1
MA0484.2	MA0484.2	55	4559	6.15901	11.3975	0.540383	1	HNF4G	1
MA0745.2	MA0745.2	43	3850	4.81523	9.625	0.500284	1	SNAI2	1
MA0006.1	MA0006.1	111	7651	12.43	19.1275	0.64985	1	Ahr::Arnt	1
MA0696.1	MA0696.1	29	2987	3.24748	7.4675	0.434882	1	ZIC1	1
MA0114.4	MA0114.4	56	4633	6.271	11.5825	0.54142	1	HNF4A	1
MA0071.1	MA0071.1	35	3373	3.91937	8.4325	0.464794	1	RORA	1
MA0003.4	MA0003.4	64	5119	7.16685	12.7975	0.56002	1	TFAP2A	1
MA1150.1	MA1150.1	25	2750	2.79955	6.875	0.407208	1	RORB	1
MA0685.1	MA0685.1	68	5352	7.61478	13.38	0.569117	1	SP4	1
MA1623.1	MA1623.1	214	12911	23.9642	32.2775	0.742442	1	Stat2	1
MA0480.1	MA0480.1	86	6367	9.63046	15.9175	0.605023	1	Foxo1	1
MA1575.1	MA1575.1	10	1682	1.11982	4.205	0.266307	1	THRB(var.2)	1
MA0517.1	MA0517.1	151	9807	16.9093	24.5175	0.689683	1	STAT1::STAT2	1
MA1653.1	MA1653.1	140	9252	15.6775	23.13	0.677799	1	ZNF148	1
MA1109.1	MA1109.1	139	9203	15.5655	23.0075	0.676541	1	NEUROD1	1
MA0830.2	MA0830.2	60	4934	6.71892	12.335	0.544704	1	TCF4	1
MA1125.1	MA1125.1	163	10437	18.2531	26.0925	0.699553	1	ZNF384	1
MA0151.1	MA0151.1	201	12337	22.5084	30.8425	0.729785	1	Arid3a	1
MA0522.3	MA0522.3	65	5237	7.27884	13.0925	0.555955	1	TCF3	1
MA1644.1	MA1644.1	29	3068	3.24748	7.67	0.4234	1	NFYC	1
MA1629.1	MA1629.1	113	7887	12.654	19.7175	0.641764	1	Zic2	1
MA1515.1	MA1515.1	81	6169	9.07055	15.4225	0.588137	1	KLF2	1
MA1522.1	MA1522.1	112	7856	12.542	19.64	0.638594	1	MAZ	1
MA0162.4	MA0162.4	76	5909	8.51064	14.7725	0.576114	1	EGR1	1
MA0163.1	MA0163.1	42	3924	4.70325	9.81	0.479434	1	PLAG1	1
MA0505.1	MA0505.1	79	6095	8.84658	15.2375	0.58058	1	Nr5a2	1
MA0060.3	MA0060.3	25	2849	2.79955	7.1225	0.393058	1	NFYA	1
MA0516.2	MA0516.2	100	7256	11.1982	18.14	0.617321	1	SP2	1
MA1148.1	MA1148.1	38	3719	4.25532	9.2975	0.457684	1	PPARA::RXRA	1
MA1648.1	MA1648.1	65	5339	7.27884	13.3475	0.545333	1	TCF12(var.2)	1
MA1517.1	MA1517.1	53	4646	5.93505	11.615	0.510982	1	KLF6	1
MA0599.1	MA0599.1	148	9836	16.5733	24.59	0.673987	1	KLF5	1
MA0847.2	MA0847.2	65	5379	7.27884	13.4475	0.541278	1	FOXD2	1
MA0851.1	MA0851.1	65	5429	7.27884	13.5725	0.536293	1	Foxj3	1
MA0742.1	MA0742.1	41	3995	4.59127	9.9875	0.459701	1	Klf12	1
MA0497.1	MA0497.1	149	10052	16.6853	25.13	0.663961	1	MEF2C	1
MA0509.2	MA0509.2	71	5855	7.95073	14.6375	0.543175	1	RFX1	1
MA1513.1	MA1513.1	44	4253	4.92721	10.6325	0.46341	1	KLF15	1
MA1516.1	MA1516.1	28	3229	3.1355	8.0725	0.388417	1	KLF3	1
MA1587.1	MA1587.1	50	4685	5.5991	11.7125	0.478045	1	ZNF135	1
MA1631.1	MA1631.1	70	5890	7.83875	14.725	0.532343	1	ASCL1(var.2)	1
MA0079.4	MA0079.4	68	5786	7.61478	14.465	0.526428	1	SP1	1
MA0065.2	MA0065.2	76	6275	8.51064	15.6875	0.542511	1	Pparg::Rxra	1
MA0632.2	MA0632.2	6	1673	0.671892	4.1825	0.160644	1	TCFL5	1
MA0494.1	MA0494.1	30	3529	3.35946	8.8225	0.380784	1	Nr1h3::Rxra	1
MA1102.2	MA1102.2	45	4524	5.03919	11.31	0.445552	1	CTCFL	1
MA0139.1	MA0139.1	77	9347	8.62262	23.3675	0.369001	1	CTCF	1

## Sheet: ATAC_motif_C6
motif	observed	background	percent.observed	percent.background	fold.enrichment	pvalue	motif.name	p.adjust
MA0491.2	MA0491.2	64	5944	59.2593	14.86	3.98784	3.06076e-26	JUND	2.28333e-23
MA1622.1	MA1622.1	70	7681	64.8148	19.2025	3.37533	4.12991e-25	Smad2::Smad3	1.54046e-22
MA0462.2	MA0462.2	70	7964	64.8148	19.91	3.25539	3.78804e-24	BATF::JUN	6.76987e-22
MA0477.2	MA0477.2	66	6970	61.1111	17.425	3.50709	4.38212e-24	FOSL1	6.76987e-22
MA0490.2	MA0490.2	63	6262	58.3333	15.655	3.72618	4.53745e-24	JUNB	6.76987e-22
MA0835.2	MA0835.2	70	8023	64.8148	20.0575	3.23145	5.94219e-24	BATF3	7.38812e-22
MA1634.1	MA1634.1	69	7923	63.8889	19.8075	3.22549	2.03616e-23	BATF	2.16996e-21
MA1141.1	MA1141.1	64	6930	59.2593	17.325	3.42045	1.66996e-22	FOS::JUND	1.54117e-20
MA1138.1	MA1138.1	60	6000	55.5556	15	3.7037	1.85932e-22	FOSL2::JUNB	1.54117e-20
MA1128.1	MA1128.1	63	6862	58.3333	17.155	3.40037	6.74184e-22	FOSL1::JUN	5.02941e-20
MA1130.1	MA1130.1	61	6526	56.4815	16.315	3.46194	2.14369e-21	FOSL2::JUN	1.30904e-19
MA1134.1	MA1134.1	58	5835	53.7037	14.5875	3.68149	2.21526e-21	FOS::JUNB	1.30904e-19
MA1144.1	MA1144.1	59	6066	54.6296	15.165	3.60235	2.28118e-21	FOSL2::JUND	1.30904e-19
MA0099.3	MA0099.3	59	6173	54.6296	15.4325	3.53991	5.52849e-21	FOS::JUN	2.68007e-19
MA1137.1	MA1137.1	60	6412	55.5556	16.03	3.46572	5.74814e-21	FOSL1::JUNB	2.68007e-19
MA1142.1	MA1142.1	60	6412	55.5556	16.03	3.46572	5.74814e-21	FOSL1::JUND	2.68007e-19
MA1135.1	MA1135.1	57	5901	52.7778	14.7525	3.57755	2.58871e-20	FOSB::JUNB	1.13599e-18
MA0476.1	MA0476.1	63	7364	58.3333	18.41	3.16857	2.99974e-20	FOS	1.24322e-18
MA0478.1	MA0478.1	61	6877	56.4815	17.1925	3.28524	3.27198e-20	FOSL2	1.28468e-18
MA0489.1	MA0489.1	62	7455	57.4074	18.6375	3.08021	3.49904e-19	JUN(var.2)	1.30514e-17
MA0655.1	MA0655.1	52	5160	48.1481	12.9	3.73241	5.74876e-19	JDP2	2.04218e-17
MA1132.1	MA1132.1	48	5072	44.4444	12.68	3.50508	3.56477e-16	JUN::JUNB	1.20878e-14
MA0841.1	MA0841.1	44	4644	40.7407	11.61	3.50911	1.13238e-14	NFE2	3.67286e-13
MA1101.2	MA1101.2	44	4669	40.7407	11.6725	3.49032	1.37398e-14	BACH2	4.27079e-13
MA1633.1	MA1633.1	45	7435	41.6667	18.5875	2.24165	2.36192e-08	BACH1	7.04798e-07
MA0501.1	MA0501.1	32	6075	29.6296	15.1875	1.95092	0.000102297	MAF::NFE2	0.00293513
MA0089.2	MA0089.2	32	6615	29.6296	16.5375	1.79166	0.000497388	NFE2L1	0.0137427
MA0496.3	MA0496.3	33	7525	30.5556	18.8125	1.62422	0.00221891	MAFK	0.059118
MA0150.2	MA0150.2	24	5698	22.2222	14.245	1.56	0.0164517	Nfe2l2	0.423205
MA0485.2	MA0485.2	8	1317	7.40741	3.2925	2.24978	0.0264587	HOXC9	0.657941
MA0908.1	MA0908.1	8	1356	7.40741	3.39	2.18508	0.0307131	HOXD11	0.739096
MA0727.1	MA0727.1	12	2578	11.1111	6.445	1.72399	0.0455139	NR3C2	1
MA0591.1	MA0591.1	23	5974	21.2963	14.935	1.42593	0.0473117	Bach1::Mafk	1
MA0739.1	MA0739.1	15	3652	13.8889	9.13	1.52124	0.0664833	Hic1	1
MA1506.1	MA1506.1	7	1390	6.48148	3.475	1.86517	0.0826539	HOXD10	1
MA1592.1	MA1592.1	16	4089	14.8148	10.2225	1.44924	0.0829721	ZNF274	1
MA1606.1	MA1606.1	18	4748	16.6667	11.87	1.4041	0.0859458	Foxf1	1
MA0873.1	MA0873.1	6	1133	5.55556	2.8325	1.96136	0.0867854	HOXD12	1
MA1113.2	MA1113.2	15	3826	13.8889	9.565	1.45205	0.0906223	PBX2	1
MA0782.2	MA0782.2	20	5439	18.5185	13.5975	1.36191	0.0916201	PKNOX1	1
MA0905.1	MA0905.1	8	1727	7.40741	4.3175	1.71567	0.0956736	HOXC10	1
MA0664.1	MA0664.1	6	1167	5.55556	2.9175	1.90422	0.0965625	MLXIPL	1
MA0663.1	MA0663.1	6	1184	5.55556	2.96	1.87688	0.101665	MLX	1
MA0122.3	MA0122.3	13	3277	12.037	8.1925	1.46928	0.103797	Nkx3-2	1
MA0764.2	MA0764.2	33	10084	30.5556	25.21	1.21204	0.122088	ETV4	1
MA1503.1	MA1503.1	6	1272	5.55556	3.18	1.74703	0.130287	HOXB9	1
MA0769.2	MA0769.2	16	4510	14.8148	11.275	1.31395	0.15536	TCF7	1
MA0113.3	MA0113.3	10	2589	9.25926	6.4725	1.43055	0.161332	NR3C1	1
MA0651.1	MA0651.1	5	1078	4.62963	2.695	1.71786	0.16725	HOXC11	1
MA1114.1	MA1114.1	20	5951	18.5185	14.8775	1.24473	0.174981	PBX3	1
MA0467.1	MA0467.1	12	3291	11.1111	8.2275	1.35048	0.177009	Crx	1
MA0640.2	MA0640.2	28	8746	25.9259	21.865	1.18573	0.181377	ELF3	1
MA0464.2	MA0464.2	5	1121	4.62963	2.8025	1.65196	0.186639	BHLHE40	1
MA0738.1	MA0738.1	12	3355	11.1111	8.3875	1.32472	0.193879	HIC2	1
MA1588.1	MA1588.1	14	4035	12.963	10.0875	1.28505	0.198319	ZNF136	1
MA0473.3	MA0473.3	27	8510	25	21.275	1.17509	0.201398	ELF1	1
MA0911.1	MA0911.1	5	1172	4.62963	2.93	1.58008	0.210645	Hoxa11	1
MA0828.1	MA0828.1	5	1182	4.62963	2.955	1.56671	0.215468	SREBF2(var.2)	1
MA0914.1	MA0914.1	8	2139	7.40741	5.3475	1.38521	0.220945	ISL2	1
MA1640.1	MA1640.1	13	3789	12.037	9.4725	1.27073	0.221532	MEIS2(var.2)	1
MA0756.1	MA0756.1	7	1826	6.48148	4.565	1.41982	0.223794	ONECUT2	1
MA0088.2	MA0088.2	16	4816	14.8148	12.04	1.23047	0.224667	ZNF143	1
MA1508.1	MA1508.1	33	10768	30.5556	26.92	1.13505	0.22613	IKZF1	1
MA0761.2	MA0761.2	28	8997	25.9259	22.4925	1.15265	0.226685	ETV1	1
MA0523.1	MA0523.1	18	5524	16.6667	13.81	1.20685	0.230185	TCF7L2	1
MA1549.1	MA1549.1	10	2860	9.25926	7.15	1.295	0.243512	POU6F1(var.2)	1
MA0598.3	MA0598.3	26	8379	24.0741	20.9475	1.14926	0.24407	EHF	1
MA1124.1	MA1124.1	16	4894	14.8148	12.235	1.21086	0.244303	ZNF24	1
MA0906.1	MA0906.1	5	1243	4.62963	3.1075	1.48982	0.245617	HOXC12	1
MA0633.1	MA0633.1	13	3898	12.037	9.745	1.2352	0.252243	Twist2	1
MA0593.1	MA0593.1	18	5654	16.6667	14.135	1.17911	0.26168	FOXP2	1
MA1580.1	MA1580.1	11	3271	10.1852	8.1775	1.24551	0.268069	ZBTB32	1
MA0594.2	MA0594.2	2	393	1.85185	0.9825	1.88484	0.286839	HOXA9	1
MA0636.1	MA0636.1	4	1012	3.7037	2.53	1.46391	0.292198	BHLHE41	1
MA0907.1	MA0907.1	7	2007	6.48148	5.0175	1.29178	0.298737	HOXC13	1
MA1607.1	MA1607.1	17	5457	15.7407	13.6425	1.1538	0.301158	Foxl2	1
MA0040.1	MA0040.1	13	4079	12.037	10.1975	1.18039	0.306513	Foxq1	1
MA1421.1	MA1421.1	16	5145	14.8148	12.8625	1.15178	0.311875	TCF7L1	1
MA0891.1	MA0891.1	6	1730	5.55556	4.325	1.28452	0.32513	GSC2	1
MA1561.1	MA1561.1	5	1397	4.62963	3.4925	1.32559	0.325813	SOX12	1
MA0831.2	MA0831.2	5	1414	4.62963	3.535	1.30965	0.334894	TFE3	1
MA0596.1	MA0596.1	10	3128	9.25926	7.82	1.18405	0.336801	SREBF2	1
MA0652.1	MA0652.1	10	3132	9.25926	7.83	1.18254	0.338253	IRF8	1
MA0802.1	MA0802.1	12	3836	11.1111	9.59	1.15861	0.340373	TBR1	1
MA0042.2	MA0042.2	11	3487	10.1852	8.7175	1.16836	0.340625	FOXI1	1
MA0033.2	MA0033.2	11	3487	10.1852	8.7175	1.16836	0.340625	FOXL1	1
MA0848.1	MA0848.1	11	3487	10.1852	8.7175	1.16836	0.340625	FOXO4	1
MA0849.1	MA0849.1	11	3487	10.1852	8.7175	1.16836	0.340625	FOXO6	1
MA0850.1	MA0850.1	11	3487	10.1852	8.7175	1.16836	0.340625	FOXP3	1
MA0628.1	MA0628.1	4	1092	3.7037	2.73	1.35667	0.341009	POU6F1	1
MA0829.2	MA0829.2	7	2116	6.48148	5.29	1.22523	0.346361	SREBF1(var.2)	1
MA1504.1	MA1504.1	5	1462	4.62963	3.655	1.26666	0.360648	HOXC4	1
MA1507.1	MA1507.1	5	1462	4.62963	3.655	1.26666	0.360648	HOXD4	1
MA0062.3	MA0062.3	26	8910	24.0741	22.275	1.08077	0.362099	GABPA	1
MA0498.2	MA0498.2	13	4260	12.037	10.65	1.13024	0.363793	MEIS1	1
MA0635.1	MA0635.1	4	1133	3.7037	2.8325	1.30757	0.366192	BARHL2	1
MA1683.1	MA1683.1	12	3917	11.1111	9.7925	1.13466	0.367394	FOXA3	1
MA0047.3	MA0047.3	13	4284	12.037	10.71	1.12391	0.371544	FOXA2	1
MA0153.2	MA0153.2	6	1828	5.55556	4.57	1.21566	0.372414	HNF1B	1
MA0687.1	MA0687.1	18	6073	16.6667	15.1825	1.09776	0.372883	SPIC	1
MA0704.1	MA0704.1	5	1487	4.62963	3.7175	1.24536	0.3741	Lhx4	1
MA1131.1	MA1131.1	8	2541	7.40741	6.3525	1.16606	0.379751	FOSL2::JUN(var.2)	1
MA0686.1	MA0686.1	5	1501	4.62963	3.7525	1.23375	0.381637	SPDEF	1
MA0713.1	MA0713.1	8	2553	7.40741	6.3825	1.16058	0.384738	PHOX2A	1
MA1103.2	MA1103.2	11	3623	10.1852	9.0575	1.1245	0.388248	FOXK2	1
MA0092.1	MA0092.1	12	3981	11.1111	9.9525	1.11641	0.388982	Hand1::Tcf3	1
MA0019.1	MA0019.1	6	1866	5.55556	4.665	1.1909	0.390869	Ddit3::Cebpa	1
MA0125.1	MA0125.1	7	2217	6.48148	5.5425	1.16941	0.391308	Nobox	1
MA0766.2	MA0766.2	8	2572	7.40741	6.43	1.15201	0.392642	GATA5	1
MA0737.1	MA0737.1	6	1871	5.55556	4.6775	1.18772	0.393298	GLIS3	1
MA0674.1	MA0674.1	6	1879	5.55556	4.6975	1.18266	0.397185	NKX6-1	1
MA0152.1	MA0152.1	21	7265	19.4444	18.1625	1.07058	0.402828	NFATC2	1
MA0137.3	MA0137.3	18	6187	16.6667	15.4675	1.07753	0.40481	STAT1	1
MA0885.1	MA0885.1	6	1906	5.55556	4.765	1.16591	0.410297	Dlx2	1
MA0031.1	MA0031.1	8	2617	7.40741	6.5425	1.1322	0.411386	FOXD1	1
MA0157.2	MA0157.2	8	2617	7.40741	6.5425	1.1322	0.411386	FOXO3	1
MA0603.1	MA0603.1	5	1574	4.62963	3.935	1.17653	0.420856	Arntl	1
MA1419.1	MA1419.1	8	2640	7.40741	6.6	1.12233	0.420969	IRF4	1
MA0897.1	MA0897.1	8	2641	7.40741	6.6025	1.12191	0.421385	Hmx2	1
MA1639.1	MA1639.1	9	3006	8.33333	7.515	1.10889	0.424252	MEIS1(var.2)	1
MA0502.2	MA0502.2	9	3018	8.33333	7.545	1.10448	0.428958	NFYB	1
MA0757.1	MA0757.1	9	3038	8.33333	7.595	1.09721	0.436799	ONECUT3	1
MA0136.2	MA0136.2	12	4122	11.1111	10.305	1.07823	0.436928	ELF5	1
MA1466.1	MA1466.1	4	1260	3.7037	3.15	1.17578	0.443591	ATF6	1
MA0056.2	MA0056.2	14	4872	12.963	12.18	1.06428	0.444915	MZF1	1
MA0078.1	MA0078.1	9	3069	8.33333	7.6725	1.08613	0.448938	Sox17	1
MA0683.1	MA0683.1	12	4159	11.1111	10.3975	1.06863	0.44953	POU4F2	1
MA0602.1	MA0602.1	6	2011	5.55556	5.0275	1.10503	0.460985	Arid5a	1
MA0777.1	MA0777.1	2	575	1.85185	1.4375	1.28824	0.461145	MYBL2	1
MA0481.3	MA0481.3	12	4211	11.1111	10.5275	1.05544	0.467212	FOXP1	1
MA1523.1	MA1523.1	11	3855	10.1852	9.6375	1.05683	0.470515	MSANTD3	1
MA0504.1	MA0504.1	13	4590	12.037	11.475	1.04898	0.471601	NR2C2	1
MA0753.2	MA0753.2	17	6062	15.7407	15.155	1.03865	0.473361	ZNF740	1
MA0621.1	MA0621.1	7	2410	6.48148	6.025	1.07576	0.477146	mix-a	1
MA0776.1	MA0776.1	2	597	1.85185	1.4925	1.24077	0.480646	MYBL1	1
MA0154.4	MA0154.4	13	4623	12.037	11.5575	1.04149	0.482376	EBF1	1
MA1474.1	MA1474.1	4	1338	3.7037	3.345	1.10724	0.489836	CREB3L4	1
MA0007.3	MA0007.3	8	2808	7.40741	7.02	1.05519	0.490461	Ar	1
MA0731.1	MA0731.1	12	4303	11.1111	10.7575	1.03287	0.498316	BCL6B	1
MA0896.1	MA0896.1	6	2092	5.55556	5.23	1.06225	0.49941	Hmx1	1
MA0706.1	MA0706.1	7	2474	6.48148	6.185	1.04794	0.505074	MEOX2	1
MA0774.1	MA0774.1	10	3584	9.25926	8.96	1.0334	0.505235	MEIS2	1
MA0140.2	MA0140.2	9	3226	8.33333	8.065	1.03327	0.50977	GATA1::TAL1	1
MA0620.3	MA0620.3	5	1744	4.62963	4.36	1.06184	0.510107	MITF	1
MA1464.1	MA1464.1	4	1377	3.7037	3.4425	1.07588	0.512389	ARNT2	1
MA0029.1	MA0029.1	12	4345	11.1111	10.8625	1.02289	0.512401	Mecom	1
MA0697.1	MA0697.1	7	2495	6.48148	6.2375	1.03912	0.51414	ZIC3	1
MA0754.1	MA0754.1	2	637	1.85185	1.5925	1.16286	0.514985	CUX1	1
MA0682.2	MA0682.2	7	2497	6.48148	6.2425	1.03828	0.515001	PITX1	1
MA1589.1	MA1589.1	11	3990	10.1852	9.975	1.02107	0.517824	ZNF140	1
MA0515.1	MA0515.1	17	6216	15.7407	15.54	1.01292	0.517839	Sox6	1
MA0667.1	MA0667.1	11	4004	10.1852	10.01	1.0175	0.522672	MYF6	1
MA0658.1	MA0658.1	4	1396	3.7037	3.49	1.06123	0.523217	LHX6	1
MA0800.1	MA0800.1	11	4006	10.1852	10.015	1.01699	0.523364	EOMES	1
MA1529.1	MA1529.1	10	3634	9.25926	9.085	1.01918	0.523385	NHLH2	1
MA0679.2	MA0679.2	10	3639	9.25926	9.0975	1.01778	0.52519	ONECUT1	1
MA1603.1	MA1603.1	10	3640	9.25926	9.1	1.0175	0.52555	Dmrt1	1
MA0758.1	MA0758.1	5	1779	4.62963	4.4475	1.04095	0.527862	E2F7	1
MA0755.1	MA0755.1	2	653	1.85185	1.6325	1.13437	0.528302	CUX2	1
MA0806.1	MA0806.1	9	3280	8.33333	8.2	1.01626	0.530293	TBX4	1
MA0807.1	MA0807.1	9	3280	8.33333	8.2	1.01626	0.530293	TBX5	1
MA0461.2	MA0461.2	9	3294	8.33333	8.235	1.01194	0.535569	Atoh1	1
MA1420.1	MA1420.1	6	2172	5.55556	5.43	1.02312	0.536455	IRF5	1
MA0483.1	MA0483.1	17	6289	15.7407	15.7225	1.00116	0.538669	Gfi1b	1
MA0712.2	MA0712.2	9	3336	8.33333	8.34	0.999201	0.551275	OTX2	1
MA0648.1	MA0648.1	5	1827	4.62963	4.5675	1.0136	0.551758	GSC	1
MA1518.1	MA1518.1	4	1451	3.7037	3.6275	1.02101	0.553914	LHX1	1
MA0691.1	MA0691.1	10	3725	9.25926	9.3125	0.994283	0.555889	TFAP4	1
MA1509.1	MA1509.1	2	689	1.85185	1.7225	1.0751	0.55736	IRF6	1
MA0518.1	MA0518.1	19	7106	17.5926	17.765	0.990295	0.558196	Stat4	1
MA0009.2	MA0009.2	5	1842	4.62963	4.605	1.00535	0.55911	TBXT	1
MA1487.1	MA1487.1	16	6010	14.8148	15.025	0.986011	0.565677	FOXE1	1
MA0714.1	MA0714.1	7	2621	6.48148	6.5525	0.989162	0.567261	PITX3	1
MA1494.1	MA1494.1	7	2623	6.48148	6.5575	0.988407	0.568085	HNF4A(var.2)	1
MA0046.2	MA0046.2	7	2624	6.48148	6.56	0.988031	0.568496	HNF1A	1
MA1127.1	MA1127.1	6	2245	5.55556	5.6125	0.989854	0.56926	FOSB::JUN	1
MA0794.1	MA0794.1	4	1483	3.7037	3.7075	0.998976	0.571298	PROX1	1
MA0070.1	MA0070.1	6	2250	5.55556	5.625	0.987654	0.571467	PBX1	1
MA0475.2	MA0475.2	6	2254	5.55556	5.635	0.985902	0.573229	FLI1	1
MA1565.1	MA1565.1	15	5663	13.8889	14.1575	0.981027	0.573941	TBX18	1
MA1641.1	MA1641.1	11	4164	10.1852	10.41	0.978404	0.576981	MYF5	1
MA0672.1	MA0672.1	8	3030	7.40741	7.575	0.977876	0.578592	NKX2-3	1
MA0793.1	MA0793.1	7	2659	6.48148	6.6475	0.975025	0.582783	POU6F2	1
MA0791.1	MA0791.1	11	4190	10.1852	10.475	0.972333	0.585582	POU4F3	1
MA0606.1	MA0606.1	15	5704	13.8889	14.26	0.973975	0.585844	NFAT5	1
MA0861.1	MA0861.1	5	1906	4.62963	4.765	0.971591	0.589806	TP73	1
MA0124.2	MA0124.2	7	2683	6.48148	6.7075	0.966304	0.592451	Nkx3-1	1
MA0853.1	MA0853.1	4	1526	3.7037	3.815	0.970827	0.594067	Alx4	1
MA1530.1	MA1530.1	6	2303	5.55556	5.7575	0.964925	0.594533	NKX6-3	1
MA0844.1	MA0844.1	3	1137	2.77778	2.8425	0.977231	0.595976	XBP1	1
MA1531.1	MA1531.1	7	2692	6.48148	6.73	0.963073	0.596049	NR1D1	1
MA0028.2	MA0028.2	5	1921	4.62963	4.8025	0.964004	0.596835	ELK1	1
MA0084.1	MA0084.1	9	3464	8.33333	8.66	0.962279	0.597842	SRY	1
MA0474.2	MA0474.2	6	2318	5.55556	5.795	0.958681	0.600946	ERG	1
MA0855.1	MA0855.1	8	3092	7.40741	7.73	0.958267	0.602011	RXRB	1
MA0068.2	MA0068.2	3	1148	2.77778	2.87	0.967867	0.602537	PAX4	1
MA0613.1	MA0613.1	7	2720	6.48148	6.8	0.953159	0.607142	FOXG1	1
MA0595.1	MA0595.1	8	3106	7.40741	7.765	0.953948	0.607212	SREBF1	1
MA1654.1	MA1654.1	16	6158	14.8148	15.395	0.962313	0.60727	ZNF16	1
MA0724.1	MA0724.1	3	1161	2.77778	2.9025	0.957029	0.610201	VENTX	1
MA1499.1	MA1499.1	5	1951	4.62963	4.8775	0.949181	0.610696	HOXB4	1
MA0090.3	MA0090.3	12	4652	11.1111	11.63	0.955384	0.611538	TEAD1	1
MA0814.2	MA0814.2	11	4283	10.1852	10.7075	0.95122	0.615736	TFAP2C(var.2)	1
MA0525.2	MA0525.2	4	1573	3.7037	3.9325	0.941819	0.618139	TP63	1
MA0638.1	MA0638.1	3	1176	2.77778	2.94	0.944822	0.618923	CREB3	1
MA1133.1	MA1133.1	5	1974	4.62963	4.935	0.938122	0.621139	JUN::JUNB(var.2)	1
MA1625.1	MA1625.1	18	6975	16.6667	17.4375	0.955795	0.623035	Stat5b	1
MA0765.2	MA0765.2	7	2762	6.48148	6.905	0.938665	0.623489	ETV5	1
MA1140.2	MA1140.2	4	1598	3.7037	3.995	0.927085	0.630584	JUNB(var.2)	1
MA1475.1	MA1475.1	3	1200	2.77778	3	0.925926	0.632607	CREB3L4(var.2)	1
MA0852.2	MA0852.2	10	3954	9.25926	9.885	0.936698	0.633644	FOXK1	1
MA1143.1	MA1143.1	4	1607	3.7037	4.0175	0.921893	0.635001	FOSL1::JUND(var.2)	1
MA1153.1	MA1153.1	10	3964	9.25926	9.91	0.934335	0.636882	Smad4	1
MA0653.1	MA0653.1	11	4351	10.1852	10.8775	0.936353	0.637126	IRF9	1
MA1476.1	MA1476.1	4	1626	3.7037	4.065	0.91112	0.644217	DLX5	1
MA1548.1	MA1548.1	4	1626	3.7037	4.065	0.91112	0.644217	PLAGL2	1
MA0148.4	MA0148.4	11	4374	10.1852	10.935	0.93143	0.644225	FOXA1	1
MA0703.2	MA0703.2	6	2430	5.55556	6.075	0.914495	0.647097	LMX1B	1
MA0759.1	MA0759.1	5	2050	4.62963	5.125	0.903342	0.654471	ELK3	1
MA0106.3	MA0106.3	5	2051	4.62963	5.1275	0.902902	0.654897	TP53	1
MA0442.2	MA0442.2	17	6721	15.7407	16.8025	0.936809	0.655569	SOX10	1
MA1547.1	MA1547.1	6	2452	5.55556	6.13	0.90629	0.655786	PITX2	1
MA1493.1	MA1493.1	4	1660	3.7037	4.15	0.892459	0.660331	HES6	1
MA0819.1	MA0819.1	3	1251	2.77778	3.1275	0.888178	0.660559	CLOCK	1
MA1498.1	MA1498.1	3	1254	2.77778	3.135	0.886054	0.662156	HOXA7	1
MA1502.1	MA1502.1	3	1254	2.77778	3.135	0.886054	0.662156	HOXB8	1
MA0910.2	MA0910.2	3	1254	2.77778	3.135	0.886054	0.662156	HOXD8	1
MA1500.1	MA1500.1	4	1664	3.7037	4.16	0.890313	0.662195	HOXB6	1
MA1585.1	MA1585.1	6	2470	5.55556	6.175	0.899685	0.662799	ZKSCAN1	1
MA0662.1	MA0662.1	5	2072	4.62963	5.18	0.893751	0.663773	MIXL1	1
MA1470.1	MA1470.1	4	1678	3.7037	4.195	0.882885	0.668664	BACH2(var.2)	1
MA1147.1	MA1147.1	3	1270	2.77778	3.175	0.874891	0.670579	NR4A2::RXRA	1
MA0608.1	MA0608.1	4	1688	3.7037	4.22	0.877655	0.673234	Creb3l2	1
MA1615.1	MA1615.1	10	4082	9.25926	10.205	0.907326	0.673955	Plagl1	1
MA0623.2	MA0623.2	6	2500	5.55556	6.25	0.888889	0.674294	NEUROG1	1
MA0039.4	MA0039.4	24	9470	22.2222	23.675	0.938637	0.674743	KLF4	1
MA0641.1	MA0641.1	7	2902	6.48148	7.255	0.893381	0.675244	ELF4	1
MA0688.1	MA0688.1	10	4087	9.25926	10.2175	0.906216	0.675478	TBX2	1
MA1563.1	MA1563.1	5	2101	4.62963	5.2525	0.881414	0.675789	SOX18	1
MA0511.2	MA0511.2	4	1694	3.7037	4.235	0.874546	0.675956	RUNX2	1
MA0902.2	MA0902.2	3	1288	2.77778	3.22	0.862664	0.679874	HOXB2	1
MA0492.1	MA0492.1	9	3709	8.33333	9.2725	0.898715	0.680165	JUND(var.2)	1
MA0038.2	MA0038.2	9	3712	8.33333	9.28	0.897989	0.681109	GFI1	1
MA0778.1	MA0778.1	3	1295	2.77778	3.2375	0.858001	0.683436	NFKB2	1
MA1154.1	MA1154.1	9	3728	8.33333	9.32	0.894134	0.686121	ZNF282	1
MA0871.2	MA0871.2	4	1718	3.7037	4.295	0.862329	0.686687	TFEC	1
MA0825.1	MA0825.1	4	1719	3.7037	4.2975	0.861828	0.687129	MNT	1
MA0715.1	MA0715.1	7	2942	6.48148	7.355	0.881235	0.689212	PROP1	1
MA0893.2	MA0893.2	3	1308	2.77778	3.27	0.849473	0.689976	GSX2	1
MA0912.2	MA0912.2	3	1308	2.77778	3.27	0.849473	0.689976	HOXD3	1
MA1136.1	MA1136.1	4	1726	3.7037	4.315	0.858332	0.69021	FOSB::JUNB(var.2)	1
MA1600.1	MA1600.1	12	4934	11.1111	12.335	0.900779	0.693817	ZNF684	1
MA1574.1	MA1574.1	7	2959	6.48148	7.3975	0.876172	0.695035	THRB	1
MA0859.1	MA0859.1	7	2964	6.48148	7.41	0.874694	0.696734	Rarg	1
MA0768.1	MA0768.1	13	5340	12.037	13.35	0.901651	0.697859	LEF1	1
MA0024.3	MA0024.3	1	442	0.925926	1.105	0.837942	0.699305	E2F1	1
MA0081.2	MA0081.2	27	10727	25	26.8175	0.932227	0.699624	SPIB	1
MA0482.2	MA0482.2	8	3377	7.40741	8.4425	0.877395	0.700745	GATA4	1
MA0721.1	MA0721.1	4	1758	3.7037	4.395	0.842708	0.704023	UNCX	1
MA1463.1	MA1463.1	5	2177	4.62963	5.4425	0.850644	0.705942	ARGFX	1
MA0156.2	MA0156.2	5	2189	4.62963	5.4725	0.845981	0.710524	FEV	1
MA1566.1	MA1566.1	10	4217	9.25926	10.5425	0.878279	0.713632	TBX3	1
MA1491.1	MA1491.1	9	3821	8.33333	9.5525	0.872372	0.714314	GLI3	1
MA0890.1	MA0890.1	4	1798	3.7037	4.495	0.823961	0.720669	GBX2	1
MA0649.1	MA0649.1	3	1375	2.77778	3.4375	0.808081	0.722095	HEY2	1
MA0017.2	MA0017.2	7	3045	6.48148	7.6125	0.851426	0.723424	NR2F1	1
MA0468.1	MA0468.1	7	3049	6.48148	7.6225	0.850309	0.724701	DUX4	1
MA0847.2	MA0847.2	13	5446	12.037	13.615	0.884101	0.724979	FOXD2	1
MA1129.1	MA1129.1	3	1382	2.77778	3.455	0.803988	0.725299	FOSL1::JUN(var.2)	1
MA0508.3	MA0508.3	23	9334	21.2963	23.335	0.912633	0.726591	PRDM1	1
MA1572.1	MA1572.1	5	2238	4.62963	5.595	0.827458	0.728722	TGIF2LY	1
MA1621.1	MA1621.1	9	3877	8.33333	9.6925	0.859771	0.730503	Rbpjl	1
MA0080.5	MA0080.5	33	13168	30.5556	32.92	0.928176	0.731944	SPI1	1
MA0898.1	MA0898.1	6	2662	5.55556	6.655	0.834794	0.732041	Hmx3	1
MA0067.1	MA0067.1	2	960	1.85185	2.4	0.771605	0.735226	Pax2	1
MA1619.1	MA1619.1	10	4296	9.25926	10.74	0.862128	0.735416	Ptf1a(var.2)	1
MA0874.1	MA0874.1	3	1406	2.77778	3.515	0.790264	0.736069	Arx	1
MA0710.1	MA0710.1	4	1838	3.7037	4.595	0.806029	0.736627	NOTO	1
MA1496.1	MA1496.1	3	1409	2.77778	3.5225	0.788581	0.737392	HOXA4	1
MA0804.1	MA0804.1	4	1841	3.7037	4.6025	0.804716	0.737796	TBX19	1
MA1546.1	MA1546.1	2	967	1.85185	2.4175	0.766019	0.7389	PAX3(var.2)	1
MA0702.2	MA0702.2	5	2271	4.62963	5.6775	0.815435	0.740516	LMX1A	1
MA0470.2	MA0470.2	1	496	0.925926	1.24	0.746714	0.740601	E2F4	1
MA1616.1	MA1616.1	13	5510	12.037	13.775	0.873832	0.740617	Prdm15	1
MA0624.1	MA0624.1	11	4716	10.1852	11.79	0.863883	0.740729	NFATC1	1
MA0883.1	MA0883.1	4	1850	3.7037	4.625	0.800801	0.74128	Dmbx1	1
MA0656.1	MA0656.1	5	2278	4.62963	5.695	0.812929	0.742969	JDP2(var.2)	1
MA0809.2	MA0809.2	11	4730	10.1852	11.825	0.861326	0.744293	TEAD4	1
MA1545.1	MA1545.1	1	503	0.925926	1.2575	0.736323	0.745525	OVOL2	1
MA0845.1	MA0845.1	12	5143	11.1111	12.8575	0.864174	0.747808	FOXB1	1
MA0615.1	MA0615.1	1	508	0.925926	1.27	0.729076	0.748986	Gmeb1	1
MA0846.1	MA0846.1	16	6729	14.8148	16.8225	0.880655	0.749189	FOXC2	1
MA0003.4	MA0003.4	11	4755	10.1852	11.8875	0.856798	0.750578	TFAP2A	1
MA0733.1	MA0733.1	8	3546	7.40741	8.865	0.835579	0.751462	EGR4	1
MA1570.1	MA1570.1	6	2724	5.55556	6.81	0.815794	0.752172	TFAP4(var.2)	1
MA1594.1	MA1594.1	8	3563	7.40741	8.9075	0.831592	0.756222	ZNF382	1
MA0808.1	MA0808.1	9	3978	8.33333	9.945	0.837942	0.75817	TEAD3	1
MA0875.1	MA0875.1	3	1460	2.77778	3.65	0.761035	0.759096	BARX1	1
MA0775.1	MA0775.1	9	3987	8.33333	9.9675	0.83605	0.760539	MEIS3	1
MA0698.1	MA0698.1	13	5605	12.037	14.0125	0.859021	0.762781	ZBTB18	1
MA0788.1	MA0788.1	12	5213	11.1111	13.0325	0.852569	0.764447	POU3F3	1
MA1544.1	MA1544.1	1	534	0.925926	1.335	0.693577	0.766242	OVOL1	1
MA1145.1	MA1145.1	5	2353	4.62963	5.8825	0.787017	0.768214	FOSL2::JUND(var.2)	1
MA0839.1	MA0839.1	3	1492	2.77778	3.73	0.744713	0.771971	CREB3L1	1
MA1524.1	MA1524.1	6	2790	5.55556	6.975	0.796495	0.772398	MSGN1	1
MA1628.1	MA1628.1	20	8410	18.5185	21.025	0.880786	0.772904	Zic1::Zic2	1
MA1647.1	MA1647.1	19	8022	17.5926	20.055	0.877217	0.773363	PRDM4	1
MA0035.4	MA0035.4	6	2804	5.55556	7.01	0.792519	0.776529	GATA1	1
MA0671.1	MA0671.1	8	3639	7.40741	9.0975	0.814225	0.776735	NFIX	1
MA1532.1	MA1532.1	6	2808	5.55556	7.02	0.79139	0.7777	NR1D2	1
MA1514.1	MA1514.1	15	6476	13.8889	16.19	0.857868	0.779141	KLF17	1
MA0144.2	MA0144.2	19	8056	17.5926	20.14	0.873515	0.779851	STAT3	1
MA0018.4	MA0018.4	9	4067	8.33333	10.1675	0.819605	0.780903	CREB1	1
MA0622.1	MA0622.1	4	1960	3.7037	4.9	0.755858	0.781107	Mlxip	1
MA0601.1	MA0601.1	7	3244	6.48148	8.11	0.799196	0.782175	Arid3b	1
MA0626.1	MA0626.1	4	1972	3.7037	4.93	0.751258	0.785148	Npas2	1
MA0889.1	MA0889.1	3	1528	2.77778	3.82	0.727167	0.785787	GBX1	1
MA1108.2	MA1108.2	11	4906	10.1852	12.265	0.830427	0.786376	MXI1	1
MA0734.2	MA0734.2	9	4091	8.33333	10.2275	0.814797	0.786768	GLI2	1
MA0705.1	MA0705.1	3	1532	2.77778	3.83	0.725268	0.787279	Lhx8	1
MA0075.3	MA0075.3	3	1532	2.77778	3.83	0.725268	0.787279	PRRX2	1
MA0785.1	MA0785.1	11	4916	10.1852	12.29	0.828738	0.788616	POU2F1	1
MA0680.1	MA0680.1	2	1076	1.85185	2.69	0.688421	0.790758	PAX7	1
MA1111.1	MA1111.1	7	3279	6.48148	8.1975	0.790666	0.791504	NR2F2	1
MA0709.1	MA0709.1	3	1544	2.77778	3.86	0.719632	0.791704	Msx3	1
MA0032.2	MA0032.2	12	5345	11.1111	13.3625	0.831514	0.793803	FOXC1	1
MA0669.1	MA0669.1	7	3291	6.48148	8.2275	0.787783	0.794634	NEUROG2	1
MA0711.1	MA0711.1	3	1564	2.77778	3.91	0.710429	0.798912	OTX1	1
MA1579.1	MA1579.1	18	7766	16.6667	19.415	0.858443	0.798942	ZBTB26	1
MA0646.1	MA0646.1	3	1576	2.77778	3.94	0.70502	0.803138	GCM1	1
MA0670.1	MA0670.1	9	4162	8.33333	10.405	0.800897	0.803466	NFIA	1
MA0463.2	MA0463.2	8	3749	7.40741	9.3725	0.790334	0.804212	BCL6	1
MA1484.1	MA1484.1	5	2483	4.62963	6.2075	0.745812	0.807521	ETS2	1
MA1519.1	MA1519.1	3	1590	2.77778	3.975	0.698812	0.807974	LHX5	1
MA0030.1	MA0030.1	7	3356	6.48148	8.39	0.772525	0.810988	FOXF2	1
MA0503.1	MA0503.1	11	5022	10.1852	12.555	0.811245	0.811349	Nkx2-5(var.2)	1
MA1652.1	MA1652.1	21	9037	19.4444	22.5925	0.860659	0.814529	ZKSCAN5	1
MA0066.1	MA0066.1	6	2946	5.55556	7.365	0.754318	0.815352	PPARG	1
MA0716.1	MA0716.1	3	1612	2.77778	4.03	0.689275	0.815375	PRRX1	1
MA0701.2	MA0701.2	3	1612	2.77778	4.03	0.689275	0.815375	LHX9	1
MA0863.1	MA0863.1	5	2512	4.62963	6.28	0.737202	0.815542	MTF1	1
MA0762.1	MA0762.1	6	2947	5.55556	7.3675	0.754063	0.815606	ETV2	1
MA0076.2	MA0076.2	6	2949	5.55556	7.3725	0.753551	0.816113	ELK4	1
MA1119.1	MA1119.1	9	4219	8.33333	10.5475	0.790077	0.816169	SIX2	1
MA1483.1	MA1483.1	5	2516	4.62963	6.29	0.73603	0.816627	ELF2	1
MA0854.1	MA0854.1	3	1622	2.77778	4.055	0.685025	0.818659	Alx1	1
MA0857.1	MA0857.1	7	3391	6.48148	8.4775	0.764551	0.819379	Rarb	1
MA1525.1	MA1525.1	11	5069	10.1852	12.6725	0.803723	0.820847	NFATC4	1
MA0625.1	MA0625.1	10	4662	9.25926	11.655	0.794445	0.821978	NFATC3	1
MA0909.2	MA0909.2	5	2541	4.62963	6.3525	0.728789	0.823297	HOXD13	1
MA1501.1	MA1501.1	3	1648	2.77778	4.12	0.674218	0.826969	HOXB7	1
MA0866.1	MA0866.1	7	3427	6.48148	8.5675	0.75652	0.827711	SOX21	1
MA0673.1	MA0673.1	7	3432	6.48148	8.58	0.755417	0.828844	NKX2-8	1
MA0728.1	MA0728.1	7	3433	6.48148	8.5825	0.755197	0.82907	Nr2f6(var.2)	1
MA0821.1	MA0821.1	2	1175	1.85185	2.9375	0.630418	0.829842	HES5	1
MA1618.1	MA1618.1	17	7551	15.7407	18.8775	0.833836	0.830403	Ptf1a	1
MA0527.1	MA0527.1	1	651	0.925926	1.6275	0.568925	0.830441	ZBTB33	1
MA0693.2	MA0693.2	8	3876	7.40741	9.69	0.764438	0.832745	VDR	1
MA1557.1	MA1557.1	2	1184	1.85185	2.96	0.625626	0.833052	SMAD5	1
MA0512.2	MA0512.2	6	3026	5.55556	7.565	0.734376	0.83482	Rxra	1
MA0856.1	MA0856.1	6	3031	5.55556	7.5775	0.733165	0.835981	RXRG	1
MA0614.1	MA0614.1	5	2592	4.62963	6.48	0.714449	0.836307	Foxj2	1
MA1489.1	MA1489.1	9	4323	8.33333	10.8075	0.771069	0.837767	FOXN3	1
MA0796.1	MA0796.1	7	3473	6.48148	8.6825	0.746499	0.837924	TGIF1	1
MA0131.2	MA0131.2	1	670	0.925926	1.675	0.552792	0.83907	HINFP	1
MA0002.2	MA0002.2	15	6801	13.8889	17.0025	0.816873	0.839232	RUNX1	1
MA1112.2	MA1112.2	10	4752	9.25926	11.88	0.779399	0.839673	NR4A1	1
MA0787.1	MA0787.1	11	5172	10.1852	12.93	0.787717	0.840433	POU3F2	1
MA1577.1	MA1577.1	2	1209	1.85185	3.0225	0.612689	0.841686	TLX2	1
MA0903.1	MA0903.1	4	2166	3.7037	5.415	0.683971	0.842644	HOXB3	1
MA0155.1	MA0155.1	8	3942	7.40741	9.855	0.75164	0.846264	INSM1	1
MA0116.1	MA0116.1	5	2638	4.62963	6.595	0.701991	0.847372	Znf423	1
MA0058.3	MA0058.3	3	1718	2.77778	4.295	0.646747	0.84776	MAX	1
MA0495.3	MA0495.3	11	5214	10.1852	13.035	0.781372	0.847944	MAFF	1
MA0834.1	MA0834.1	3	1719	2.77778	4.2975	0.646371	0.84804	ATF7	1
MA0872.1	MA0872.1	3	1740	2.77778	4.35	0.63857	0.853836	TFAP2A(var.3)	1
MA0718.1	MA0718.1	3	1742	2.77778	4.355	0.637836	0.854378	RAX	1
MA1620.1	MA1620.1	8	3995	7.40741	9.9875	0.741668	0.856495	Ptf1a(var.3)	1
MA1604.1	MA1604.1	9	4430	8.33333	11.075	0.752445	0.857919	Ebf2	1
MA0151.1	MA0151.1	29	12458	26.8519	31.145	0.862156	0.857931	Arid3a	1
MA1601.1	MA1601.1	17	7742	15.7407	19.355	0.813265	0.859731	ZNF75D	1
MA0520.1	MA0520.1	13	6116	12.037	15.29	0.787249	0.860224	Stat6	1
MA0790.1	MA0790.1	9	4455	8.33333	11.1375	0.748223	0.862334	POU4F1	1
MA0619.1	MA0619.1	11	5304	10.1852	13.26	0.768114	0.863133	LIN54	1
MA0784.1	MA0784.1	11	5309	10.1852	13.2725	0.76739	0.863941	POU1F1	1
MA0877.2	MA0877.2	1	733	0.925926	1.8325	0.50528	0.864686	BARHL1	1
MA0886.1	MA0886.1	2	1290	1.85185	3.225	0.574218	0.866973	EMX2	1
MA0684.2	MA0684.2	8	4055	7.40741	10.1375	0.730694	0.867423	RUNX3	1
MA1118.1	MA1118.1	6	3180	5.55556	7.95	0.698812	0.867713	SIX1	1
MA1148.1	MA1148.1	7	3629	6.48148	9.0725	0.71441	0.869074	PPARA::RXRA	1
MA1467.1	MA1467.1	13	6177	12.037	15.4425	0.779475	0.869475	ATOH1(var.2)	1
MA0789.1	MA0789.1	9	4515	8.33333	11.2875	0.73828	0.872494	POU3F4	1
MA1602.1	MA1602.1	3	1821	2.77778	4.5525	0.610165	0.874439	ZSCAN29	1
MA1480.1	MA1480.1	3	1823	2.77778	4.5575	0.609496	0.874914	DPRX	1
MA0027.2	MA0027.2	2	1323	1.85185	3.3075	0.559895	0.876181	EN1	1
MA0842.2	MA0842.2	6	3232	5.55556	8.08	0.687569	0.877537	NRL	1
MA0163.1	MA0163.1	7	3678	6.48148	9.195	0.704892	0.8778	PLAG1	1
MA0519.1	MA0519.1	14	6655	12.963	16.6375	0.779141	0.87869	Stat5a::Stat5b	1
MA0115.1	MA0115.1	6	3239	5.55556	8.0975	0.686083	0.878812	NR1H2::RXRA	1
MA0642.1	MA0642.1	2	1343	1.85185	3.3575	0.551557	0.881475	EN2	1
MA0480.1	MA0480.1	13	6275	12.037	15.6875	0.767301	0.883343	Foxo1	1
MA0823.1	MA0823.1	2	1354	1.85185	3.385	0.547076	0.884297	HEY1	1
MA0837.1	MA0837.1	1	792	0.925926	1.98	0.467639	0.884995	CEBPE	1
MA0105.4	MA0105.4	2	1358	1.85185	3.395	0.545464	0.885308	NFKB1	1
MA0888.1	MA0888.1	2	1359	1.85185	3.3975	0.545063	0.88556	EVX2	1
MA1629.1	MA1629.1	16	7533	14.8148	18.8325	0.786662	0.886073	Zic2	1
MA0142.1	MA0142.1	13	6296	12.037	15.74	0.764742	0.886159	Pou5f1::Sox2	1
MA0878.2	MA0878.2	5	2835	4.62963	7.0875	0.653211	0.888064	CDX1	1
MA0037.3	MA0037.3	5	2846	4.62963	7.115	0.650686	0.890038	GATA3	1
MA0851.1	MA0851.1	11	5485	10.1852	13.7125	0.742766	0.890106	Foxj3	1
MA1554.1	MA1554.1	3	1895	2.77778	4.7375	0.586338	0.890997	RFX7	1
MA0607.1	MA0607.1	6	3311	5.55556	8.2775	0.671163	0.891305	Bhlha15	1
MA0786.1	MA0786.1	11	5508	10.1852	13.77	0.739665	0.893208	POU3F1	1
MA0720.1	MA0720.1	2	1391	1.85185	3.4775	0.532524	0.893346	Shox2	1
MA0838.1	MA0838.1	1	820	0.925926	2.05	0.451671	0.893545	CEBPG	1
MA0696.1	MA0696.1	5	2867	4.62963	7.1675	0.64592	0.893725	ZIC1	1
MA0514.1	MA0514.1	17	8006	15.7407	20.015	0.786447	0.893833	Sox3	1
MA0826.1	MA0826.1	4	2400	3.7037	6	0.617284	0.89444	OLIG1	1
MA0592.3	MA0592.3	7	3785	6.48148	9.4625	0.684965	0.895214	ESRRA	1
MA0526.3	MA0526.3	6	3339	5.55556	8.3475	0.665535	0.895864	USF2	1
MA0612.2	MA0612.2	1	828	0.925926	2.07	0.447307	0.895871	EMX1	1
MA0102.4	MA0102.4	5	2881	4.62963	7.2025	0.642781	0.896124	CEBPA	1
MA0065.2	MA0065.2	12	5956	11.1111	14.89	0.746213	0.896422	Pparg::Rxra	1
MA0675.1	MA0675.1	3	1922	2.77778	4.805	0.578102	0.89654	NKX6-2	1
MA0751.1	MA0751.1	4	2415	3.7037	6.0375	0.61345	0.897191	ZIC4	1
MA1649.1	MA1649.1	11	5542	10.1852	13.855	0.735127	0.897664	ZBTB12	1
MA0843.1	MA0843.1	3	1928	2.77778	4.82	0.576302	0.897737	TEF	1
MA1418.1	MA1418.1	13	6388	12.037	15.97	0.753728	0.897874	IRF3	1
MA0869.1	MA0869.1	8	4250	7.40741	10.625	0.697168	0.898424	Sox11	1
MA1599.1	MA1599.1	7	3811	6.48148	9.5275	0.680292	0.89912	ZNF682	1
MA1578.1	MA1578.1	5	2902	4.62963	7.255	0.63813	0.899636	VEZF1	1
MA1584.1	MA1584.1	4	2430	3.7037	6.075	0.609663	0.899879	ZIC5	1
MA0725.1	MA0725.1	2	1420	1.85185	3.55	0.521648	0.899978	VSX1	1
MA0726.1	MA0726.1	2	1420	1.85185	3.55	0.521648	0.899978	VSX2	1
MA0884.1	MA0884.1	4	2435	3.7037	6.0875	0.608411	0.900762	DUXA	1
MA0692.1	MA0692.1	3	1948	2.77778	4.87	0.570386	0.90164	TFEB	1
MA0681.2	MA0681.2	10	5146	9.25926	12.865	0.719725	0.901816	PHOX2B	1
MA0797.1	MA0797.1	6	3386	5.55556	8.465	0.656297	0.903156	TGIF2	1
MA0604.1	MA0604.1	1	856	0.925926	2.14	0.432676	0.90362	Atf1	1
MA0159.1	MA0159.1	6	3390	5.55556	8.475	0.655523	0.903757	RARA::RXRA	1
MA0107.1	MA0107.1	5	2934	4.62963	7.335	0.63117	0.904793	RELA	1
MA0643.1	MA0643.1	5	2942	4.62963	7.355	0.629453	0.906046	Esrrg	1
MA0132.2	MA0132.2	2	1450	1.85185	3.625	0.510856	0.906437	PDX1	1
MA0723.1	MA0723.1	2	1450	1.85185	3.625	0.510856	0.906437	VAX2	1
MA1481.1	MA1481.1	2	1450	1.85185	3.625	0.510856	0.906437	DRGX	1
MA0117.2	MA0117.2	7	3866	6.48148	9.665	0.670614	0.906984	Mafb	1
MA0747.1	MA0747.1	14	6885	12.963	17.2125	0.753113	0.907017	SP8	1
MA0810.1	MA0810.1	4	2472	3.7037	6.18	0.599305	0.907084	TFAP2A(var.2)	1
MA0093.3	MA0093.3	6	3413	5.55556	8.5325	0.651105	0.907147	USF1	1
MA0707.1	MA0707.1	5	2957	4.62963	7.3925	0.62626	0.908358	MNX1	1
MA1100.2	MA1100.2	9	4767	8.33333	11.9175	0.699252	0.908822	ASCL1	1
MA1637.1	MA1637.1	8	4330	7.40741	10.825	0.684287	0.909288	EBF3	1
MA0767.1	MA0767.1	1	879	0.925926	2.1975	0.421354	0.909555	GCM2	1
MA1473.1	MA1473.1	5	2968	4.62963	7.42	0.623939	0.910022	CDX4	1
MA1505.1	MA1505.1	1	881	0.925926	2.2025	0.420398	0.910054	HOXC8	1
MA0100.3	MA0100.3	6	3445	5.55556	8.6125	0.645057	0.911695	MYB	1
MA0695.1	MA0695.1	2	1476	1.85185	3.69	0.501857	0.911721	ZBTB7C	1
MA0087.1	MA0087.1	7	3918	6.48148	9.795	0.661713	0.913941	Sox5	1
MA1644.1	MA1644.1	5	2995	4.62963	7.4875	0.618314	0.913996	NFYC	1
MA0004.1	MA0004.1	9	4818	8.33333	12.045	0.69185	0.915023	Arnt	1
MA0665.1	MA0665.1	9	4821	8.33333	12.0525	0.691419	0.915377	MSC	1
MA1624.1	MA1624.1	12	6136	11.1111	15.34	0.724323	0.91726	Stat5a	1
MA1567.1	MA1567.1	7	3947	6.48148	9.8675	0.656851	0.917626	TBX6	1
MA1636.1	MA1636.1	5	3044	4.62963	7.61	0.608361	0.920821	CEBPG(var.2)	1
MA1587.1	MA1587.1	8	4425	7.40741	11.0625	0.669596	0.920915	ZNF135	1
MA0522.3	MA0522.3	9	4879	8.33333	12.1975	0.6832	0.921975	TCF3	1
MA0466.2	MA0466.2	1	935	0.925926	2.3375	0.396118	0.922536	CEBPB	1
MA1558.1	MA1558.1	8	4441	7.40741	11.1025	0.667184	0.922743	SNAI1	1
MA0111.1	MA0111.1	6	3538	5.55556	8.845	0.628101	0.92385	Spz1	1
MA0659.2	MA0659.2	10	5342	9.25926	13.355	0.693318	0.924492	MAFG	1
MA1657.1	MA1657.1	6	3547	5.55556	8.8675	0.626508	0.924946	ZNF652	1
MA0630.1	MA0630.1	3	2086	2.77778	5.215	0.532652	0.925133	SHOX	1
MA0780.1	MA0780.1	1	949	0.925926	2.3725	0.390274	0.925481	PAX3	1
MA0867.2	MA0867.2	11	5787	10.1852	14.4675	0.704005	0.925512	SOX4	1
MA1597.1	MA1597.1	11	5791	10.1852	14.4775	0.703518	0.925908	ZNF528	1
MA0773.1	MA0773.1	12	6229	11.1111	15.5725	0.713508	0.926601	MEF2D	1
MA1538.1	MA1538.1	2	1563	1.85185	3.9075	0.473922	0.927453	NR2F1(var.3)	1
MA1110.1	MA1110.1	3	2102	2.77778	5.255	0.528597	0.9275	NR1H4	1
MA0083.3	MA0083.3	2	1564	1.85185	3.91	0.473619	0.927617	SRF	1
MA0817.1	MA0817.1	4	2613	3.7037	6.5325	0.566966	0.928059	BHLHE23	1
MA0880.1	MA0880.1	2	1572	1.85185	3.93	0.471209	0.928921	Dlx3	1
MA0881.1	MA0881.1	2	1572	1.85185	3.93	0.471209	0.928921	Dlx4	1
MA1648.1	MA1648.1	9	4946	8.33333	12.365	0.673945	0.929055	TCF12(var.2)	1
MA1550.1	MA1550.1	5	3114	4.62963	7.785	0.594686	0.929753	PPARD	1
MA1576.1	MA1576.1	6	3594	5.55556	8.985	0.618314	0.930451	THRB(var.3)	1
MA1472.1	MA1472.1	9	4965	8.33333	12.4125	0.671366	0.930961	BHLHA15(var.2)	1
MA0472.2	MA0472.2	3	2127	2.77778	5.3175	0.522384	0.931062	EGR2	1
MA0650.2	MA0650.2	5	3128	4.62963	7.82	0.592024	0.931429	HOXA13	1
MA0164.1	MA0164.1	7	4070	6.48148	10.175	0.637001	0.931801	Nr2e3	1
MA1537.1	MA1537.1	5	3134	4.62963	7.835	0.590891	0.932136	NR2F1(var.2)	1
MA1117.1	MA1117.1	4	2645	3.7037	6.6125	0.560106	0.932189	RELB	1
MA0660.1	MA0660.1	10	5421	9.25926	13.5525	0.683214	0.932304	MEF2B	1
MA0690.1	MA0690.1	7	4077	6.48148	10.1925	0.635907	0.932541	TBX21	1
MA0894.1	MA0894.1	2	1597	1.85185	3.9925	0.463833	0.932857	HESX1	1
MA0103.3	MA0103.3	7	4081	6.48148	10.2025	0.635284	0.93296	ZEB1	1
MA0610.1	MA0610.1	4	2652	3.7037	6.63	0.558628	0.933064	DMRT3	1
MA0840.1	MA0840.1	3	2142	2.77778	5.355	0.518726	0.933123	Creb5	1
MA1534.1	MA1534.1	4	2654	3.7037	6.635	0.558207	0.933312	NR1I3	1
MA0870.1	MA0870.1	4	2658	3.7037	6.645	0.557367	0.933806	Sox1	1
MA1121.1	MA1121.1	7	4092	6.48148	10.23	0.633576	0.934102	TEAD2	1
MA1573.1	MA1573.1	9	5000	8.33333	12.5	0.666667	0.934358	THAP11	1
MA0760.1	MA0760.1	4	2663	3.7037	6.6575	0.55632	0.934418	ERF	1
MA0700.2	MA0700.2	3	2170	2.77778	5.425	0.512033	0.93682	LHX2	1
MA0599.1	MA0599.1	19	9296	17.5926	23.24	0.756996	0.937747	KLF5	1
MA0827.1	MA0827.1	4	2697	3.7037	6.7425	0.549307	0.938451	OLIG3	1
MA0141.3	MA0141.3	5	3193	4.62963	7.9825	0.579972	0.938759	ESRRB	1
MA1468.1	MA1468.1	7	4142	6.48148	10.355	0.625928	0.939083	ATOH7	1
MA0507.1	MA0507.1	11	5940	10.1852	14.85	0.685871	0.939469	POU2F2	1
MA0616.2	MA0616.2	1	1024	0.925926	2.56	0.36169	0.939469	HES2	1
MA1122.1	MA1122.1	2	1643	1.85185	4.1075	0.450846	0.93957	TFDP1	1
MA1123.2	MA1123.2	11	5944	10.1852	14.86	0.68541	0.939802	TWIST1	1
MA0741.1	MA0741.1	16	8097	14.8148	20.2425	0.731867	0.941053	KLF16	1
MA1471.1	MA1471.1	4	2723	3.7037	6.8075	0.544062	0.941384	BARX2	1
MA1104.2	MA1104.2	6	3702	5.55556	9.255	0.600276	0.941789	GATA6	1
MA0913.2	MA0913.2	5	3224	4.62963	8.06	0.574396	0.942005	HOXD9	1
MA0816.1	MA0816.1	11	5972	10.1852	14.93	0.682196	0.94209	Ascl2	1
MA0792.1	MA0792.1	8	4650	7.40741	11.625	0.637196	0.943524	POU5F1B	1
MA0609.2	MA0609.2	2	1675	1.85185	4.1875	0.442233	0.943862	CREM	1
MA1495.1	MA1495.1	1	1059	0.925926	2.6475	0.349736	0.945074	HOXA1	1
MA0900.2	MA0900.2	1	1059	0.925926	2.6475	0.349736	0.945074	HOXA2	1
MA0677.1	MA0677.1	5	3257	4.62963	8.1425	0.568576	0.945291	Nr2f6	1
MA1512.1	MA1512.1	12	6455	11.1111	16.1375	0.688527	0.945705	KLF11	1
MA1116.1	MA1116.1	14	7318	12.963	18.295	0.708552	0.94585	RBPJ	1
MA0815.1	MA0815.1	2	1699	1.85185	4.2475	0.435986	0.946891	TFAP2C(var.3)	1
MA0879.1	MA0879.1	2	1710	1.85185	4.275	0.433182	0.948227	Dlx1	1
MA1105.2	MA1105.2	7	4249	6.48148	10.6225	0.610165	0.948657	GRHL2	1
MA0735.1	MA0735.1	1	1086	0.925926	2.715	0.341041	0.949043	GLIS1	1
MA1109.1	MA1109.1	18	9050	16.6667	22.625	0.736648	0.949093	NEUROD1	1
MA0050.2	MA0050.2	28	13104	25.9259	32.76	0.79139	0.949553	IRF1	1
MA1643.1	MA1643.1	9	5183	8.33333	12.9575	0.643128	0.949892	NFIB	1
MA0811.1	MA0811.1	3	2284	2.77778	5.71	0.486476	0.950024	TFAP2B	1
MA1562.1	MA1562.1	3	2284	2.77778	5.71	0.486476	0.950024	SOX14	1
MA0091.1	MA0091.1	11	6101	10.1852	15.2525	0.667772	0.951698	TAL1::TCF3	1
MA0678.1	MA0678.1	3	2304	2.77778	5.76	0.482253	0.95206	OLIG2	1
MA0645.1	MA0645.1	6	3822	5.55556	9.555	0.581429	0.952454	ETV6	1
MA0742.1	MA0742.1	6	3827	5.55556	9.5675	0.58067	0.952858	Klf12	1
MA1139.1	MA1139.1	2	1756	1.85185	4.39	0.421834	0.953479	FOSL2::JUNB(var.2)	1
MA1155.1	MA1155.1	15	7865	13.8889	19.6625	0.706364	0.953783	ZSCAN4	1
MA0048.2	MA0048.2	7	4317	6.48148	10.7925	0.600554	0.954031	NHLH1	1
MA0783.1	MA0783.1	7	4319	6.48148	10.7975	0.600276	0.954182	PKNOX2	1
MA0895.1	MA0895.1	2	1767	1.85185	4.4175	0.419208	0.954658	HMBOX1	1
MA1126.1	MA1126.1	3	2340	2.77778	5.85	0.474834	0.955533	FOS::JUN(var.2)	1
MA1559.1	MA1559.1	6	3869	5.55556	9.6725	0.574366	0.956134	SNAI3	1
MA1596.1	MA1596.1	14	7489	12.963	18.7225	0.692374	0.956869	ZNF460	1
MA0729.1	MA0729.1	5	3392	4.62963	8.48	0.545947	0.957073	RARA	1
MA0059.1	MA0059.1	3	2357	2.77778	5.8925	0.471409	0.957091	MAX::MYC	1
MA0822.1	MA0822.1	1	1149	0.925926	2.8725	0.322341	0.957234	HES7	1
MA1571.1	MA1571.1	3	2363	2.77778	5.9075	0.470212	0.957629	TGIF2LX	1
MA0654.1	MA0654.1	2	1805	1.85185	4.5125	0.410383	0.958517	ISX	1
MA0717.1	MA0717.1	2	1805	1.85185	4.5125	0.410383	0.958517	RAX2	1
MA0618.1	MA0618.1	3	2378	2.77778	5.945	0.467246	0.958946	LBX1	1
MA0868.2	MA0868.2	5	3418	4.62963	8.545	0.541794	0.95906	SOX8	1
MA1650.1	MA1650.1	2	1816	1.85185	4.54	0.407897	0.959574	ZBTB14	1
MA0627.2	MA0627.2	10	5778	9.25926	14.445	0.641001	0.959626	POU2F3	1
MA1478.1	MA1478.1	4	2919	3.7037	7.2975	0.50753	0.959738	DMRTA2	1
MA1099.2	MA1099.2	1	1183	0.925926	2.9575	0.313077	0.961097	HES1	1
MA0661.1	MA0661.1	2	1835	1.85185	4.5875	0.403673	0.961341	MEOX1	1
MA0109.1	MA0109.1	3	2422	2.77778	6.055	0.458758	0.962594	HLTF	1
MA0644.1	MA0644.1	2	1850	1.85185	4.625	0.4004	0.962684	ESX1	1
MA1638.1	MA1638.1	13	7176	12.037	17.94	0.670961	0.963478	HAND2	1
MA0722.1	MA0722.1	3	2441	2.77778	6.1025	0.455187	0.964074	VAX1	1
MA0634.1	MA0634.1	3	2443	2.77778	6.1075	0.454814	0.964226	ALX3	1
MA0147.3	MA0147.3	2	1871	1.85185	4.6775	0.395906	0.964489	MYC	1
MA0781.1	MA0781.1	1	1216	0.925926	3.04	0.304581	0.964516	PAX9	1
MA1653.1	MA1653.1	17	8920	15.7407	22.3	0.705863	0.96482	ZNF148	1
MA0699.1	MA0699.1	2	1875	1.85185	4.6875	0.395062	0.964824	LBX2	1
MA0750.2	MA0750.2	5	3502	4.62963	8.755	0.528798	0.964926	ZBTB7A	1
MA1536.1	MA1536.1	3	2453	2.77778	6.1325	0.45296	0.96498	NR2C2(var.2)	1
MA0114.4	MA0114.4	7	4484	6.48148	11.21	0.578187	0.965178	HNF4A	1
MA0098.3	MA0098.3	3	2456	2.77778	6.14	0.452407	0.965203	ETS1	1
MA0051.1	MA0051.1	7	4485	6.48148	11.2125	0.578059	0.965237	IRF2	1
MA1631.1	MA1631.1	9	5421	8.33333	13.5525	0.614893	0.965259	ASCL1(var.2)	1
MA1608.1	MA1608.1	2	1885	1.85185	4.7125	0.392966	0.965646	Isl1	1
MA0499.2	MA0499.2	8	4967	7.40741	12.4175	0.59653	0.965793	MYOD1	1
MA1627.1	MA1627.1	19	9785	17.5926	24.4625	0.719166	0.965979	Wt1	1
MA0146.2	MA0146.2	6	4017	5.55556	10.0425	0.553204	0.966119	Zfx	1
MA0135.1	MA0135.1	5	3521	4.62963	8.8025	0.525945	0.966143	Lhx3	1
MA0077.1	MA0077.1	3	2479	2.77778	6.1975	0.448209	0.966872	SOX9	1
MA0073.1	MA0073.1	21	10645	19.4444	26.6125	0.730651	0.967299	RREB1	1
MA0104.4	MA0104.4	1	1248	0.925926	3.12	0.296771	0.967546	MYCN	1
MA0798.2	MA0798.2	9	5470	8.33333	13.675	0.609385	0.967848	RFX3	1
MA1568.1	MA1568.1	4	3034	3.7037	7.585	0.488293	0.967894	TCF21(var.2)	1
MA0719.1	MA0719.1	2	1914	1.85185	4.785	0.387012	0.96793	RHOXF1	1
MA0860.1	MA0860.1	4	3040	3.7037	7.6	0.487329	0.968274	Rarg(var.2)	1
MA0500.2	MA0500.2	7	4539	6.48148	11.3475	0.571181	0.968281	MYOG	1
MA0694.1	MA0694.1	1	1259	0.925926	3.1475	0.294178	0.968528	ZBTB7B	1
MA0830.2	MA0830.2	7	4547	6.48148	11.3675	0.570177	0.968712	TCF4	1
MA0488.1	MA0488.1	6	4077	5.55556	10.1925	0.545063	0.969547	JUN	1
MA0036.3	MA0036.3	4	3066	3.7037	7.665	0.483197	0.969876	GATA2	1
MA0639.1	MA0639.1	2	1947	1.85185	4.8675	0.380452	0.970353	DBP	1
MA0072.1	MA0072.1	4	3080	3.7037	7.7	0.481	0.970708	RORA(var.2)	1
MA0887.1	MA0887.1	1	1285	0.925926	3.2125	0.288226	0.970732	EVX1	1
MA1152.1	MA1152.1	9	5545	8.33333	13.8625	0.601142	0.971481	SOX15	1
MA0069.1	MA0069.1	2	1965	1.85185	4.9125	0.376967	0.9716	PAX6	1
MA1540.1	MA1540.1	6	4141	5.55556	10.3525	0.536639	0.972854	NR5A1	1
MA0676.1	MA0676.1	6	4146	5.55556	10.365	0.535992	0.973098	Nr2e1	1
MA0162.4	MA0162.4	9	5584	8.33333	13.96	0.596944	0.973221	EGR1	1
MA0043.3	MA0043.3	5	3650	4.62963	9.125	0.507357	0.973437	HLF	1
MA0600.2	MA0600.2	5	3662	4.62963	9.155	0.505694	0.974036	RFX2	1
MA1102.2	MA1102.2	6	4173	5.55556	10.4325	0.532524	0.974383	CTCFL	1
MA1655.1	MA1655.1	9	5612	8.33333	14.03	0.593965	0.974412	ZNF341	1
MA0629.1	MA0629.1	3	2613	2.77778	6.5325	0.425224	0.975197	Rhox11	1
MA1541.1	MA1541.1	5	3693	4.62963	9.2325	0.501449	0.975528	NR6A1	1
MA0668.1	MA0668.1	2	2028	1.85185	5.07	0.365257	0.975581	NEUROD2	1
MA0744.2	MA0744.2	4	3182	3.7037	7.955	0.465582	0.976154	SCRT2	1
MA1623.1	MA1623.1	26	12936	24.0741	32.34	0.744406	0.976306	Stat2	1
MA0752.1	MA0752.1	3	2634	2.77778	6.585	0.421834	0.976308	ZNF410	1
MA0074.1	MA0074.1	2	2060	1.85185	5.15	0.359583	0.977393	RXRA::VDR	1
MA0479.1	MA0479.1	5	3771	4.62963	9.4275	0.491077	0.97894	FOXH1	1
MA0836.2	MA0836.2	3	2688	2.77778	6.72	0.41336	0.978955	CEBPD	1
MA0517.1	MA0517.1	18	9727	16.6667	24.3175	0.685377	0.979131	STAT1::STAT2	1
MA0812.1	MA0812.1	3	2699	2.77778	6.7475	0.411675	0.979459	TFAP2B(var.2)	1
MA0801.1	MA0801.1	5	3786	4.62963	9.465	0.489131	0.979544	MGA	1
MA0803.1	MA0803.1	5	3786	4.62963	9.465	0.489131	0.979544	TBX15	1
MA0143.4	MA0143.4	4	3278	3.7037	8.195	0.451947	0.980407	SOX2	1
MA1149.1	MA1149.1	3	2725	2.77778	6.8125	0.407747	0.980605	RARA::RXRG	1
MA1120.1	MA1120.1	4	3287	3.7037	8.2175	0.450709	0.980767	SOX13	1
MA0605.2	MA0605.2	2	2127	1.85185	5.3175	0.348256	0.980778	ATF3	1
MA0160.1	MA0160.1	3	2730	2.77778	6.825	0.407	0.980818	NR4A2	1
MA1581.1	MA1581.1	7	4832	6.48148	12.08	0.536546	0.980996	ZBTB6	1
MA0736.1	MA0736.1	1	1440	0.925926	3.6	0.257202	0.981034	GLIS2	1
MA1632.1	MA1632.1	5	3831	4.62963	9.5775	0.483386	0.98126	ATF2	1
MA1515.1	MA1515.1	9	5807	8.33333	14.5175	0.57402	0.981469	KLF2	1
MA0494.1	MA0494.1	4	3308	3.7037	8.27	0.447848	0.981583	Nr1h3::Rxra	1
MA0772.1	MA0772.1	8	5341	7.40741	13.3525	0.554758	0.981774	IRF7	1
MA0813.1	MA0813.1	2	2152	1.85185	5.38	0.34421	0.981912	TFAP2B(var.3)	1
MA1539.1	MA1539.1	1	1459	0.925926	3.6475	0.253852	0.982019	NR2F6(var.3)	1
MA1642.1	MA1642.1	16	8978	14.8148	22.445	0.66005	0.982126	NEUROG2(var.2)	1
MA0763.1	MA0763.1	2	2157	1.85185	5.3925	0.343412	0.982131	ETV3	1
MA0057.1	MA0057.1	7	4870	6.48148	12.175	0.53236	0.982249	MZF1(var.2)	1
MA0901.2	MA0901.2	9	5846	8.33333	14.615	0.57019	0.982649	HOXB13	1
MA0060.3	MA0060.3	3	2787	2.77778	6.9675	0.398676	0.983099	NFYA	1
MA0101.1	MA0101.1	3	2788	2.77778	6.97	0.398533	0.983136	REL	1
MA0484.2	MA0484.2	6	4402	5.55556	11.005	0.504821	0.983226	HNF4G	1
MA0770.1	MA0770.1	6	4414	5.55556	11.035	0.503449	0.983601	HSF2	1
MA0119.1	MA0119.1	5	3913	4.62963	9.7825	0.473256	0.98405	NFIC::TLX1	1
MA0795.1	MA0795.1	1	1509	0.925926	3.7725	0.245441	0.984374	SMAD3	1
MA0818.1	MA0818.1	2	2213	1.85185	5.5325	0.334722	0.984415	BHLHE22	1
MA0732.1	MA0732.1	4	3390	3.7037	8.475	0.437015	0.984472	EGR3	1
MA0513.1	MA0513.1	12	7309	11.1111	18.2725	0.608078	0.984683	SMAD2::SMAD3::SMAD4	1
MA1651.1	MA1651.1	7	4953	6.48148	12.3825	0.523439	0.984728	ZFP42	1
MA0632.2	MA0632.2	1	1524	0.925926	3.81	0.243025	0.985019	TCFL5	1
MA1146.1	MA1146.1	1	1547	0.925926	3.8675	0.239412	0.985957	NR1H4::RXRA	1
MA0689.1	MA0689.1	6	4497	5.55556	11.2425	0.494157	0.98599	TBX20	1
MA0666.1	MA0666.1	1	1548	0.925926	3.87	0.239257	0.985997	MSX1	1
MA0708.1	MA0708.1	1	1548	0.925926	3.87	0.239257	0.985997	MSX2	1
MA0876.1	MA0876.1	1	1548	0.925926	3.87	0.239257	0.985997	BSX	1
MA1656.1	MA1656.1	6	4505	5.55556	11.2625	0.493279	0.986202	ZNF449	1
MA1497.1	MA1497.1	1	1568	0.925926	3.92	0.236206	0.986763	HOXA6	1
MA0524.2	MA0524.2	2	2283	1.85185	5.7075	0.324459	0.986878	TFAP2C	1
MA1107.2	MA1107.2	20	10902	18.5185	27.255	0.679454	0.98692	KLF9	1
MA1575.1	MA1575.1	1	1573	0.925926	3.9325	0.235455	0.986948	THRB(var.2)	1
MA0892.1	MA0892.1	2	2286	1.85185	5.715	0.324034	0.986974	GSX1	1
MA1535.1	MA1535.1	1	1587	0.925926	3.9675	0.233378	0.987452	NR2C1	1
MA1115.1	MA1115.1	8	5581	7.40741	13.9525	0.530902	0.988078	POU5F1	1
MA1522.1	MA1522.1	12	7475	11.1111	18.6875	0.594575	0.988284	MAZ	1
MA0138.2	MA0138.2	7	5105	6.48148	12.7625	0.507854	0.988462	REST	1
MA0611.1	MA0611.1	2	2341	1.85185	5.8525	0.316421	0.98863	Dux	1
MA0486.2	MA0486.2	5	4085	4.62963	10.2125	0.45333	0.988694	HSF1	1
MA0025.2	MA0025.2	5	4091	4.62963	10.2275	0.452665	0.988831	NFIL3	1
MA0108.2	MA0108.2	3	3017	2.77778	7.5425	0.368283	0.989946	TBP	1
MA1516.1	MA1516.1	3	3019	2.77778	7.5475	0.368039	0.989992	KLF3	1
MA0832.1	MA0832.1	5	4148	4.62963	10.37	0.446445	0.990053	Tcf21	1
MA0509.2	MA0509.2	8	5707	7.40741	14.2675	0.51918	0.990517	RFX1	1
MA0647.1	MA0647.1	1	1699	0.925926	4.2475	0.217993	0.99085	GRHL1	1
MA0095.2	MA0095.2	6	4724	5.55556	11.81	0.470411	0.990977	YY1	1
MA0465.2	MA0465.2	5	4205	4.62963	10.5125	0.440393	0.991149	CDX2	1
MA0745.2	MA0745.2	4	3662	3.7037	9.155	0.404555	0.991296	SNAI2	1
MA1521.1	MA1521.1	3	3089	2.77778	7.7225	0.359699	0.991478	MAFA	1
MA0505.1	MA0505.1	8	5772	7.40741	14.43	0.513334	0.991587	Nr5a2	1
MA1520.1	MA1520.1	3	3105	2.77778	7.7625	0.357846	0.991787	MAF	1
MA0631.1	MA0631.1	1	1746	0.925926	4.365	0.212125	0.991988	Six3	1
MA1511.1	MA1511.1	10	6786	9.25926	16.965	0.545786	0.992247	KLF10	1
MA0597.1	MA0597.1	4	3729	3.7037	9.3225	0.397287	0.992475	THAP1	1
MA0112.3	MA0112.3	1	1818	0.925926	4.545	0.203724	0.993465	ESR1	1
MA0899.1	MA0899.1	4	3802	3.7037	9.505	0.389658	0.993587	HOXA10	1
MA1485.1	MA1485.1	4	3812	3.7037	9.53	0.388636	0.993726	FERD3L	1
MA1533.1	MA1533.1	1	1837	0.925926	4.5925	0.201617	0.993807	NR1I2	1
MA1593.1	MA1593.1	11	7442	10.1852	18.605	0.547443	0.994383	ZNF317	1
MA0528.2	MA0528.2	14	8830	12.963	22.075	0.587224	0.994403	ZNF263	1
MA0510.2	MA0510.2	4	3901	3.7037	9.7525	0.37977	0.994847	RFX5	1
MA0258.2	MA0258.2	4	3920	3.7037	9.8	0.377929	0.99506	ESR2	1
MA1569.1	MA1569.1	1	1920	0.925926	4.8	0.192901	0.995106	TFAP2E	1
MA0799.1	MA0799.1	4	3925	3.7037	9.8125	0.377448	0.995115	RFX4	1
MA1150.1	MA1150.1	2	2696	1.85185	6.74	0.274755	0.99534	RORB	1
MA0149.1	MA0149.1	23	12850	21.2963	32.125	0.66292	0.995352	EWSR1-FLI1	1
MA1542.1	MA1542.1	2	2745	1.85185	6.8625	0.269851	0.995887	OSR1	1
MA0771.1	MA0771.1	4	4062	3.7037	10.155	0.364717	0.996408	HSF4	1
MA0805.1	MA0805.1	5	4636	4.62963	11.59	0.39945	0.996435	TBX1	1
MA0858.1	MA0858.1	2	2839	1.85185	7.0975	0.260916	0.996768	Rarb(var.2)	1
MA1527.1	MA1527.1	4	4120	3.7037	10.3	0.359583	0.99685	NFIC(var.2)	1
MA1564.1	MA1564.1	7	5802	6.48148	14.505	0.446845	0.997042	SP9	1
MA0833.2	MA0833.2	2	2876	1.85185	7.19	0.257559	0.997062	ATF4	1
MA0006.1	MA0006.1	10	7412	9.25926	18.53	0.49969	0.997554	Ahr::Arnt	1
MA0743.2	MA0743.2	2	2947	1.85185	7.3675	0.251354	0.997554	SCRT1	1
MA1151.1	MA1151.1	2	2950	1.85185	7.375	0.251099	0.997573	RORC	1
MA1645.1	MA1645.1	5	4816	4.62963	12.04	0.384521	0.997593	NKX2-2	1
MA0130.1	MA0130.1	18	11120	16.6667	27.8	0.59952	0.997632	ZNF354C	1
MA0052.4	MA0052.4	16	10232	14.8148	25.58	0.579156	0.997632	MEF2A	1
MA1479.1	MA1479.1	2	3050	1.85185	7.625	0.242866	0.998129	DMRTC2	1
MA1635.1	MA1635.1	4	4424	3.7037	11.06	0.334874	0.998438	BHLHE22(var.2)	1
MA1528.1	MA1528.1	3	3881	2.77778	9.7025	0.286295	0.998718	NFIX(var.2)	1
MA0493.1	MA0493.1	7	6242	6.48148	15.605	0.415346	0.99882	Klf1	1
MA0657.1	MA0657.1	1	2461	0.925926	6.1525	0.150496	0.998959	KLF13	1
MA0071.1	MA0071.1	2	3274	1.85185	8.185	0.226249	0.998961	RORA	1
MA1630.1	MA1630.1	7	6326	6.48148	15.815	0.409831	0.999014	Znf281	1
MA0063.2	MA0063.2	2	3308	1.85185	8.27	0.223924	0.99905	NKX2-5	1
MA0865.1	MA0865.1	1	2524	0.925926	6.31	0.146739	0.999132	E2F8	1
MA0746.2	MA0746.2	6	5847	5.55556	14.6175	0.380062	0.99915	SP3	1
MA0516.2	MA0516.2	8	6964	7.40741	17.41	0.425469	0.999217	SP2	1
MA0041.1	MA0041.1	9	7482	8.33333	18.705	0.445514	0.999218	Foxd3	1
MA0161.2	MA0161.2	7	6443	6.48148	16.1075	0.402389	0.999235	NFIC	1
MA1125.1	MA1125.1	15	10591	13.8889	26.4775	0.524554	0.999478	ZNF384	1
MA0497.1	MA0497.1	14	10270	12.963	25.675	0.504887	0.999609	MEF2C	1
MA1517.1	MA1517.1	3	4370	2.77778	10.925	0.254259	0.999626	KLF6	1
MA0740.1	MA0740.1	2	3730	1.85185	9.325	0.19859	0.999694	KLF14	1
MA1646.1	MA1646.1	10	8440	9.25926	21.1	0.438827	0.999697	OSR2	1
MA0471.2	MA0471.2	5	5729	4.62963	14.3225	0.323242	0.999705	E2F6	1
MA1513.1	MA1513.1	2	3889	1.85185	9.7225	0.190471	0.999801	KLF15	1
MA0521.1	MA0521.1	8	7798	7.40741	19.495	0.379964	0.999876	Tcf12	1
MA0079.4	MA0079.4	4	5492	3.7037	13.73	0.269753	0.999885	SP1	1
MA0139.1	MA0139.1	10	8948	9.25926	22.37	0.413914	0.9999	CTCF	1
MA0820.1	MA0820.1	1	3310	0.925926	8.275	0.111894	0.999912	FIGLA	1
MA0685.1	MA0685.1	2	5105	1.85185	12.7625	0.145101	0.999993	SP4	1
MA0259.1	MA0259.1	0	665	0	1.6625	0	1	ARNT::HIF1A	1
MA0506.1	MA0506.1	0	2182	0	5.455	0	1	NRF1	1
MA0637.1	MA0637.1	0	557	0	1.3925	0	1	CENPB	1
MA0145.3	MA0145.3	0	1233	0	3.0825	0	1	TFCP2	1
MA0730.1	MA0730.1	0	3009	0	7.5225	0	1	RARA(var.2)	1
MA0749.1	MA0749.1	0	328	0	0.82	0	1	ZBED1	1
MA0779.1	MA0779.1	0	1190	0	2.975	0	1	PAX1	1
MA0862.1	MA0862.1	0	608	0	1.52	0	1	GMEB2	1
MA0882.1	MA0882.1	0	1571	0	3.9275	0	1	DLX6	1
MA1106.1	MA1106.1	0	974	0	2.435	0	1	HIF1A	1
MA0014.3	MA0014.3	0	1048	0	2.62	0	1	PAX5	1
MA1552.1	MA1552.1	0	1221	0	3.0525	0	1	RARB(var.3)	1
MA1553.1	MA1553.1	0	1226	0	3.065	0	1	RARG(var.3)	1
MA1555.1	MA1555.1	0	1215	0	3.0375	0	1	RXRB(var.2)	1
MA1556.1	MA1556.1	0	1511	0	3.7775	0	1	RXRG(var.2)	1
MA1560.1	MA1560.1	0	1159	0	2.8975	0	1	SOHLH2	1
MA1583.1	MA1583.1	0	1005	0	2.5125	0	1	ZFP57	1
MA0864.2	MA0864.2	0	496	0	1.24	0	1	E2F2	1
MA0469.3	MA0469.3	0	338	0	0.845	0	1	E2F3	1
MA0158.2	MA0158.2	0	1244	0	3.11	0	1	HOXA5	1
MA0904.2	MA0904.2	0	766	0	1.915	0	1	HOXB5	1
MA0748.2	MA0748.2	0	1687	0	4.2175	0	1	YY2	1
