# Supplementary material for: Extinction of Nicotine and Cocaine Seeking in Rats Reveals Novel, Unique and Time-Dependent Molecular Adaptations in the Medial Prefrontal Cortex
Source: Cell Mol Neurobiol. 2026 Jan 14;46:29. doi: 10.1007/s10571-026-01667-0 (PMC12876482; doi:10.1007/s10571-026-01667-0)
Supplement: Supplementary file 6 — Supplementary Material 6 [file 10571_2026_1667_MOESM6_ESM.xlsx]

## Sheet: N1_FDR_0.2
	seqnames	start	end	width	strand	genes	logFC	logCPM	LR	PValue	FDR	overlap	left	right
2816	chr1	89555370	89555847	478	*	chr1.89555370.89555847	-0.393723	1.98856	25.7693	3.84767e-07	0.0331057
41339	chr2	49261242	49261544	303	*	chr2.49261242.49261544	0.680245	1.41715	23.1073	1.53205e-06	0.0659095

## Sheet: N6_FDR_0.2
	seqnames	start	end	width	strand	genes	logFC	logCPM	LR	PValue	FDR	overlap	left	right
20924	chr13	62510679	62511187	509	*	chr13.62510679.62511187	0.520988	2.83721	31.688	1.81038e-08	0.00118705
60571	chr5	19068187	19068566	380	*	chr5.19068187.19068566	0.665893	2.53622	30.8698	2.75925e-08	0.00118705
81256	chr9	11255687	11256321	635	*	chr9.11255687.11256321	0.403135	2.60995	26.4127	2.75728e-07	0.00790797
83528	chr9	80709882	80710262	381	*	chr9.80709882.80710262	0.430249	1.91859	24.6631	6.82798e-07	0.0102671
61820	chr5	68872119	68872442	324	*	chr5.68872119.68872442	0.579766	1.28423	24.5687	7.17062e-07	0.0102671
57312	chr4	109206851	109207050	200	*	chr4.109206851.109207050	0.614223	0.85766	24.311	8.19696e-07	0.0102671
25648	chr14	92977160	92977730	571	*	chr14.92977160.92977730	0.398936	2.70836	24.1791	8.77788e-07	0.0102671
30612	chr16	57671710	57672049	340	*	chr16.57671710.57672049	0.687354	1.34111	24.0175	9.5462e-07	0.0102671
81330	chr9	12373676	12373943	268	*	chr9.12373676.12373943	0.569492	1.3155	23.7638	1.08912e-06	0.0104121
61140	chr5	47981852	47982225	374	*	chr5.47981852.47982225	0.627695	1.64521	23.4449	1.28546e-06	0.0106713
67436	chr6	44786875	44787535	661	*	chr6.44786875.44787535	0.382395	2.83132	23.2298	1.43756e-06	0.0106713
31382	chr16	78331584	78332024	441	*	chr16.78331584.78332024	0.533282	2.46927	22.9115	1.69637e-06	0.0106713
62078	chr5	76506152	76506521	370	*	chr5.76506152.76506521	0.587328	2.50339	22.7674	1.82837e-06	0.0106713
65050	chr5	153471033	153471394	362	*	chr5.153471033.153471394	0.531634	1.71459	22.7462	1.84872e-06	0.0106713	Fbxo42:+:I		Fbxo42:+:488
81261	chr9	11312378	11312843	466	*	chr9.11312378.11312843	0.491708	2.44634	22.7341	1.86039e-06	0.0106713
82913	chr9	60219699	60220274	576	*	chr9.60219699.60220274	0.743912	2.03466	22.434	2.1749e-06	0.0116956	Cflar:+:I	Cflar:+:669
72474	chr7	57304621	57305173	553	*	chr7.57304621.57305173	-0.599176	1.79396	22.0503	2.65596e-06	0.0127055
25643	chr14	91988665	91989165	501	*	chr14.91988665.91989165	0.413458	2.41479	21.9454	2.80515e-06	0.0127055
21480	chr13	73839069	73839660	592	*	chr13.73839069.73839660	0.436116	2.27873	21.9451	2.80569e-06	0.0127055
77091	chr8	40919109	40919531	423	*	chr8.40919109.40919531	0.408627	3.0131	21.6756	3.22864e-06	0.0138057
84567	chr9	108429685	108430013	329	*	chr9.108429685.108430013	0.587083	1.45207	21.4817	3.57214e-06	0.0138057
60594	chr5	19832050	19832304	255	*	chr5.19832050.19832304	1.18475	0.874286	21.4661	3.60133e-06	0.0138057
66986	chr6	31646858	31647090	233	*	chr6.31646858.31647090	0.644533	1.07062	21.3581	3.81012e-06	0.0138057
60607	chr5	19984472	19984719	248	*	chr5.19984472.19984719	0.611437	1.25802	21.3377	3.85091e-06	0.0138057	Tox:-:I
19172	chr12	38587020	38588257	1238	*	chr12.38587020.38588257	-0.369211	3.34385	21.1634	4.21744e-06	0.0145149	Fbxo21:-:E	Fbxo21:-:930	Fbxo21:-:2378
21232	chr13	67789777	67790153	377	*	chr13.67789777.67790153	0.522669	2.02455	21.0135	4.56066e-06	0.0150925	Acbd6:+:I	Acbd6:+:4233
31000	chr16	71256954	71257180	227	*	chr16.71256954.71257180	0.532868	1.26066	20.8607	4.93913e-06	0.0157395
55287	chr4	28941011	28941401	391	*	chr4.28941011.28941401	0.468597	1.95255	20.4753	6.04073e-06	0.0185625	Cdk14:+:I
50027	chr3	32423325	32423621	297	*	chr3.32423325.32423621	0.646015	1.2454	20.1427	7.18758e-06	0.0213251
37114	chr18	69886483	69886731	249	*	chr18.69886483.69886731	0.53465	1.58724	20.0181	7.67146e-06	0.022002	Smad2:+:I
35634	chr18	27647737	27647946	210	*	chr18.27647737.27647946	0.54163	0.939972	19.6774	9.16796e-06	0.0253325	Nrg2:-:I		Nrg2:-:279
52845	chr3	130955457	130955722	266	*	chr3.130955457.130955722	0.494502	1.69154	19.5798	9.6482e-06	0.0253325	Pcsk2:+:I
28313	chr15	73533176	73533550	375	*	chr15.73533176.73533550	0.550911	2.10294	19.4702	1.02184e-05	0.0253325
56778	chr4	82439010	82439352	343	*	chr4.82439010.82439352	0.487681	2.03587	19.3945	1.06311e-05	0.0253325	Creb5:+:I
62679	chr5	109840720	109841719	1000	*	chr5.109840720.109841719	0.328828	3.83433	19.3434	1.09198e-05	0.0253325
60738	chr5	24735597	24735810	214	*	chr5.24735597.24735810	0.490055	1.41944	19.2811	1.12815e-05	0.0253325
72880	chr7	68947617	68948211	595	*	chr7.68947617.68948211	0.580607	2.26937	19.1659	1.19837e-05	0.0253325
7644	chr1	219886669	219886943	275	*	chr1.219886669.219886943	0.541443	1.51652	19.1425	1.21314e-05	0.0253325	Trpm3:+:I
34479	chr17	79525588	79526076	489	*	chr17.79525588.79526076	0.571611	2.35426	19.1098	1.23409e-05	0.0253325	Plxdc2:+:I
66999	chr6	32287815	32288115	301	*	chr6.32287815.32288115	0.572212	1.55909	19.1031	1.23843e-05	0.0253325
21559	chr13	76474201	76474620	420	*	chr13.76474201.76474620	0.540349	2.51223	19.0946	1.24396e-05	0.0253325
18303	chr12	25312349	25312744	396	*	chr12.25312349.25312744	0.401003	2.43412	19.0524	1.2718e-05	0.0253325
20960	chr13	63825369	63826219	851	*	chr13.63825369.63826219	0.376949	3.13582	19.0451	1.27664e-05	0.0253325		Niban1:+:597
61933	chr5	72060361	72061075	715	*	chr5.72060361.72061075	0.331275	3.0142	19.0172	1.29546e-05	0.0253325
5076	chr1	163566808	163567150	343	*	chr1.163566808.163567150	0.559087	1.39608	18.9169	1.36536e-05	0.0261059	Dennd2b:-:I	Dennd2b:-:1430
36112	chr18	43407335	43407623	289	*	chr18.43407335.43407623	0.369302	2.27808	18.8228	1.4344e-05	0.0266646	Hsd17b4:+:I		Hsd17b4:+:3697
57621	chr4	118493577	118494107	531	*	chr4.118493577.118494107	0.430311	2.23456	18.7936	1.45656e-05	0.0266646			Add2:+:3309
31306	chr16	77430295	77430532	238	*	chr16.77430295.77430532	0.480383	1.28353	18.7015	1.52865e-05	0.0274014
43707	chr2	159936271	159936448	178	*	chr2.159936271.159936448	0.546556	1.20348	18.6155	1.59915e-05	0.0280801
53670	chr3	151180400	151180888	489	*	chr3.151180400.151180888	0.405944	2.26714	18.4065	1.78445e-05	0.0307071
16518	chr11	69698627	69699296	670	*	chr11.69698627.69699296	-0.447481	2.3603	18.3103	1.87691e-05	0.0316649
61908	chr5	71786688	71787293	606	*	chr5.71786688.71787293	0.497824	3.15647	18.1927	1.99638e-05	0.0330327	Epb41l4b:-:I	Epb41l4b:-:3886	Epb41l4b:-:589
79189	chr8	86361828	86362224	397	*	chr8.86361828.86362224	0.444764	2.106	18.0291	2.17552e-05	0.0337385
13958	chr10	100412998	100413470	473	*	chr10.100412998.100413470	0.500789	2.34196	18.0201	2.18585e-05	0.0337385	Slc9a3r1:+:I		Slc9a3r1:+:2187
26099	chr15	634485	634804	320	*	chr15.634485.634804	0.387663	1.99035	18.0082	2.19956e-05	0.0337385	Kcnma1:+:I
18413	chr12	27579448	27580257	810	*	chr12.27579448.27580257	0.409415	2.86628	17.9998	2.20927e-05	0.0337385
30527	chr16	55889580	55889909	330	*	chr16.55889580.55889909	-0.512534	1.5335	17.9777	2.23509e-05	0.0337385
40387	chr2	23484518	23484787	270	*	chr2.23484518.23484787	0.505793	1.54616	17.9146	2.31039e-05	0.0338106	Msh3:-:I	Msh3:-:1787	Msh3:-:4179
45625	chr2	216168770	216169172	403	*	chr2.216168770.216169172	0.457766	2.69854	17.908	2.31846e-05	0.0338106
66576	chr6	22538594	22539302	709	*	chr6.22538594.22539302	0.371377	3.20231	17.8681	2.36762e-05	0.0339521
31917	chr17	7365475	7366222	748	*	chr17.7365475.7366222	0.36975	3.04106	17.6023	2.72258e-05	0.0379875
62251	chr5	84996967	84997299	333	*	chr5.84996967.84997299	0.573725	1.83276	17.5654	2.776e-05	0.0379875
48253	chr20	36946122	36946482	361	*	chr20.36946122.36946482	0.412965	2.29878	17.5616	2.78148e-05	0.0379875
28692	chr15	96370576	96370990	415	*	chr15.96370576.96370990	0.482295	1.50783	17.4718	2.91601e-05	0.0386514	Hs6st3:+:I
55749	chr4	56057665	56058055	391	*	chr4.56057665.56058055	0.503046	2.05723	17.4094	3.01327e-05	0.0386514	Grm8:-:I
66649	chr6	24879636	24880296	661	*	chr6.24879636.24880296	0.392543	3.04984	17.383	3.05551e-05	0.0386514
6176	chr1	186966032	186967186	1155	*	chr1.186966032.186967186	0.359282	3.16347	17.3829	3.0557e-05	0.0386514
76413	chr8	22726832	22727433	602	*	chr8.22726832.22727433	0.407538	3.09098	17.3665	3.08206e-05	0.0386514	Npsr1:+:I
5627	chr1	175851879	175852473	595	*	chr1.175851879.175852473	0.420158	2.91168	17.3557	3.09962e-05	0.0386514
49145	chr3	11991283	11991565	283	*	chr3.11991283.11991565	0.446669	1.23824	17.1194	3.51021e-05	0.043146	Tsc1:+:I	Tsc1:+:864	Tsc1:+:83
62717	chr5	111216155	111216459	305	*	chr5.111216155.111216459	0.501339	1.87429	17.0367	3.66652e-05	0.0443852			Cyp2j3:-:3587
15080	chr11	29944882	29945301	420	*	chr11.29944882.29945301	-0.584587	1.78341	17.0121	3.7142e-05	0.0443852
63565	chr5	133381953	133382629	677	*	chr5.133381953.133382629	0.295279	3.10736	16.9743	3.78899e-05	0.0446588
20307	chr13	42987931	42988298	368	*	chr13.42987931.42988298	-0.607882	0.996018	16.912	3.91539e-05	0.0455249
24597	chr14	67214271	67214562	292	*	chr14.67214271.67214562	0.424143	2.25375	16.8538	4.03725e-05	0.0457425		Cd38:-:2291
82674	chr9	51688815	51689025	211	*	chr9.51688815.51689025	0.470482	1.42892	16.8523	4.04043e-05	0.0457425
76952	chr8	36803901	36804366	466	*	chr8.36803901.36804366	0.496955	1.69682	16.6943	4.39131e-05	0.0490691
21588	chr13	76859299	76859712	414	*	chr13.76859299.76859712	0.414999	2.33586	16.6373	4.52524e-05	0.0496169
19753	chr13	1998016	1998342	327	*	chr13.1998016.1998342	0.511613	2.34765	16.6184	4.57057e-05	0.0496169
16009	chr11	62008475	62008801	327	*	chr11.62008475.62008801	0.449996	1.63471	16.6007	4.61332e-05	0.0496169	B4galt4:-:I	B4galt4:-:466	B4galt4:-:2760
30025	chr16	27153726	27153963	238	*	chr16.27153726.27153963	0.474534	1.39863	16.5066	4.84802e-05	0.0514974
72980	chr7	70846489	70846735	247	*	chr7.70846489.70846735	0.490328	1.4051	16.4754	4.92858e-05	0.0517146			Dpys:-:4497
48189	chr20	32996642	32996849	208	*	chr20.32996642.32996849	0.508258	1.35249	16.3589	5.24083e-05	0.0542993
61043	chr5	46163152	46163468	317	*	chr5.46163152.46163468	0.481168	1.64762	16.3373	5.30113e-05	0.0542993
8507	chr1	243626368	243626569	202	*	chr1.243626368.243626569	0.49318	1.2294	16.2943	5.42274e-05	0.0548316	Pax2:+:I
26110	chr15	786191	786685	495	*	chr15.786191.786685	0.4255	2.482	16.2541	5.53898e-05	0.0548316	Kcnma1:+:I	Kcnma1:+:900	Kcnma1:+:290
62581	chr5	102529355	102529643	289	*	chr5.102529355.102529643	0.439101	1.99291	16.2523	5.54428e-05	0.0548316
43868	chr2	165941869	165942252	384	*	chr2.165941869.165942252	-0.419446	1.68571	16.1869	5.73909e-05	0.055437
40053	chr2	6118611	6119063	453	*	chr2.6118611.6119063	0.49251	1.89306	16.1623	5.81383e-05	0.055437	Mctp1:+:I
23415	chr14	11537652	11537900	249	*	chr14.11537652.11537900	0.625116	1.25099	16.1611	5.81767e-05	0.055437
34427	chr17	76917534	76917835	302	*	chr17.76917534.76917835	0.467326	1.97242	16.1463	5.86321e-05	0.055437
5171	chr1	165466994	165467527	534	*	chr1.165466994.165467527	0.426609	2.36838	16.1221	5.93875e-05	0.0555397
40766	chr2	30770709	30771011	303	*	chr2.30770709.30771011	-0.448032	1.82007	16.0813	6.06799e-05	0.0555397	Mrps27:+:I
42899	chr2	121633274	121634005	732	*	chr2.121633274.121634005	0.301816	3.28261	16.0664	6.11586e-05	0.0555397
42339	chr2	97128360	97128598	239	*	chr2.97128360.97128598	0.57397	1.1212	16.0444	6.18757e-05	0.0555397
23831	chr14	33433023	33433314	292	*	chr14.33433023.33433314	0.548685	1.57407	16.0415	6.19683e-05	0.0555397
85216	chrX	41757046	41757326	281	*	chrX.41757046.41757326	0.503575	1.45525	16.0025	6.326e-05	0.0555533
71948	chr7	40502946	40503507	562	*	chr7.40502946.40503507	0.362984	2.65971	15.9662	6.44827e-05	0.0555533	Tmtc2:-:I
39057	chr19	41801932	41802295	364	*	chr19.41801932.41802295	0.413117	2.37089	15.9496	6.50505e-05	0.0555533	Adamts18:-:I
84406	chr9	104270499	104271934	1436	*	chr9.104270499.104271934	0.289503	3.64125	15.9452	6.5204e-05	0.0555533	Man2a1:+:I		Man2a1:+:3496
73581	chr7	97231152	97231537	386	*	chr7.97231152.97231537	0.386221	2.58723	15.9324	6.56469e-05	0.0555533
2080	chr1	77745396	77746331	936	*	chr1.77745396.77746331	-0.813639	3.52051	15.9087	6.64727e-05	0.0555533		Hif3a:-:1373
68090	chr6	68609966	68610215	250	*	chr6.68609966.68610215	0.566096	1.63349	15.9078	6.65031e-05	0.0555533
7793	chr1	223665168	223665537	370	*	chr1.223665168.223665537	0.393063	1.78918	15.869	6.78828e-05	0.0561606
75181	chr7	122931547	122932211	665	*	chr7.122931547.122932211	0.404804	2.19952	15.8236	6.95287e-05	0.0565666	Lrrk2:+:I		Lrrk2:+:1590
34590	chr17	82701699	82702104	406	*	chr17.82701699.82702104	0.365412	1.90878	15.8117	6.99683e-05	0.0565666
81894	chr9	29275971	29276374	404	*	chr9.29275971.29276374	0.365634	2.87077	15.8015	7.03458e-05	0.0565666
36144	chr18	45801410	45801711	302	*	chr18.45801410.45801711	0.531784	1.95139	15.7734	7.13977e-05	0.0568808
60167	chr4	180511258	180511515	258	*	chr4.180511258.180511515	0.507821	1.32911	15.7218	7.33751e-05	0.0577742	Ccdc91:+:I		Ccdc91:+:1836
13277	chr10	86315721	86316302	582	*	chr10.86315721.86316302	-0.470357	2.07461	15.68	7.50142e-05	0.0577742	G6pc1:+:I	G6pc1:+:307	G6pc1:+:824
28394	chr15	78702215	78702676	462	*	chr15.78702215.78702676	0.401647	2.59308	15.6777	7.51032e-05	0.0577742	Lmo7:+:I		Lmo7:+:4399
15442	chr11	36250763	36251327	565	*	chr11.36250763.36251327	0.322048	3.34037	15.6752	7.52049e-05	0.0577742	Dscam:-:I
61155	chr5	48309886	48310190	305	*	chr5.48309886.48310190	0.384483	1.99213	15.6401	7.66125e-05	0.0583347
45967	chr2	227454221	227454902	682	*	chr2.227454221.227454902	0.398073	2.4658	15.6118	7.77666e-05	0.058694	Tspan5:+:I	Tspan5:+:2219	Tspan5:+:398
38232	chr19	20851829	20852356	528	*	chr19.20851829.20852356	0.383741	2.45091	15.514	8.18962e-05	0.0605933
66484	chr6	17858286	17858683	398	*	chr6.17858286.17858683	0.416884	1.85822	15.5048	8.22974e-05	0.0605933
40754	chr2	30660649	30661247	599	*	chr2.30660649.30661247	0.58697	3.60302	15.5025	8.23958e-05	0.0605933
67165	chr6	38991777	38992179	403	*	chr6.38991777.38992179	0.34521	2.8799	15.4441	8.49815e-05	0.0617924
59800	chr4	170720157	170720495	339	*	chr4.170720157.170720495	0.361907	2.20296	15.4024	8.68778e-05	0.0617924
41389	chr2	52573726	52574281	556	*	chr2.52573726.52574281	0.54732	2.49184	15.3993	8.70216e-05	0.0617924	Ghr:-:I	Ghr:-:2798	Ghr:-:2538
85564	chrX	104080821	104081226	406	*	chrX.104080821.104081226	0.470039	1.66472	15.3934	8.72938e-05	0.0617924
41196	chr2	42370384	42370872	489	*	chr2.42370384.42370872	0.35841	2.3515	15.3739	8.81982e-05	0.0617924
82387	chr9	42462605	42463408	804	*	chr9.42462605.42463408	0.278678	3.72626	15.371	8.83354e-05	0.0617924
27924	chr15	50083812	50084276	465	*	chr15.50083812.50084276	0.343258	2.74954	15.3406	8.97646e-05	0.0620976	Lrch1:-:I
40535	chr2	26359752	26360164	413	*	chr2.26359752.26360164	-0.495682	2.38793	15.3312	9.02151e-05	0.0620976	Pde8b:-:I	Pde8b:-:2778	Pde8b:-:639
61652	chr5	61870870	61871247	378	*	chr5.61870870.61871247	0.417716	1.70336	15.2646	9.34531e-05	0.0638158
816	chr1	32436432	32436735	304	*	chr1.32436432.32436735	0.522464	1.41101	15.2245	9.54549e-05	0.0642721	Adamts16:+:I		Adamts16:+:17
33790	chr17	60342984	60343349	366	*	chr17.60342984.60343349	-0.41936	1.62661	15.2134	9.60197e-05	0.0642721	Chrm3:+:I
62073	chr5	76183227	76183462	236	*	chr5.76183227.76183462	0.470513	1.37673	15.1968	9.68686e-05	0.0642721
24185	chr14	42001572	42002195	624	*	chr14.42001572.42002195	0.456492	2.86239	15.1921	9.71093e-05	0.0642721
57331	chr4	109736569	109737027	459	*	chr4.109736569.109737027	0.434388	2.259	15.1734	9.80742e-05	0.0644153	Ctnna2:-:I
69584	chr6	117748983	117749275	293	*	chr6.117748983.117749275	0.530513	1.56057	15.1271	0.000100509	0.0648183	Kcnk10:-:I	Kcnk10:-:1805
692	chr1	26284907	26285232	326	*	chr1.26284907.26285232	0.512233	1.71903	15.108	0.000101529	0.0648183	Tpd52l1:+:I	Tpd52l1:+:1068	Tpd52l1:+:1200
27911	chr15	49692691	49692906	216	*	chr15.49692691.49692906	0.44268	1.34297	15.1053	0.000101679	0.0648183
23473	chr14	14838386	14838721	336	*	chr14.14838386.14838721	-0.538906	1.42328	15.0951	0.000102228	0.0648183
8812	chr1	249950892	249951270	379	*	chr1.249950892.249951270	0.340085	2.28639	15.0909	0.000102454	0.0648183
38844	chr19	35798221	35798470	250	*	chr19.35798221.35798470	0.448448	1.73854	15.052	0.000104591	0.0656868
29457	chr16	11590779	11591024	246	*	chr16.11590779.11591024	0.514133	1.28945	15.0067	0.000107129	0.06612
5336	chr1	167824828	167825407	580	*	chr1.167824828.167825407	0.357011	2.86568	14.9848	0.00010838	0.06612
73260	chr7	86122962	86123174	213	*	chr7.86122962.86123174	0.443863	1.06149	14.9718	0.000109128	0.06612
61712	chr5	63454757	63455047	291	*	chr5.63454757.63455047	0.436039	1.79361	14.9518	0.000110293	0.06612
72004	chr7	43228443	43228847	405	*	chr7.43228443.43228847	0.351718	2.16703	14.9217	0.000112064	0.06612
9532	chr10	8677590	8678121	532	*	chr10.8677590.8678121	0.395273	3.22359	14.9177	0.000112304	0.06612
4365	chr1	141953709	141954070	362	*	chr1.141953709.141954070	0.400537	1.53663	14.9108	0.000112716	0.06612
83525	chr9	80651719	80652166	448	*	chr9.80651719.80652166	0.410845	2.45236	14.9007	0.000113322	0.06612
69971	chr6	124354705	124355387	683	*	chr6.124354705.124355387	0.322432	2.73302	14.8867	0.000114164	0.06612
72862	chr7	68719479	68720031	553	*	chr7.68719479.68720031	0.416892	1.97475	14.8782	0.000114682	0.06612
63058	chr5	121369867	121371043	1177	*	chr5.121369867.121371043	-0.320188	2.90911	14.8757	0.000114834	0.06612		Dhcr24:+:1014	Lexm:-:4955
17121	chr11	84454418	84454936	519	*	chr11.84454418.84454936	0.399348	2.83923	14.8598	0.000115803	0.06612	Fgd4:+:I	Fgd4:+:4114
53357	chr3	144834378	144834977	600	*	chr3.144834378.144834977	0.278365	2.99208	14.8581	0.000115912	0.06612	Cnbd2:+:I	Cnbd2:+:3280	Cnbd2:+:4916
43736	chr2	162464994	162465435	442	*	chr2.162464994.162465435	0.406775	2.49829	14.856	0.000116039	0.06612
54915	chr4	12967528	12967759	232	*	chr4.12967528.12967759	0.511431	1.31544	14.8048	0.000119232	0.0674923	Reln:+:I
47539	chr20	17798646	17799139	494	*	chr20.17798646.17799139	0.450576	2.66176	14.7787	0.000120893	0.0679852
56172	chr4	63538979	63539443	465	*	chr4.63538979.63539443	0.35499	2.28136	14.7312	0.000123979	0.0692681	Tmem140:+:I	Tmem140:+:2470
75734	chr7	132597261	132597610	350	*	chr7.132597261.132597610	0.395	1.98425	14.7124	0.000125221	0.0695106	Krt86:+:E	Krt86:+:1797
22016	chr13	84981909	84982408	500	*	chr13.84981909.84982408	0.358494	2.0466	14.6765	0.000127628	0.0703928
62122	chr5	77358440	77358700	261	*	chr5.77358440.77358700	0.475362	1.35876	14.6519	0.000129303	0.0708623
70337	chr6	130860503	130863112	2610	*	chr6.130860503.130863112	-0.296606	4.54357	14.6303	0.000130794	0.0709827		Klc1:+:3811
33339	chr17	43487896	43488954	1059	*	chr17.43487896.43488954	0.264606	3.98823	14.6249	0.000131173	0.0709827
48376	chr20	43471257	43471609	353	*	chr20.43471257.43471609	0.450847	2.13266	14.5973	0.000133105	0.071042	Slc16a10:-:I		Slc16a10:-:2018
76032	chr8	10727078	10727374	297	*	chr8.10727078.10727374	0.541997	1.20304	14.5943	0.000133315	0.071042
57065	chr4	94788145	94788400	256	*	chr4.94788145.94788400	0.636182	1.71361	14.5837	0.000134071	0.071042
18264	chr12	23971555	23972122	568	*	chr12.23971555.23972122	0.447504	2.37488	14.5562	0.000136043	0.071042
15480	chr11	37003877	37005018	1142	*	chr11.37003877.37005018	0.276421	3.49845	14.5541	0.000136189	0.071042
13535	chr10	89457389	89458364	976	*	chr10.89457389.89458364	-0.278962	3.3878	14.5438	0.000136937	0.071042
57007	chr4	88653301	88653592	292	*	chr4.88653301.88653592	0.506821	1.66879	14.5307	0.000137896	0.071042
42749	chr2	116098096	116098459	364	*	chr2.116098096.116098459	0.377688	2.2376	14.5274	0.000138136	0.071042
30817	chr16	66594961	66595745	785	*	chr16.66594961.66595745	0.311474	3.68244	14.5165	0.000138936	0.071042
75953	chr8	6102461	6102739	279	*	chr8.6102461.6102739	0.418028	2.36624	14.5084	0.000139539	0.071042	Pgr:+:I
67754	chr6	51639293	51639671	379	*	chr6.51639293.51639671	0.402709	2.36222	14.4581	0.000143311	0.072243
13384	chr10	87927352	87927893	542	*	chr10.87927352.87927893	0.40169	1.88537	14.4515	0.000143817	0.072243
82262	chr9	40878135	40878364	230	*	chr9.40878135.40878364	0.515149	1.40295	14.4199	0.000146252	0.072243
81087	chr9	3951892	3952168	277	*	chr9.3951892.3952168	0.444537	1.68807	14.4159	0.000146563	0.072243	Tbc1d5:-:I
32141	chr17	11026927	11027137	211	*	chr17.11026927.11027137	0.558312	1.0743	14.412	0.000146867	0.072243
56289	chr4	66760622	66761655	1034	*	chr4.66760622.66761655	0.355262	2.94848	14.4082	0.000147161	0.072243	Atp6v0a4:-:E		Atp6v0a4:-:550
34903	chr18	5615779	5616138	360	*	chr18.5615779.5616138	0.430934	2.18014	14.4003	0.000147776	0.072243
14630	chr11	1250877	1251222	346	*	chr11.1250877.1251222	0.378999	1.59712	14.3761	0.000149691	0.0727657	Epha3:-:I	Epha3:-:382	Epha3:-:166
54134	chr3	156915691	156916068	378	*	chr3.156915691.156916068	-0.38228	1.61157	14.3444	0.000152233	0.0729896	Adnp:-:E		Dpm1:-:3911
25839	chr14	97321849	97322254	406	*	chr14.97321849.97322254	0.364656	2.25472	14.3377	0.000152772	0.0729896	Usp34:+:I	Usp34:+:1524
23784	chr14	31708653	31708931	279	*	chr14.31708653.31708931	0.498729	1.68201	14.333	0.000153156	0.0729896
18141	chr12	21335893	21336286	394	*	chr12.21335893.21336286	0.442796	2.11049	14.3282	0.000153544	0.0729896	Fkbp6:+:I	Fkbp6:+:4240
37377	chr18	76824092	76824648	557	*	chr18.76824092.76824648	0.336509	2.40723	14.2588	0.000159314	0.0748884
354	chr1	13891682	13892391	710	*	chr1.13891682.13892391	0.283698	3.13588	14.2402	0.000160894	0.0748884
55645	chr4	47315797	47316240	444	*	chr4.47315797.47316240	0.478904	1.94148	14.236	0.000161258	0.0748884		Lsm8:+:3672	Ankrd7:+:2470
4323	chr1	138218037	138218812	776	*	chr1.138218037.138218812	0.335254	3.19666	14.2353	0.000161314	0.0748884
44652	chr2	185144879	185145499	621	*	chr2.185144879.185145499	0.30605	2.9831	14.2193	0.000162691	0.0748884
42575	chr2	110566853	110567225	373	*	chr2.110566853.110567225	0.398697	1.94459	14.2085	0.000163631	0.0748884
7549	chr1	214851693	214851952	260	*	chr1.214851693.214851952	0.540812	1.17461	14.2002	0.000164354	0.0748884
39429	chr19	49767286	49767748	463	*	chr19.49767286.49767748	-0.406946	1.77606	14.1985	0.000164502	0.0748884
45346	chr2	205697766	205698242	477	*	chr2.205697766.205698242	0.380037	2.16821	14.101	0.00017325	0.0784559	Plppr5:+:I	Plppr5:+:3495
8878	chr1	252863217	252863493	277	*	chr1.252863217.252863493	0.422627	1.6565	14.0861	0.000174626	0.0786647	Rbm20:+:I	Rbm20:+:988	Rbm20:+:4452
27881	chr15	48368172	48368710	539	*	chr15.48368172.48368710	0.410759	2.92466	14.0676	0.000176355	0.0788239			Rb1:-:2585
49979	chr3	29300682	29301524	843	*	chr3.29300682.29301524	-0.33103	2.83192	14.0627	0.000176811	0.0788239	Zeb2:-:I
27103	chr15	30402422	30402703	282	*	chr15.30402422.30402703	0.431848	2.31484	14.0498	0.000178036	0.0789594
55159	chr4	22804276	22804714	439	*	chr4.22804276.22804714	0.406278	2.67322	14.0401	0.00017895	0.0789594
8166	chr1	235037959	235039195	1237	*	chr1.235037959.235039195	0.303637	3.65074	13.9999	0.000182824	0.0802569	Ide:-:I	Ide:-:1437
36725	chr18	59799138	59799661	524	*	chr18.59799138.59799661	0.426171	2.03672	13.9825	0.000184518	0.0803051
842	chr1	33462852	33463625	774	*	chr1.33462852.33463625	0.26577	3.24121	13.9713	0.00018562	0.0803051
67012	chr6	33472741	33473059	319	*	chr6.33472741.33473059	0.419332	1.57977	13.9702	0.000185734	0.0803051
42168	chr2	88488472	88489371	900	*	chr2.88488472.88489371	0.252871	3.56449	13.9557	0.000187167	0.0805201
43500	chr2	149215732	149216183	452	*	chr2.149215732.149216183	0.323444	2.5644	13.9415	0.000188591	0.0805362
15787	chr11	55797278	55797522	245	*	chr11.55797278.55797522	0.470491	1.55504	13.9338	0.000189364	0.0805362
81171	chr9	7792599	7792956	358	*	chr9.7792599.7792956	0.393332	2.20123	13.9274	0.000190012	0.0805362
39050	chr19	41564351	41564690	340	*	chr19.41564351.41564690	-0.365934	1.50876	13.9119	0.000191587	0.0808055
42756	chr2	116342312	116342518	207	*	chr2.116342312.116342518	0.523583	0.874365	13.8867	0.000194165	0.0813628
60718	chr5	24059239	24059488	250	*	chr5.24059239.24059488	0.531613	1.27749	13.8738	0.000195502	0.0813628
30299	chr16	45688651	45688915	265	*	chr16.45688651.45688915	0.456504	1.21922	13.8715	0.000195745	0.0813628
55661	chr4	50228679	50229027	349	*	chr4.50228679.50229027	0.445026	1.7958	13.8185	0.00020134	0.0832861	Kcnd2:+:I
56202	chr4	64452364	64452568	205	*	chr4.64452364.64452568	0.443645	1.1436	13.8064	0.000202649	0.0834263
75034	chr7	118945625	118946051	427	*	chr7.118945625.118946051	0.332095	2.57185	13.7476	0.000209092	0.0856689
84519	chr9	106479177	106479610	434	*	chr9.106479177.106479610	0.391543	1.98586	13.738	0.000210162	0.0856994			Rab12:-:691
31465	chr16	79796956	79797516	561	*	chr16.79796956.79797516	0.311149	2.45885	13.7244	0.000211683	0.0858881
60278	chr5	3576493	3577235	743	*	chr5.3576493.3577235	0.257199	3.79726	13.7161	0.000212621	0.0858881	Kcnb2:-:I	Kcnb2:-:4616
12447	chr10	71200170	71200363	194	*	chr10.71200170.71200363	0.501521	0.975925	13.6951	0.000215016	0.0861544
42099	chr2	83121837	83122049	213	*	chr2.83121837.83122049	0.466166	1.33412	13.6928	0.000215283	0.0861544
25785	chr14	96296440	96296863	424	*	chr14.96296440.96296863	0.366409	1.77966	13.6671	0.000218249	0.086937	Ehbp1:-:I		Ehbp1:-:593
24603	chr14	67320508	67321095	588	*	chr14.67320508.67321095	0.331967	2.85693	13.6486	0.000220407	0.0871338	Fbxl5:+:E	Fbxl5:+:2607	Fbxl5:+:2118
81771	chr9	25325842	25326409	568	*	chr9.25325842.25326409	0.31369	3.63571	13.6455	0.000220769	0.0871338
16658	chr11	73959712	73959986	275	*	chr11.73959712.73959986	0.440863	1.69844	13.6136	0.000224553	0.0882227
44599	chr2	183961019	183961426	408	*	chr2.183961019.183961426	0.411791	1.96868	13.5912	0.000227245	0.0887302
41937	chr2	78590302	78590964	663	*	chr2.78590302.78590964	-0.358934	2.74995	13.5806	0.000228529	0.0887302	Trio:-:I		Trio:-:283
42159	chr2	88101995	88102319	325	*	chr2.88101995.88102319	0.400189	1.50416	13.5598	0.000231076	0.0887302
30825	chr16	66812206	66813010	805	*	chr16.66812206.66813010	-0.352774	2.84208	13.5516	0.000232093	0.0887302
14658	chr11	3473152	3473857	706	*	chr11.3473152.3473857	0.322687	2.78022	13.5456	0.000232832	0.0887302
82672	chr9	50889328	50889522	195	*	chr9.50889328.50889522	0.516499	1.20192	13.5432	0.000233138	0.0887302
61762	chr5	67822392	67822658	267	*	chr5.67822392.67822658	0.409609	1.54318	13.5378	0.000233806	0.0887302
26100	chr15	655208	655537	330	*	chr15.655208.655537	0.387525	1.81037	13.5236	0.000235588	0.0887302	Kcnma1:+:I	Kcnma1:+:4197
83246	chr9	73511378	73511777	400	*	chr9.73511378.73511777	0.319603	2.93744	13.5194	0.000236105	0.0887302
57118	chr4	98455004	98455270	267	*	chr4.98455004.98455270	0.483531	1.1952	13.519	0.000236157	0.0887302
77563	chr8	47772141	47773155	1015	*	chr8.47772141.47773155	0.360115	3.26668	13.5089	0.000237435	0.0888224
32755	chr17	22475669	22476273	605	*	chr17.22475669.22476273	0.359148	3.03061	13.4722	0.000242126	0.0899415
632	chr1	23329477	23329956	480	*	chr1.23329477.23329956	0.428046	1.77078	13.4647	0.000243097	0.0899415
53893	chr3	154578144	154578789	646	*	chr3.154578144.154578789	0.308568	2.4351	13.4611	0.000243563	0.0899415	Zmynd8:-:E	Zmynd8:-:1911	Zmynd8:-:1157
20478	chr13	44731405	44733374	1970	*	chr13.44731405.44733374	0.666484	3.93493	13.4522	0.000244725	0.0899845
39012	chr19	39863763	39864194	432	*	chr19.39863763.39864194	0.386962	2.567	13.4311	0.000247485	0.0902815	Chst5:-:I	Chst5:-:1189
19988	chr13	30577869	30578099	231	*	chr13.30577869.30578099	0.474806	1.08868	13.43	0.000247631	0.0902815
55514	chr4	41675610	41676000	391	*	chr4.41675610.41676000	0.413385	2.04465	13.4045	0.000251027	0.0906944
55735	chr4	53747213	53747535	323	*	chr4.53747213.53747535	0.841098	2.49394	13.3954	0.000252241	0.0906944
77994	chr8	57071374	57071705	332	*	chr8.57071374.57071705	0.462637	1.99165	13.3945	0.000252366	0.0906944
85119	chrX	31965504	31965710	207	*	chrX.31965504.31965710	0.483302	1.20024	13.3899	0.00025298	0.0906944
16941	chr11	80906049	80906355	307	*	chr11.80906049.80906355	0.434395	1.88492	13.3779	0.000254611	0.0909003
40604	chr2	27853578	27853912	335	*	chr2.27853578.27853912	0.34373	2.25189	13.3274	0.000261554	0.0929933	Polk:-:I	Polk:-:2380
2200	chr1	79764034	79764688	655	*	chr1.79764034.79764688	0.411044	1.99647	13.3112	0.000263831	0.0930355	Zfp111:-:E		Zfp111:-:4743
80472	chr8	116056212	116056839	628	*	chr8.116056212.116056839	0.320675	2.38281	13.311	0.000263853	0.0930355
8113	chr1	234215304	234215695	392	*	chr1.234215304.234215695	0.412527	2.35482	13.3035	0.000264917	0.0930355
26508	chr15	11985414	11985734	321	*	chr15.11985414.11985734	0.421804	1.929	13.2935	0.00026633	0.0931517
83305	chr9	74877719	74878510	792	*	chr9.74877719.74878510	0.346179	3.44774	13.2769	0.000268701	0.0933937
79001	chr8	78456628	78456884	257	*	chr8.78456628.78456884	0.424473	1.51016	13.2734	0.000269193	0.0933937
26471	chr15	10721616	10722427	812	*	chr15.10721616.10722427	0.424749	3.33102	13.2555	0.000271786	0.0938114
62628	chr5	105493094	105493459	366	*	chr5.105493094.105493459	0.471113	1.8215	13.2348	0.000274804	0.0938114
8788	chr1	248535885	248536660	776	*	chr1.248535885.248536660	-0.384711	2.58732	13.233	0.000275062	0.0938114
55306	chr4	29185335	29186240	906	*	chr4.29185335.29186240	-0.320826	2.36184	13.2324	0.000275147	0.0938114	Cdk14:+:I	Cdk14:+:4317
12290	chr10	66915038	66915715	678	*	chr10.66915038.66915715	0.317813	3.00759	13.2234	0.000276481	0.0938114	Asic2:-:I
7574	chr1	216319795	216320204	410	*	chr1.216319795.216320204	0.433467	1.84426	13.2143	0.000277814	0.0938114
64685	chr5	148802563	148803006	444	*	chr5.148802563.148803006	0.34743	2.70943	13.2087	0.000278659	0.0938114	Kdm1a:-:I	Kdm1a:-:1435	Kdm1a:-:73
40416	chr2	24186961	24187327	367	*	chr2.24186961.24187327	0.413742	1.82941	13.2056	0.00027912	0.0938114
73664	chr7	98798427	98798847	421	*	chr7.98798427.98798847	0.376014	2.55391	13.1842	0.000282313	0.0945155
13602	chr10	90977577	90977911	335	*	chr10.90977577.90977911	0.34447	2.3242	13.1707	0.000284363	0.0948167	Dcaf7:+:I	Dcaf7:+:3117
16365	chr11	67188700	67189198	499	*	chr11.67188700.67189198	0.368778	2.06402	13.1627	0.000285584	0.0948167	Slc12a8:-:I		Slc12a8:-:4752
38192	chr19	20257885	20258518	634	*	chr19.20257885.20258518	0.347164	2.12265	13.1545	0.000286831	0.0948167	N4bp1:+:I		N4bp1:+:3021
59061	chr4	152175500	152175888	389	*	chr4.152175500.152175888	0.426811	1.83013	13.1491	0.000287656	0.0948167	Cacna1c:-:I
26605	chr15	13641012	13641610	599	*	chr15.13641012.13641610	0.375254	3.27359	13.1341	0.000289977	0.0948167
30310	chr16	45864849	45865780	932	*	chr16.45864849.45865780	0.305991	3.61778	13.1276	0.000290978	0.0948167
52485	chr3	118603633	118603964	332	*	chr3.118603633.118603964	0.376885	2.54515	13.123	0.000291689	0.0948167
42289	chr2	93240842	93241118	277	*	chr2.93240842.93241118	0.4435	1.6964	13.1208	0.000292028	0.0948167	Stmn2:-:I
8357	chr1	240735602	240736306	705	*	chr1.240735602.240736306	-0.263163	2.8152	13.1113	0.000293527	0.0948406		Pgam1:+:4159
3699	chr1	120375661	120376273	613	*	chr1.120375661.120376273	0.327528	3.13152	13.1063	0.000294307	0.0948406	Cers3:+:I	Cers3:+:118	Cers3:+:4456
3340	chr1	102874279	102874575	297	*	chr1.102874279.102874575	0.529021	1.49211	13.0789	0.000298643	0.0958788
45330	chr2	205382179	205382979	801	*	chr2.205382179.205382979	0.313345	2.97522	13.0512	0.000303091	0.0969452	Plppr4:-:I	Plppr4:-:996	Plppr4:-:1409
55000	chr4	14682227	14682527	301	*	chr4.14682227.14682527	0.39859	2.15047	13.0348	0.000305749	0.0974332	Magi2:-:I
83356	chr9	76130894	76131207	314	*	chr9.76130894.76131207	0.551728	1.135	13.0252	0.000307331	0.0975562	Plcd4:+:E	Plcd4:+:4434	Plcd4:+:1110
59717	chr4	169008751	169009363	613	*	chr4.169008751.169009363	-0.357651	1.96075	13.0176	0.000308572	0.0975562	Grin2b:-:I
10453	chr10	31230356	31230662	307	*	chr10.31230356.31230662	0.453797	1.61205	13.0033	0.000310938	0.0975562
69786	chr6	120908851	120909463	613	*	chr6.120908851.120909463	0.302136	2.99708	12.9985	0.000311744	0.0975562	Fbln5:-:I	Fbln5:-:1492	Fbln5:-:1108
33461	chr17	47106662	47106927	266	*	chr17.47106662.47106927	0.402918	1.46919	12.9981	0.000311804	0.0975562
5301	chr1	167293182	167293522	341	*	chr1.167293182.167293522	0.350434	2.23859	12.977	0.000315341	0.0983051
62591	chr5	102650531	102650959	429	*	chr5.102650531.102650959	-0.423913	1.74469	12.9603	0.000318163	0.0985025
37648	chr19	8690963	8691258	296	*	chr19.8690963.8691258	0.383577	1.7584	12.959	0.000318385	0.0985025
55890	chr4	58499551	58499830	280	*	chr4.58499551.58499830	0.344477	2.03314	12.9464	0.000320538	0.0985025	Ahcyl2:+:I	Ahcyl2:+:2193	Ahcyl2:+:421
63964	chr5	138859694	138860367	674	*	chr5.138859694.138860367	0.284495	2.53985	12.9353	0.000322446	0.0985025	Clspn:+:E	Clspn:+:310
32459	chr17	18634030	18634618	589	*	chr17.18634030.18634618	0.295229	2.85136	12.9333	0.000322783	0.0985025
79150	chr8	84494065	84494643	579	*	chr8.84494065.84494643	0.278495	3.08319	12.926	0.000324042	0.0985025	Sh3bgrl2:+:I	Sh3bgrl2:+:3197
8423	chr1	241646509	241646908	400	*	chr1.241646509.241646908	0.379979	1.83796	12.9259	0.00032407	0.0985025	Hpse2:-:I
68122	chr6	69554378	69554740	363	*	chr6.69554378.69554740	0.539383	1.73723	12.9198	0.000325132	0.0985025			Nubpl:+:4580
70771	chr7	8194694	8195450	757	*	chr7.8194694.8195450	0.300595	3.45235	12.8848	0.000331265	0.0986253	Gna15:+:E	Gna15:+:1176	Gna15:+:317
43886	chr2	166888751	166889202	452	*	chr2.166888751.166889202	0.481996	1.94317	12.8747	0.000333054	0.0986253
21129	chr13	66568242	66568531	290	*	chr13.66568242.66568531	0.455392	1.35939	12.8733	0.000333295	0.0986253
28965	chr16	707240	707837	598	*	chr16.707240.707837	0.409769	2.7859	12.8677	0.000334302	0.0986253
16675	chr11	74326514	74326788	275	*	chr11.74326514.74326788	0.443205	1.87923	12.8654	0.000334718	0.0986253
54394	chr3	166297176	166297557	382	*	chr3.166297176.166297557	0.333744	2.64383	12.8616	0.000335394	0.0986253
46035	chr2	232038526	232038770	245	*	chr2.232038526.232038770	0.421307	1.30519	12.8612	0.000335457	0.0986253
19180	chr12	38691014	38691506	493	*	chr12.38691014.38691506	0.360024	2.46485	12.8552	0.000336541	0.0986253	Nos1:-:I	Nos1:-:4941
12681	chr10	76651371	76651725	355	*	chr10.76651371.76651725	0.425467	1.58425	12.8513	0.000337247	0.0986253
82988	chr9	62302101	62302352	252	*	chr9.62302101.62302352	0.431207	1.05009	12.8469	0.000338046	0.0986253
58533	chr4	141130715	141131094	380	*	chr4.141130715.141131094	0.334225	2.244	12.8344	0.000340303	0.0986253	Sumf1:-:I	Sumf1:-:4806
20057	chr13	33783894	33784191	298	*	chr13.33783894.33784191	0.574584	1.69466	12.8326	0.000340641	0.0986253
37477	chr18	79904019	79904478	460	*	chr18.79904019.79904478	0.375449	2.66544	12.8325	0.000340659	0.0986253
57868	chr4	121617155	121617516	362	*	chr4.121617155.121617516	0.334029	2.58874	12.8198	0.000342969	0.0986253
61193	chr5	49619042	49619362	321	*	chr5.49619042.49619362	0.420908	1.54957	12.8159	0.000343693	0.0986253	Mob3b:-:I
67351	chr6	42116736	42117279	544	*	chr6.42116736.42117279	0.301744	2.4396	12.8116	0.000344476	0.0986253
68049	chr6	67320669	67320997	329	*	chr6.67320669.67320997	0.416021	1.50696	12.7905	0.000348381	0.0986253
46886	chr20	6007685	6007947	263	*	chr20.6007685.6007947	-0.383369	1.19183	12.79	0.000348478	0.0986253	Anks1a:+:I
24903	chr14	74716866	74717769	904	*	chr14.74716866.74717769	-0.26582	3.01383	12.7882	0.000348817	0.0986253	Sorcs2:+:I	Sorcs2:+:1053	Sorcs2:+:3648
5009	chr1	160072501	160072744	244	*	chr1.160072501.160072744	0.472753	1.12775	12.7799	0.000350373	0.0986253
39090	chr19	43774286	43774747	462	*	chr19.43774286.43774747	0.302482	2.67163	12.7759	0.000351108	0.0986253
30578	chr16	56934695	56935283	589	*	chr16.56934695.56935283	0.401206	1.95515	12.7691	0.000352385	0.0986253
1444	chr1	50399371	50399661	291	*	chr1.50399371.50399661	-0.370109	1.34516	12.766	0.00035298	0.0986253	Qk:+:I
2074	chr1	77687703	77689658	1956	*	chr1.77687703.77689658	-0.239919	4.0173	12.7656	0.000353048	0.0986253		Ccdc8:+:4854	Ppp5c:-:553
72171	chr7	46900030	46900334	305	*	chr7.46900030.46900334	0.398404	1.55222	12.7533	0.000355378	0.0988579
10374	chr10	28947330	28947611	282	*	chr10.28947330.28947611	0.443834	1.66638	12.7456	0.000356847	0.0988579	Ublcp1:-:I	Ublcp1:-:558	Ublcp1:-:602
35426	chr18	24272971	24273292	322	*	chr18.24272971.24273292	0.355947	1.71919	12.7271	0.000360399	0.0988579
36641	chr18	58673951	58674512	562	*	chr18.58673951.58674512	0.359027	2.15126	12.7226	0.00036126	0.0988579	Nedd4l:+:I	Nedd4l:+:1537	Nedd4l:+:2113
368	chr1	14505893	14506280	388	*	chr1.14505893.14506280	0.371314	1.74682	12.7223	0.000361326	0.0988579
63320	chr5	129184140	129184762	623	*	chr5.129184140.129184762	0.367131	2.97784	12.722	0.000361382	0.0988579
82895	chr9	59900305	59900800	496	*	chr9.59900305.59900800	0.319435	2.86488	12.7073	0.000364234	0.0988579	Aox2:+:I	Aox2:+:365
83533	chr9	80853099	80853488	390	*	chr9.80853099.80853488	0.364787	2.67927	12.7071	0.000364263	0.0988579
38870	chr19	37494637	37495255	619	*	chr19.37494637.37495255	0.291656	2.61692	12.702	0.000365256	0.0988579	Pmfbp1:+:I	Pmfbp1:+:1392	Pmfbp1:+:188
37106	chr18	69544199	69544458	260	*	chr18.69544199.69544458	0.402678	1.86048	12.6904	0.000367533	0.0988579	Zbtb7c:+:I
63286	chr5	127893820	127894226	407	*	chr5.127893820.127894226	0.372985	2.39549	12.6831	0.000368984	0.0988579
58188	chr4	126943171	126944340	1170	*	chr4.126943171.126944340	0.239468	4.41701	12.6811	0.000369378	0.0988579
82086	chr9	37598181	37598579	399	*	chr9.37598181.37598579	0.48244	2.12822	12.6785	0.000369884	0.0988579
83271	chr9	74055763	74056037	275	*	chr9.74055763.74056037	0.365857	1.86976	12.6678	0.00037201	0.0988579
25616	chr14	90889320	90889633	314	*	chr14.90889320.90889633	0.376654	2.08703	12.6589	0.000373783	0.0988579
37543	chr19	595618	596097	480	*	chr19.595618.596097	-0.2942	2.46237	12.6584	0.000373882	0.0988579	Cmtm4:+:I
33826	chr17	61118307	61119316	1010	*	chr17.61118307.61119316	0.227424	4.4604	12.6566	0.000374245	0.0988579
34195	chr17	71897779	71898838	1060	*	chr17.71897779.71898838	0.272866	3.78029	12.655	0.000374562	0.0988579	Usp6nl:-:I
71877	chr7	34239148	34239908	761	*	chr7.34239148.34239908	0.321316	2.5792	12.645	0.000376568	0.0990834
28475	chr15	81107360	81107693	334	*	chr15.81107360.81107693	0.402373	1.91777	12.6345	0.000378698	0.0991193
26199	chr15	3400943	3401316	374	*	chr15.3400943.3401316	0.329269	3.02685	12.6266	0.000380302	0.0991193
18172	chr12	21826576	21827181	606	*	chr12.21826576.21827181	-0.483645	1.78416	12.6245	0.000380716	0.0991193
21357	chr13	70725860	70726373	514	*	chr13.70725860.70726373	0.290162	3.03994	12.6031	0.000385103	0.0991193	Astn1:+:I
16088	chr11	63281350	63281715	366	*	chr11.63281350.63281715	0.3487	1.9182	12.6003	0.000385686	0.0991193
36721	chr18	59743034	59743323	290	*	chr18.59743034.59743323	0.501636	1.37503	12.5956	0.000386662	0.0991193
46184	chr2	235457641	235458524	884	*	chr2.235457641.235458524	0.237993	3.05697	12.5936	0.000387076	0.0991193
44838	chr2	189497618	189498593	976	*	chr2.189497618.189498593	0.294542	3.65208	12.5858	0.000388698	0.0991193
20410	chr13	44124092	44125535	1444	*	chr13.44124092.44125535	-0.271897	3.43298	12.5831	0.000389256	0.0991193	Nfasc:-:I
37436	chr18	78416642	78416874	233	*	chr18.78416642.78416874	0.385058	1.48068	12.5828	0.00038931	0.0991193
83070	chr9	65259596	65259913	318	*	chr9.65259596.65259913	0.581101	1.517	12.5825	0.000389376	0.0991193
85575	chrX	104432569	104432882	314	*	chrX.104432569.104432882	0.368549	1.61963	12.5676	0.000392482	0.0996153	Mid2:+:I
18681	chr12	32323571	32324048	478	*	chr12.32323571.32324048	0.355428	2.45162	12.5534	0.000395492	0.0997493	Mphosph9:+:I
1074	chr1	43320612	43320851	240	*	chr1.43320612.43320851	0.42121	1.57165	12.5452	0.000397222	0.0997493	Oprm1:+:I,Ipcef1:-:I	Ipcef1:-:4600	Ipcef1:-:1287
28534	chr15	84216691	84216926	236	*	chr15.84216691.84216926	0.433483	1.17546	12.5391	0.000398521	0.0997493
11525	chr10	54607479	54608145	667	*	chr10.54607479.54608145	0.267415	3.14654	12.5389	0.000398571	0.0997493	Acap1:-:E	Acap1:-:1009,Kctd11:-:2741	Acap1:-:263
41443	chr2	55615298	55615718	421	*	chr2.55615298.55615718	0.409149	2.15455	12.5378	0.000398807	0.0997493	C9:+:I	C9:+:101	C9:+:4359
61130	chr5	47870164	47870643	480	*	chr5.47870164.47870643	0.253226	3.73209	12.5253	0.000401468	0.0998974	Rngtt:+:I
38073	chr19	16233174	16233614	441	*	chr19.16233174.16233614	0.41996	1.35572	12.5106	0.000404651	0.0998974
38137	chr19	18731473	18732079	607	*	chr19.18731473.18732079	-0.382312	2.50247	12.5071	0.000405406	0.0998974	Brd7:+:E	Brd7:+:2725	Brd7:+:1645
85038	chrX	25291476	25291936	461	*	chrX.25291476.25291936	0.403503	1.52912	12.5019	0.000406544	0.0998974
45769	chr2	222211404	222211792	389	*	chr2.222211404.222211792	0.277105	2.64135	12.4974	0.000407511	0.0998974
62160	chr5	79572820	79573445	626	*	chr5.79572820.79573445	0.238879	3.29379	12.4931	0.000408453	0.0998974	Astn2:-:I
12282	chr10	66698248	66698763	516	*	chr10.66698248.66698763	0.307123	3.32646	12.4917	0.000408762	0.0998974	Asic2:-:I
45212	chr2	196953384	196953889	506	*	chr2.196953384.196953889	0.30783	3.2487	12.4807	0.000411183	0.0998974
83978	chr9	91770973	91771734	762	*	chr9.91770973.91771734	0.303553	2.68416	12.4788	0.000411599	0.0998974	Ramp1:+:I
48713	chr20	54138163	54138623	461	*	chr20.54138163.54138623	0.419967	1.77452	12.478	0.000411772	0.0998974
81343	chr9	12846846	12848333	1488	*	chr9.12846846.12848333	0.702309	4.5259	12.4762	0.000412171	0.0998974
42660	chr2	112439305	112439970	666	*	chr2.112439305.112439970	0.344515	2.46862	12.4698	0.000413577	0.0999567	Phc3:+:I		Phc3:+:178
33295	chr17	42632769	42633357	589	*	chr17.42632769.42633357	0.313068	2.68329	12.458	0.000416216	0.100215
20757	chr13	48180233	48180671	439	*	chr13.48180233.48180671	0.360453	2.05639	12.4522	0.000417509	0.100215
34647	chr17	83515923	83517039	1117	*	chr17.83515923.83517039	-0.353079	3.01279	12.4471	0.000418639	0.100215
75432	chr7	129590642	129590993	352	*	chr7.129590642.129590993	-0.466849	1.39441	12.4441	0.000419304	0.100215	Or8s8:+:P		Or8s8:+:777
4579	chr1	151065016	151065625	610	*	chr1.151065016.151065625	0.343782	2.5025	12.4301	0.000422479	0.100694	Tenm4:+:I
67430	chr6	44134162	44134439	278	*	chr6.44134162.44134439	0.447297	1.25382	12.4103	0.00042697	0.100867
55595	chr4	46325021	46325448	428	*	chr4.46325021.46325448	0.382697	2.20861	12.4067	0.000427795	0.100867
49569	chr3	16369513	16370410	898	*	chr3.16369513.16370410	-0.327413	2.78131	12.4009	0.000429133	0.100867
82602	chr9	49357640	49357943	304	*	chr9.49357640.49357943	0.381271	1.84574	12.3993	0.000429499	0.100867	Gls:+:I		Gls:+:1609
39547	chr19	51041452	51042103	652	*	chr19.51041452.51042103	0.267377	2.73459	12.3969	0.000430046	0.100867	Ankrd11:-:I
15666	chr11	49720036	49720338	303	*	chr11.49720036.49720338	0.514843	1.1682	12.3926	0.000431031	0.100867
76926	chr8	36635670	36635980	311	*	chr8.36635670.36635980	0.546424	1.43934	12.391	0.000431412	0.100867	Pknox2:-:I	Pknox2:-:3480
21130	chr13	66587670	66587960	291	*	chr13.66587670.66587960	0.358955	1.58975	12.3683	0.000436695	0.101653	Cacna1e:-:E	Cacna1e:-:1073	Cacna1e:-:2397
48712	chr20	54065109	54065397	289	*	chr20.54065109.54065397	0.413093	1.55794	12.3664	0.000437136	0.101653
15355	chr11	34611053	34611325	273	*	chr11.34611053.34611325	0.396132	1.54717	12.353	0.000440285	0.102109	Kcnj15:+:I		Kcnj15:+:2160
36580	chr18	58128010	58128350	341	*	chr18.58128010.58128350	0.393802	1.22496	12.3346	0.000444636	0.102335
10365	chr10	28445794	28446097	304	*	chr10.28445794.28446097	0.406254	1.66388	12.3308	0.000445542	0.102335
57854	chr4	121455422	121455731	310	*	chr4.121455422.121455731	0.419173	1.85472	12.3291	0.000445949	0.102335
59563	chr4	167160175	167160651	477	*	chr4.167160175.167160651	0.430015	1.70847	12.3253	0.000446853	0.102335
68074	chr6	68374817	68375034	218	*	chr6.68374817.68375034	0.455632	1.42708	12.3239	0.000447203	0.102335
84512	chr9	106430160	106430777	618	*	chr9.106430160.106430777	0.305838	2.72112	12.3021	0.000452454	0.102781
69718	chr6	119665773	119666425	653	*	chr6.119665773.119666425	-0.299445	2.28765	12.2919	0.000454926	0.102781	Ttc7b:-:I	Ttc7b:-:4687	Ttc7b:-:809
58142	chr4	125795087	125795417	331	*	chr4.125795087.125795417	0.511069	1.97246	12.2856	0.000456461	0.102781
30664	chr16	59225626	59225912	287	*	chr16.59225626.59225912	0.401593	1.44253	12.2841	0.00045683	0.102781
55560	chr4	45717984	45718240	257	*	chr4.45717984.45718240	0.346574	1.68504	12.2804	0.000457739	0.102781
1718	chr1	56691185	56691571	387	*	chr1.56691185.56691571	0.392316	1.78569	12.2783	0.000458251	0.102781	Chd1:+:I	Chd1:+:77	Chd1:+:577
68332	chr6	76920267	76920908	642	*	chr6.76920267.76920908	0.352978	3.12716	12.2781	0.000458293	0.102781	Fbxo33:-:I
15802	chr11	56034736	56035486	751	*	chr11.56034736.56035486	0.300091	3.50099	12.2764	0.000458711	0.102781
3517	chr1	117507244	117510902	3659	*	chr1.117507244.117510902	-0.271373	5.75457	12.2705	0.000460166	0.102839	Klf13:-:I	Klf13:-:987
84793	chrX	5578422	5578719	298	*	chrX.5578422.5578719	0.430758	1.55361	12.2568	0.000463575	0.102888
79436	chr8	96956727	96956963	237	*	chr8.96956727.96956963	0.514557	1.13735	12.2564	0.000463669	0.102888
38474	chr19	24343196	24343622	427	*	chr19.24343196.24343622	0.395555	1.99159	12.2552	0.000463972	0.102888
12450	chr10	71272142	71272478	337	*	chr10.71272142.71272478	-0.370814	1.32658	12.2403	0.000467682	0.103444
80031	chr8	109029680	109030061	382	*	chr8.109029680.109030061	0.284691	3.10224	12.2337	0.000469351	0.103547		Gpx1:+:1649
8818	chr1	251871426	251871651	226	*	chr1.251871426.251871651	0.483346	1.0666	12.2162	0.000473757	0.104252
82451	chr9	44976218	44976837	620	*	chr9.44976218.44976837	0.341475	2.40344	12.2	0.000477891	0.104893
31530	chr16	81344561	81345146	586	*	chr16.81344561.81345146	0.380746	2.45141	12.1926	0.000479794	0.105043
12237	chr10	65839435	65839653	219	*	chr10.65839435.65839653	0.444248	1.17772	12.1698	0.0004857	0.106066
24429	chr14	57978055	57978998	944	*	chr14.57978055.57978998	0.199221	3.98034	12.1541	0.000489813	0.106438
4004	chr1	132615374	132615963	590	*	chr1.132615374.132615963	0.325353	2.97673	12.1514	0.000490523	0.106438
45226	chr2	197480857	197481177	321	*	chr2.197480857.197481177	-0.398161	1.04466	12.148	0.000491412	0.106438	Ntng1:-:I
27694	chr15	42281073	42281293	221	*	chr15.42281073.42281293	0.438146	1.20976	12.1444	0.000492352	0.106438
41714	chr2	68027522	68027965	444	*	chr2.68027522.68027965	0.369043	1.99204	12.1339	0.000495139	0.10667
73250	chr7	85607374	85607938	565	*	chr7.85607374.85607938	0.33638	2.98516	12.131	0.000495903	0.10667
66438	chr6	15608636	15609324	689	*	chr6.15608636.15609324	0.313751	3.29221	12.1138	0.000500507	0.106923
19205	chr12	39217307	39217777	471	*	chr12.39217307.39217777	-0.401699	1.6355	12.1104	0.000501403	0.106923		Rfc5:+:281	Wsb2:-:656
12703	chr10	78568077	78568329	253	*	chr10.78568077.78568329	0.436376	1.46877	12.1102	0.000501472	0.106923
33499	chr17	49549515	49549896	382	*	chr17.49549515.49549896	0.384244	2.10917	12.108	0.000502048	0.106923	Gli3:-:I		Gli3:-:4217
81961	chr9	34689180	34689968	789	*	chr9.34689180.34689968	0.299628	2.69595	12.0913	0.000506569	0.107619	Khdrbs2:+:I
78680	chr8	68095444	68095877	434	*	chr8.68095444.68095877	0.344169	1.87415	12.0774	0.000510371	0.107984
43923	chr2	167914572	167914768	197	*	chr2.167914572.167914768	0.480909	0.906762	12.0756	0.000510854	0.107984
48295	chr20	40882830	40883365	536	*	chr20.40882830.40883365	0.284656	3.05924	12.0661	0.000513458	0.107984
45076	chr2	195184754	195185068	315	*	chr2.195184754.195185068	-0.388581	1.64584	12.066	0.000513493	0.107984
53457	chr3	146087219	146087584	366	*	chr3.146087219.146087584	0.372386	1.76661	12.0621	0.000514563	0.107984
67117	chr6	36310126	36311516	1391	*	chr6.36310126.36311516	-0.240289	4.2327	12.0527	0.000517166	0.108137
60866	chr5	31036126	31036893	768	*	chr5.31036126.31036893	-0.350455	2.37594	12.0504	0.000517806	0.108137
15775	chr11	55482543	55482887	345	*	chr11.55482543.55482887	0.411194	2.2049	12.0424	0.000520027	0.108312
16589	chr11	71173731	71173969	239	*	chr11.71173731.71173969	0.45751	1.36648	12.0384	0.000521161	0.108312	Opa1:-:I		Opa1:-:2486
8779	chr1	247464733	247465205	473	*	chr1.247464733.247465205	0.368994	2.87586	12.0115	0.000528736	0.10944	Sorcs3:+:I
614	chr1	22980722	22981750	1029	*	chr1.22980722.22981750	-0.293599	2.96531	12.0067	0.000530093	0.10944	Sgk1:-:E		Sgk1:-:167
63734	chr5	135337970	135339076	1107	*	chr5.135337970.135339076	-0.272936	3.50961	12.0056	0.000530406	0.10944	Trit1:+:E	Trit1:+:1641
16866	chr11	79761456	79762307	852	*	chr11.79761456.79762307	0.259136	3.43049	12.0004	0.000531893	0.109485
42750	chr2	116108905	116109199	295	*	chr2.116108905.116109199	0.405185	1.89087	11.9876	0.000535552	0.109587
4707	chr1	153474793	153475588	796	*	chr1.153474793.153475588	0.271628	3.29468	11.9848	0.000536351	0.109587	Dgat2:-:I
81037	chr9	1961744	1962091	348	*	chr9.1961744.1962091	0.379525	2.86341	11.9836	0.000536712	0.109587
6271	chr1	189067413	189067803	391	*	chr1.189067413.189067803	0.321291	2.12585	11.9807	0.000537551	0.109587	LOC100302465:-:I	LOC100302465:-:3224
20030	chr13	32033066	32033280	215	*	chr13.32033066.32033280	0.471053	1.19575	11.9765	0.000538758	0.109587
30182	chr16	38325381	38325625	245	*	chr16.38325381.38325625	0.468496	0.993316	11.9686	0.000541045	0.10966
69415	chr6	107869510	107869880	371	*	chr6.107869510.107869880	-0.378296	1.42617	11.9625	0.000542807	0.10966	Nrxn3:+:I
61839	chr5	70052067	70052353	287	*	chr5.70052067.70052353	0.492339	1.10976	11.9612	0.000543207	0.10966
61981	chr5	73199538	73199869	332	*	chr5.73199538.73199869	0.417807	1.90318	11.9543	0.000545206	0.10966
85442	chrX	73994245	73994565	321	*	chrX.73994245.73994565	0.449006	1.33828	11.9517	0.000545976	0.10966
53890	chr3	154565968	154568380	2413	*	chr3.154565968.154568380	-0.187908	4.50243	11.949	0.000546765	0.10966	Zmynd8:-:I	Zmynd8:-:3633	Zmynd8:-:1002
60580	chr5	19381425	19381670	246	*	chr5.19381425.19381670	1.23573	0.81307	11.9361	0.000550553	0.110022	Cyp7a1:-:I	Cyp7a1:-:1395	Cyp7a1:-:365
28694	chr15	96459567	96459907	341	*	chr15.96459567.96459907	0.399971	2.20962	11.9342	0.000551124	0.110022	Hs6st3:+:I
78293	chr8	61971972	61972395	424	*	chr8.61971972.61972395	0.39907	1.83487	11.9244	0.000554038	0.110347
47963	chr20	27914772	27915460	689	*	chr20.27914772.27915460	-0.426593	3.10322	11.9196	0.000555454	0.110374
20217	chr13	40159904	40160263	360	*	chr13.40159904.40160263	0.417591	1.68356	11.9108	0.000558093	0.110643
68714	chr6	93160070	93161369	1300	*	chr6.93160070.93161369	-0.271963	4.05226	11.8987	0.000561729	0.111062
52720	chr3	124724410	124724874	465	*	chr3.124724410.124724874	0.410444	2.12308	11.8929	0.000563498	0.111062
39981	chr19	56377869	56378168	300	*	chr19.56377869.56378168	0.380267	1.3838	11.8909	0.00056408	0.111062	Nrp1:+:I
56928	chr4	85295525	85295994	470	*	chr4.85295525.85295994	0.388143	2.28268	11.8785	0.000567844	0.111442			Pde1c:-:4864
24307	chr14	45391231	45391666	436	*	chr14.45391231.45391666	0.370687	2.23359	11.8696	0.000570592	0.111442
32284	chr17	14329699	14330617	919	*	chr17.14329699.14330617	0.318296	3.53679	11.868	0.000571075	0.111442
30512	chr16	55584141	55584914	774	*	chr16.55584141.55584914	0.322692	2.86884	11.8676	0.000571192	0.111442	Dlc1:+:I
57838	chr4	121369082	121369636	555	*	chr4.121369082.121369636	-0.250102	2.35538	11.859	0.000573839	0.111702	Tpra1:+:I	Tpra1:+:1148	Tpra1:+:755
74291	chr7	109705518	109706069	552	*	chr7.109705518.109706069	0.335954	2.13236	11.8519	0.000576034	0.111702
15851	chr11	57068456	57068789	334	*	chr11.57068456.57068789	0.34876	2.37874	11.8463	0.000577751	0.111702			Zbtb20:-:4091
3666	chr1	119280399	119280805	407	*	chr1.119280399.119280805	-0.303892	1.92812	11.8462	0.000577787	0.111702		Tm2d3:+:3300
9184	chr1	260180454	260181013	560	*	chr1.260180454.260181013	-0.364489	1.93326	11.8384	0.00058021	0.111702	Grk5:+:I
70290	chr6	130382042	130382361	320	*	chr6.130382042.130382361	0.417113	1.9393	11.8381	0.000580316	0.111702	Cdc42bpb:-:E	Cdc42bpb:-:4532	Cdc42bpb:-:2737
36720	chr18	59739120	59739439	320	*	chr18.59739120.59739439	0.467193	1.23586	11.8264	0.000583982	0.111912
35432	chr18	24452913	24453340	428	*	chr18.24452913.24453340	0.481379	1.37586	11.8263	0.000584008	0.111912
52148	chr3	109869775	109870173	399	*	chr3.109869775.109870173	0.295264	2.37694	11.8146	0.000587674	0.112365	Sqor:+:I	Sqor:+:2388	Sqor:+:1839
72233	chr7	50614889	50615627	739	*	chr7.50614889.50615627	0.326359	2.70962	11.8057	0.000590481	0.112651
6069	chr1	183635265	183635592	328	*	chr1.183635265.183635592	0.506045	1.55827	11.797	0.000593254	0.11293
62809	chr5	114687070	114687329	260	*	chr5.114687070.114687329	0.511657	1.3269	11.7923	0.000594767	0.112968
5544	chr1	173277435	173277786	352	*	chr1.173277435.173277786	0.322803	2.27685	11.7823	0.000597954	0.113032
78821	chr8	72495364	72495647	284	*	chr8.72495364.72495647	0.37236	1.72021	11.7773	0.00059958	0.113032	Tcf12:-:I	Tcf12:-:2605	Tcf12:-:117
22786	chr13	104287477	104287849	373	*	chr13.104287477.104287849	0.338743	2.24221	11.7701	0.000601912	0.113032
51148	chr3	77948020	77949765	1746	*	chr3.77948020.77949765	-0.221952	3.81331	11.7698	0.000601982	0.113032			Creb3l1:-:2824
46017	chr2	231076558	231077045	488	*	chr2.231076558.231077045	0.390328	2.64703	11.7695	0.000602092	0.113032	Pdlim5:-:I
82671	chr9	50863738	50864070	333	*	chr9.50863738.50864070	0.323037	2.34342	11.7578	0.000605888	0.113032
8065	chr1	231956038	231956342	305	*	chr1.231956038.231956342	0.384763	1.39503	11.7502	0.000608351	0.113032
67206	chr6	39721644	39721843	200	*	chr6.39721644.39721843	-0.383028	1.27586	11.747	0.000609429	0.113032	Rock2:+:I	Rock2:+:4154
42101	chr2	83268553	83269258	706	*	chr2.83268553.83269258	0.238622	3.30219	11.7457	0.000609846	0.113032
36733	chr18	60034477	60034800	324	*	chr18.60034477.60034800	0.340919	1.63846	11.7447	0.000610159	0.113032
60867	chr5	31061165	31061404	240	*	chr5.31061165.31061404	0.44833	1.29426	11.7439	0.000610429	0.113032
42313	chr2	94589158	94589732	575	*	chr2.94589158.94589732	-0.343521	2.82787	11.7426	0.00061087	0.113032
55733	chr4	53460604	53461125	522	*	chr4.53460604.53461125	0.564301	2.19565	11.714	0.000620316	0.114146
79336	chr8	91516757	91517161	405	*	chr8.91516757.91517161	0.362014	2.58088	11.7107	0.00062141	0.114146
34301	chr17	73866193	73866731	539	*	chr17.73866193.73866731	0.342943	3.21406	11.7096	0.000621779	0.114146	Frmd4a:-:I
53171	chr3	141482022	141482373	352	*	chr3.141482022.141482373	0.316659	1.93115	11.7055	0.000623142	0.114146	Pdrg1:-:I	Pdrg1:-:992	Pdrg1:-:3
84711	chr9	112855561	112855765	205	*	chr9.112855561.112855765	0.458692	1.11858	11.6972	0.000625949	0.114146
74197	chr7	108816062	108817922	1861	*	chr7.108816062.108817922	-0.223381	3.83121	11.6933	0.000627272	0.114146	Rbfox2:-:E	Rbfox2:-:233
8215	chr1	236219704	236220046	343	*	chr1.236219704.236220046	0.469686	1.84835	11.6932	0.000627305	0.114146
77624	chr8	49045882	49047142	1261	*	chr8.49045882.49047142	-0.236626	3.16437	11.6926	0.000627506	0.114146	Zbtb16:-:I
12304	chr10	67363965	67364250	286	*	chr10.67363965.67364250	0.361525	1.90737	11.6869	0.000629423	0.114244	Tmem132e:+:I
61272	chr5	56012828	56013099	272	*	chr5.56012828.56013099	0.49685	1.41837	11.6799	0.000631781	0.114244
79380	chr8	95241059	95241437	379	*	chr8.95241059.95241437	0.328798	2.03896	11.6792	0.000632027	0.114244	Slc9a9:+:I
67093	chr6	35755444	35755725	282	*	chr6.35755444.35755725	-0.375376	1.84753	11.6753	0.000633359	0.114245
15836	chr11	56616614	56617232	619	*	chr11.56616614.56617232	0.320626	2.97507	11.664	0.000637202	0.114698		Atp6v1a:+:1920
79712	chr8	104337027	104337390	364	*	chr8.104337027.104337390	0.373449	1.72019	11.6468	0.000643127	0.115522
54433	chr3	167027339	167027648	310	*	chr3.167027339.167027648	0.336481	1.82273	11.6411	0.000645118	0.115639
29770	chr16	19412340	19414225	1886	*	chr16.19412340.19414225	-0.243428	3.84222	11.6328	0.000647979	0.115778	Mau2:+:E	Mau2:+:3858
36886	chr18	63165398	63165854	457	*	chr18.63165398.63165854	-0.328168	1.83558	11.6293	0.000649206	0.115778	Tcf4:+:I	Tcf4:+:1894
83850	chr9	89353130	89353572	443	*	chr9.89353130.89353572	0.314651	2.86168	11.6272	0.000649931	0.115778
31592	chr17	1375016	1375327	312	*	chr17.1375016.1375327	0.418908	1.76937	11.617	0.000653514	0.116037
27099	chr15	30355812	30356541	730	*	chr15.30355812.30356541	0.295946	2.84694	11.6101	0.000655958	0.116037
17717	chr12	12138710	12140686	1977	*	chr12.12138710.12140686	-0.178649	4.39067	11.6076	0.000656828	0.116037	Foxk1:-:I	Foxk1:-:378
20278	chr13	42664437	42664989	553	*	chr13.42664437.42664989	0.412152	2.73472	11.6056	0.000657526	0.116037	Rassf5:-:I
73409	chr7	90600021	90600776	756	*	chr7.90600021.90600776	0.224075	3.74179	11.6039	0.000658127	0.116037	Mtss1:-:E		Mtss1:-:3087
63786	chr5	135852025	135852458	434	*	chr5.135852025.135852458	-0.342383	1.62043	11.5756	0.00066824	0.117397	Macf1:-:I
33492	chr17	49383808	49384053	246	*	chr17.49383808.49384053	0.433881	1.49688	11.5746	0.000668573	0.117397
74050	chr7	107532922	107533730	809	*	chr7.107532922.107533730	0.249646	3.27201	11.5541	0.000675997	0.11829
34386	chr17	75493702	75494130	429	*	chr17.75493702.75494130	-0.356608	1.73076	11.5525	0.000676577	0.11829	Itga8:-:I
8406	chr1	241365059	241365362	304	*	chr1.241365059.241365362	-0.452056	1.22366	11.5492	0.000677783	0.11829
68418	chr6	86636800	86637069	270	*	chr6.86636800.86637069	0.627378	0.871159	11.5381	0.000681846	0.118759
77622	chr8	49026484	49027181	698	*	chr8.49026484.49027181	-0.437676	2.34297	11.5311	0.000684415	0.118826	Zbtb16:-:I
27399	chr15	38336806	38337650	845	*	chr15.38336806.38337650	0.299333	3.04971	11.5262	0.000686208	0.118826
52702	chr3	124135565	124136140	576	*	chr3.124135565.124136140	0.36731	2.74632	11.5258	0.000686377	0.118826
85740	chrX	128586026	128586425	400	*	chrX.128586026.128586425	0.448688	1.39439	11.5215	0.00068796	0.118861
39894	chr19	54664927	54665175	249	*	chr19.54664927.54665175	0.483528	1.09951	11.5119	0.000691512	0.118932
52097	chr3	108524502	108525105	604	*	chr3.108524502.108525105	0.307115	2.37786	11.5099	0.000692257	0.118932
51741	chr3	100083927	100084326	400	*	chr3.100083927.100084326	-0.335765	1.42782	11.5092	0.00069252	0.118932
69754	chr6	119915941	119916680	740	*	chr6.119915941.119916680	0.253022	3.25471	11.4997	0.000696085	0.119306	Rps6ka5:-:I
31769	chr17	5465017	5465299	283	*	chr17.5465017.5465299	0.39006	1.41434	11.4905	0.000699545	0.119661
78864	chr8	73639631	73640072	442	*	chr8.73639631.73640072	-0.372602	2.40209	11.4825	0.000702554	0.119807	Prtg:+:I	Prtg:+:1766	Prtg:+:4003
19631	chr12	44752275	44752559	285	*	chr12.44752275.44752559	0.52927	1.37774	11.4808	0.000703185	0.119807
31693	chr17	4152608	4153470	863	*	chr17.4152608.4153470	-0.312257	3.23067	11.4703	0.000707161	0.119881
27108	chr15	30698425	30698737	313	*	chr15.30698425.30698737	0.387244	1.75862	11.4689	0.000707724	0.119881
3289	chr1	99476931	99478003	1073	*	chr1.99476931.99478003	0.208294	3.99783	11.4687	0.000707799	0.119881	Htatip2:+:I	Htatip2:+:53
57035	chr4	90775647	90775885	239	*	chr4.90775647.90775885	0.53845	1.56652	11.4509	0.000714576	0.120765
67849	chr6	57038297	57038720	424	*	chr6.57038297.57038720	0.357965	2.69267	11.4451	0.000716843	0.120765
7956	chr1	228328183	228328446	264	*	chr1.228328183.228328446	0.452678	1.59945	11.4441	0.000717225	0.120765
79002	chr8	78467460	78467650	191	*	chr8.78467460.78467650	0.449423	1.57509	11.4378	0.000719638	0.120856
37095	chr18	69302861	69303307	447	*	chr18.69302861.69303307	0.353	2.02346	11.4354	0.000720578	0.120856
70133	chr6	127842380	127842781	402	*	chr6.127842380.127842781	0.305337	2.89185	11.4182	0.000727267	0.121741	Wdr25:+:I
26912	chr15	24998907	24999281	375	*	chr15.24998907.24999281	0.339436	2.07791	11.4051	0.00073244	0.121817	Tox4:+:I	Tox4:+:2236	Tox4:+:387,Mettl3:-:3891
25533	chr14	86117292	86117759	468	*	chr14.86117292.86117759	0.325646	2.37966	11.403	0.000733253	0.121817
28872	chr15	98964259	98964608	350	*	chr15.98964259.98964608	-0.44766	1.79015	11.4023	0.000733517	0.121817	Ubac2:+:I	Ubac2:+:3965
41279	chr2	45199475	45200380	906	*	chr2.45199475.45200380	0.279738	3.38367	11.397	0.000735635	0.121817
23786	chr14	31824971	31825495	525	*	chr14.31824971.31825495	0.409425	2.27651	11.3943	0.000736714	0.121817
52275	chr3	114755631	114756334	704	*	chr3.114755631.114756334	0.280812	3.01218	11.3936	0.000736973	0.121817	Prom2:-:E	Prom2:-:55	Prom2:-:615
76292	chr8	20126706	20127208	503	*	chr8.20126706.20127208	0.35697	2.09314	11.3919	0.000737631	0.121817	Carm1:+:I	Carm1:+:596	Carm1:+:2881
54994	chr4	14611935	14612216	282	*	chr4.14611935.14612216	0.408431	1.88745	11.385	0.000740395	0.121971	Magi2:-:I		Magi2:-:1676
69076	chr6	102221598	102221905	308	*	chr6.102221598.102221905	0.380287	1.88051	11.3825	0.000741401	0.121971
349	chr1	13837634	13837997	364	*	chr1.13837634.13837997	0.376139	1.89975	11.3777	0.000743328	0.122025
84377	chr9	103785989	103786626	638	*	chr9.103785989.103786626	0.257742	3.11943	11.3715	0.000745789	0.122025	Fer:+:I
33950	chr17	67073244	67073619	376	*	chr17.67073244.67073619	0.43544	1.46814	11.371	0.000745986	0.122025
11894	chr10	61011248	61012140	893	*	chr10.61011248.61012140	-0.303142	2.78852	11.3668	0.000747672	0.122069	Vps53:-:I
46916	chr20	6317487	6317957	471	*	chr20.6317487.6317957	-0.327266	1.60158	11.3632	0.000749141	0.122077	Ppard:+:I
74314	chr7	110015178	110015519	342	*	chr7.110015178.110015519	0.4145	1.65545	11.3506	0.000754253	0.122474	Tmprss6:-:I	Tmprss6:-:2742	Tmprss6:-:1631
50086	chr3	35012014	35012304	291	*	chr3.35012014.35012304	0.418977	1.17897	11.3501	0.000754422	0.122474
78811	chr8	72209398	72209794	397	*	chr8.72209398.72209794	-0.383572	1.75019	11.3426	0.000757507	0.122743	Myzap:-:I	Myzap:-:1943	Myzap:-:729
85234	chrX	47969132	47969358	227	*	chrX.47969132.47969358	0.39869	1.07087	11.3352	0.000760528	0.122763	Dmd:+:I		Dmd:+:4475
27908	chr15	49545765	49546260	496	*	chr15.49545765.49546260	0.326433	1.90238	11.3346	0.000760773	0.122763
30467	chr16	52110580	52110845	266	*	chr16.52110580.52110845	0.366731	2.15655	11.3318	0.000761909	0.122763
45031	chr2	194544067	194544493	427	*	chr2.194544067.194544493	0.337154	2.54395	11.3191	0.000767142	0.123375
27871	chr15	48137446	48137954	509	*	chr15.48137446.48137954	0.334902	2.29494	11.3137	0.000769392	0.123506
103	chr1	4845756	4845976	221	*	chr1.4845756.4845976	0.440151	1.36158	11.3018	0.00077434	0.124069
14984	chr11	26841369	26842100	732	*	chr11.26841369.26842100	0.25199	2.83197	11.2858	0.000781018	0.124814
37447	chr18	78656479	78657070	592	*	chr18.78656479.78657070	0.28881	3.26951	11.2825	0.000782407	0.124814
75952	chr8	6101585	6101864	280	*	chr8.6101585.6101864	0.303906	2.28573	11.2784	0.000784136	0.124814	Pgr:+:I
83303	chr9	74629112	74629381	270	*	chr9.74629112.74629381	0.34756	1.77685	11.2722	0.000786769	0.124814
60690	chr5	22780527	22780768	242	*	chr5.22780527.22780768	0.405844	1.21905	11.2717	0.000786982	0.124814	Asph:-:I	Asph:-:854	Asph:-:3639
66481	chr6	17257738	17258006	269	*	chr6.17257738.17258006	0.380066	1.99772	11.27	0.000787697	0.124814
19887	chr13	22303088	22303646	559	*	chr13.22303088.22303646	0.330926	2.49617	11.2575	0.000793022	0.125427			Phlpp1:+:4890
40823	chr2	31338649	31338877	229	*	chr2.31338649.31338877	0.432495	1.23559	11.2509	0.000795843	0.125642	Mccc2:-:I	Mccc2:-:3365
38657	chr19	30457511	30457842	332	*	chr19.30457511.30457842	0.330923	2.33321	11.2417	0.000799805	0.12571	Arhgap10:+:I
70549	chr6	137979783	137980483	701	*	chr6.137979783.137980483	0.27541	2.66368	11.2409	0.000800126	0.12571	Ptprn2:+:I
59815	chr4	172082060	172082305	246	*	chr4.172082060.172082305	0.335816	1.59613	11.2378	0.000801472	0.12571
42279	chr2	93039556	93040741	1186	*	chr2.93039556.93040741	0.287901	3.5565	11.2363	0.000802115	0.12571
8757	chr1	247011857	247012305	449	*	chr1.247011857.247012305	0.405881	2.38688	11.2194	0.000809488	0.125883
54629	chr4	6569691	6569986	296	*	chr4.6569691.6569986	0.475316	1.99817	11.218	0.000810059	0.125883
69521	chr6	112951222	112951495	274	*	chr6.112951222.112951495	0.391608	1.70489	11.2179	0.000810139	0.125883
36842	chr18	62476417	62476706	290	*	chr18.62476417.62476706	0.379772	1.68603	11.2085	0.000814253	0.125883
28182	chr15	55519384	55519718	335	*	chr15.55519384.55519718	0.455579	1.4649	11.2084	0.000814285	0.125883	LOC306079:+:P		LOC306079:+:614
54971	chr4	14346765	14346983	219	*	chr4.14346765.14346983	0.446663	1.31964	11.2002	0.000817896	0.125883
10376	chr10	28961634	28962005	372	*	chr10.28961634.28962005	-0.340779	1.28709	11.1981	0.000818802	0.125883	Ublcp1:-:P	Ublcp1:-:671
7260	chr1	206522101	206522638	538	*	chr1.206522101.206522638	0.338191	2.2945	11.1967	0.000819432	0.125883			Incenp:-:742
37571	chr19	1513464	1513662	199	*	chr19.1513464.1513662	0.437059	0.948375	11.1923	0.000821367	0.125883
50579	chr3	55955426	55955949	524	*	chr3.55955426.55955949	0.379621	1.94582	11.1914	0.000821783	0.125883	Cybrd1:+:I		Cybrd1:+:2428
64035	chr5	140517874	140518462	589	*	chr5.140517874.140518462	0.282183	2.59989	11.1869	0.000823756	0.125883
60826	chr5	28762554	28762787	234	*	chr5.28762554.28762787	0.417065	1.45802	11.1862	0.000824093	0.125883
20134	chr13	38316061	38316252	192	*	chr13.38316061.38316252	0.481815	0.94558	11.1846	0.00082478	0.125883
28968	chr16	758580	759038	459	*	chr16.758580.759038	0.304026	2.80651	11.1841	0.000825	0.125883
77742	chr8	51198977	51200838	1862	*	chr8.51198977.51200838	-0.203472	4.16447	11.1818	0.000826044	0.125883	Ppp2r1b:+:E	Ppp2r1b:+:1117	Ppp2r1b:+:398
75974	chr8	6751992	6752477	486	*	chr8.6751992.6752477	0.335787	2.51238	11.1776	0.000827916	0.125883	Cntn5:-:E	Cntn5:-:368
80530	chr8	118756211	118757822	1612	*	chr8.118756211.118757822	-0.208713	4.0799	11.1758	0.00082871	0.125883	Mir26a:+:P,Ctdspl:+:E	Mir26a:+:833,Ctdspl:+:2670	Ctdspl:+:2987
16676	chr11	74347475	74347902	428	*	chr11.74347475.74347902	0.384337	2.71771	11.1693	0.000831623	0.125883
39905	chr19	54741944	54742562	619	*	chr19.54741944.54742562	-0.344018	2.04171	11.168	0.00083222	0.125883
3305	chr1	99902593	99902870	278	*	chr1.99902593.99902870	0.416028	1.67577	11.1673	0.000832526	0.125883	Nell1:+:I
18113	chr12	20961654	20963286	1633	*	chr12.20961654.20963286	0.302318	3.79347	11.1641	0.000833942	0.125883	Por:-:I	Por:-:3064
69557	chr6	116957969	116958320	352	*	chr6.116957969.116958320	0.288984	2.64462	11.1585	0.000836457	0.125939
68029	chr6	66641284	66641658	375	*	chr6.66641284.66641658	-0.489168	1.3886	11.1541	0.000838476	0.125939
45448	chr2	209916186	209916389	204	*	chr2.209916186.209916389	0.380494	1.36875	11.1524	0.000839209	0.125939
72286	chr7	52340986	52341402	417	*	chr7.52340986.52341402	0.322717	2.38884	11.1476	0.000841404	0.125939
13997	chr10	100692550	100692824	275	*	chr10.100692550.100692824	0.454123	1.43853	11.1471	0.000841636	0.125939
13955	chr10	100372158	100372363	206	*	chr10.100372158.100372363	0.424007	1.0888	11.1399	0.000844895	0.126208	Cd300lf:-:I	Cd300lf:-:2359	Cd300lf:-:3583
45802	chr2	223915148	223916149	1002	*	chr2.223915148.223916149	0.250469	3.37446	11.1312	0.000848888	0.126584	Manba:+:I	Manba:+:4525
41665	chr2	61938078	61939050	973	*	chr2.61938078.61939050	0.221877	3.83954	11.1136	0.000856965	0.127018	Drosha:+:I	Drosha:+:4014
58248	chr4	129858182	129858472	291	*	chr4.129858182.129858472	0.306956	2.01304	11.113	0.000857256	0.127018
27157	chr15	32005703	32006124	422	*	chr15.32005703.32006124	0.301302	2.15423	11.1094	0.000858918	0.127018	Zdhhc20:-:I	Zdhhc20:-:131	Zdhhc20:-:758
26472	chr15	10729479	10730242	764	*	chr15.10729479.10730242	0.352304	2.63748	11.1033	0.000861732	0.127018
72911	chr7	69591419	69592979	1561	*	chr7.69591419.69592979	0.238062	4.20681	11.0985	0.000863985	0.127018
68952	chr6	100178796	100179657	862	*	chr6.100178796.100179657	-0.444585	2.74349	11.0977	0.000864336	0.127018	Galnt16:+:I
83196	chr9	69500921	69501310	390	*	chr9.69500921.69501310	-0.313627	1.96259	11.0951	0.000865548	0.127018
60545	chr5	17855099	17855294	196	*	chr5.17855099.17855294	0.367433	1.51252	11.0951	0.00086555	0.127018
16857	chr11	79694574	79694863	290	*	chr11.79694574.79694863	0.305667	2.22084	11.0922	0.000866922	0.127018
77998	chr8	57089138	57089646	509	*	chr8.57089138.57089646	0.333981	1.86032	11.0891	0.000868369	0.127018
42611	chr2	111470259	111472609	2351	*	chr2.111470259.111472609	-0.201515	4.41211	11.0851	0.000870241	0.127018	Tnik:+:I		Tnik:+:1681
5800	chr1	179455089	179455384	296	*	chr1.179455089.179455384	-0.427015	1.0804	11.0847	0.000870445	0.127018
19234	chr12	39879116	39879364	249	*	chr12.39879116.39879364	0.5122	1.29393	11.0835	0.000870985	0.127018
51908	chr3	104878015	104878435	421	*	chr3.104878015.104878435	0.347089	2.02461	11.0766	0.000874232	0.127275
84102	chr9	93228453	93228721	269	*	chr9.93228453.93228721	0.466093	1.41746	11.0676	0.00087849	0.127679
28212	chr15	61479321	61479642	322	*	chr15.61479321.61479642	0.356909	1.74765	11.0529	0.000885501	0.128331
83463	chr9	78077445	78077842	398	*	chr9.78077445.78077842	-0.305148	2.2746	11.0519	0.00088596	0.128331
4038	chr1	133200067	133200320	254	*	chr1.133200067.133200320	0.376825	1.45327	11.0287	0.000897097	0.129726
42661	chr2	112441273	112441486	214	*	chr2.112441273.112441486	0.401252	1.11951	11.0239	0.000899449	0.129848	Phc3:+:I	Phc3:+:882	Phc3:+:3852
43437	chr2	143503966	143504793	828	*	chr2.143503966.143504793	0.243971	3.51168	11.0079	0.000907228	0.130536
38174	chr19	19483609	19483897	289	*	chr19.19483609.19483897	0.391331	1.88772	11.0079	0.00090725	0.130536
40295	chr2	19175381	19175650	270	*	chr2.19175381.19175650	-0.361036	1.81264	10.9909	0.000915614	0.13152
77815	chr8	52909648	52910535	888	*	chr8.52909648.52910535	0.301149	2.89346	10.9686	0.000926677	0.132887
83007	chr9	62878551	62879367	817	*	chr9.62878551.62879367	0.270288	3.28633	10.9579	0.000932064	0.133047
72237	chr7	50782345	50782684	340	*	chr7.50782345.50782684	0.428771	1.80044	10.9558	0.000933113	0.133047	Tph2:-:I	Tph2:-:2529	Tph2:-:1594
52509	chr3	118923567	118924118	552	*	chr3.118923567.118924118	0.324832	2.26204	10.9516	0.000935209	0.133047
77483	chr8	45982576	45984939	2364	*	chr8.45982576.45984939	-0.203627	4.10809	10.9511	0.000935482	0.133047	Dscaml1:+:I	Dscaml1:+:1686	Dscaml1:+:4947
40652	chr2	28821944	28822563	620	*	chr2.28821944.28822563	0.263972	3.30145	10.951	0.000935521	0.133047
78635	chr8	67219823	67220410	588	*	chr8.67219823.67220410	0.306258	2.43066	10.9395	0.000941341	0.133494
49069	chr3	11423500	11423847	348	*	chr3.11423500.11423847	0.45787	1.62791	10.9378	0.000942208	0.133494
4164	chr1	134681868	134682469	602	*	chr1.134681868.134682469	0.244331	3.10945	10.9356	0.000943325	0.133494	Iqgap1:-:I	Iqgap1:-:1089	Iqgap1:-:1186
8424	chr1	241704303	241704578	276	*	chr1.241704303.241704578	0.435445	1.54965	10.9272	0.000947608	0.13388	Hpse2:-:I
71890	chr7	34402383	34402982	600	*	chr7.34402383.34402982	0.322456	2.76528	10.9144	0.000954185	0.134463
71931	chr7	37728397	37728794	398	*	chr7.37728397.37728794	0.346243	1.70084	10.9104	0.000956274	0.134463
55088	chr4	18524561	18524917	357	*	chr4.18524561.18524917	0.395507	2.18797	10.9101	0.00095642	0.134463
74960	chr7	117228319	117229092	774	*	chr7.117228319.117229092	0.280337	2.82327	10.9067	0.000958151	0.134487	Cerk:-:E		Cerk:-:326
25974	chr14	101042718	101043072	355	*	chr14.101042718.101043072	0.329563	2.16422	10.8999	0.000961711	0.134564
39604	chr19	51670749	51671255	507	*	chr19.51670749.51671255	0.328213	2.62145	10.8996	0.000961833	0.134564
22571	chr13	100843336	100843605	270	*	chr13.100843336.100843605	0.411191	1.47829	10.8837	0.000970142	0.135005	Kcnk2:-:I
26780	chr15	20256943	20257585	643	*	chr15.20256943.20257585	0.296715	2.81706	10.8832	0.000970388	0.135005	Samd4a:+:I		Samd4a:+:4872
77943	chr8	55832020	55832538	519	*	chr8.55832020.55832538	0.277814	2.63801	10.8787	0.000972756	0.135005			Etfa:-:2577
70422	chr6	131857829	131858348	520	*	chr6.131857829.131858348	0.336796	2.51724	10.8783	0.000972985	0.135005
19632	chr12	44760548	44761457	910	*	chr12.44760548.44761457	-0.263631	3.16778	10.8771	0.000973602	0.135005
8780	chr1	247501935	247502828	894	*	chr1.247501935.247502828	0.244181	3.4706	10.8756	0.000974395	0.135005	Sorcs3:+:I
84878	chrX	12719227	12719454	228	*	chrX.12719227.12719454	0.419733	1.15469	10.8703	0.000977205	0.135018	Srpx:+:I		Srpx:+:243
8857	chr1	252456534	252456762	229	*	chr1.252456534.252456762	0.481726	1.46152	10.8695	0.000977627	0.135018
7780	chr1	222904744	222904969	226	*	chr1.222904744.222904969	0.518236	1.16661	10.8638	0.000980634	0.135216
8720	chr1	246261732	246262338	607	*	chr1.246261732.246262338	0.351133	2.64279	10.8538	0.000985948	0.135374	Sh3pxd2a:-:I	Sh3pxd2a:-:4415	Sh3pxd2a:-:4601
25062	chr14	76803686	76804256	571	*	chr14.76803686.76804256	0.267979	2.57994	10.8532	0.000986268	0.135374			Nelfa:+:4664
8200	chr1	235975493	235975682	190	*	chr1.235975493.235975682	0.451203	0.987535	10.8527	0.000986504	0.135374	Fra10ac1:-:I	Fra10ac1:-:4959	Fra10ac1:-:260
73271	chr7	86453770	86454159	390	*	chr7.86453770.86454159	0.319403	2.722	10.8323	0.000997471	0.13648	Taf2:-:I	Taf2:-:3034	Taf2:-:644
23041	chr14	3722560	3723348	789	*	chr14.3722560.3723348	0.300605	2.9796	10.8283	0.000999586	0.13648
22705	chr13	103535805	103536127	323	*	chr13.103535805.103536127	0.308491	1.98649	10.8277	0.00099992	0.13648
54084	chr3	156254713	156254967	255	*	chr3.156254713.156254967	0.368011	1.57449	10.8178	0.00100526	0.13648		Snai1:+:1747
27127	chr15	31450670	31451031	362	*	chr15.31450670.31451031	0.319303	2.05814	10.8164	0.00100606	0.13648	Cryl1:-:I		Cryl1:-:1328
55119	chr4	19737357	19738345	989	*	chr4.19737357.19738345	0.259456	3.15212	10.8154	0.00100658	0.13648	Pclo:-:E	Pclo:-:4734
79427	chr8	96767415	96767608	194	*	chr8.96767415.96767608	0.456798	1.08212	10.8144	0.00100714	0.13648
42549	chr2	109319256	109319505	250	*	chr2.109319256.109319505	0.368763	1.67544	10.8135	0.00100761	0.13648
4433	chr1	145228034	145228602	569	*	chr1.145228034.145228602	-0.271152	2.21605	10.8113	0.00100883	0.13648	Dlg2:+:I
30617	chr16	57735363	57735663	301	*	chr16.57735363.57735663	0.405502	1.375	10.799	0.00101554	0.136629
63810	chr5	136180519	136180737	219	*	chr5.136180519.136180737	0.381782	1.5638	10.7985	0.00101581	0.136629
26341	chr15	7215749	7216023	275	*	chr15.7215749.7216023	0.404552	1.44523	10.7971	0.0010166	0.136629	Ube2e2:+:I
69601	chr6	118180204	118180478	275	*	chr6.118180204.118180478	0.439431	1.43765	10.7953	0.00101757	0.136629		Eml5:-:4373
12285	chr10	66840508	66841349	842	*	chr10.66840508.66841349	0.24442	2.94575	10.791	0.00101992	0.136629	Asic2:-:I
25657	chr14	93504124	93504394	271	*	chr14.93504124.93504394	0.354389	1.90933	10.7908	0.00102008	0.136629
71927	chr7	37150351	37150626	276	*	chr7.37150351.37150626	-0.368036	1.3622	10.7885	0.00102131	0.136629
26862	chr15	23564118	23564337	220	*	chr15.23564118.23564337	0.409748	1.01752	10.7834	0.00102413	0.136629
43016	chr2	133293515	133293735	221	*	chr2.133293515.133293735	0.410493	1.31283	10.7832	0.00102423	0.136629
80176	chr8	111056353	111056681	329	*	chr8.111056353.111056681	0.485751	0.96323	10.7803	0.00102584	0.136632
47609	chr20	18791798	18792081	284	*	chr20.18791798.18792081	0.325602	1.73919	10.7757	0.00102842	0.136764	Ank3:-:I
26453	chr15	10033762	10033979	218	*	chr15.10033762.10033979	0.436734	1.19296	10.765	0.0010344	0.13693
79338	chr8	92364235	92364510	276	*	chr8.92364235.92364510	0.346729	1.69711	10.7611	0.00103657	0.13693
40421	chr2	24237553	24238306	754	*	chr2.24237553.24238306	0.29501	2.87974	10.7599	0.00103726	0.13693
42144	chr2	86634606	86634924	319	*	chr2.86634606.86634924	0.438352	1.10082	10.7573	0.00103866	0.13693
53487	chr3	146401974	146402930	957	*	chr3.146401974.146402930	-0.276301	3.08804	10.7568	0.00103895	0.13693	Ctnnbl1:+:I
85170	chrX	35743805	35744157	353	*	chrX.35743805.35744157	0.355246	1.73642	10.7529	0.00104113	0.13693
60388	chr5	8776991	8777345	355	*	chr5.8776991.8777345	0.452298	1.69785	10.7527	0.00104127	0.13693	Cpa6:+:I	Cpa6:+:2332	Cpa6:+:2558
67960	chr6	61469619	61469968	350	*	chr6.61469619.61469968	0.361669	1.96884	10.7507	0.0010424	0.13693	Nrcam:+:I
30127	chr16	33136924	33137156	233	*	chr16.33136924.33137156	0.430049	1.25236	10.7363	0.00105054	0.137753
27691	chr15	42255846	42256426	581	*	chr15.42255846.42256426	0.265511	3.61668	10.734	0.00105187	0.137753
72933	chr7	69922011	69922959	949	*	chr7.69922011.69922959	0.244491	3.01476	10.7245	0.00105727	0.137987	Baalc:+:I	Baalc:+:2559
35038	chr18	12559433	12559846	414	*	chr18.12559433.12559846	0.450009	1.60873	10.7238	0.00105764	0.137987
72228	chr7	50519055	50519603	549	*	chr7.50519055.50519603	0.353752	2.08269	10.7224	0.00105846	0.137987
78736	chr8	70198745	70199149	405	*	chr8.70198745.70199149	0.346364	2.21279	10.7185	0.00106069	0.138068
48505	chr20	45373114	45374242	1129	*	chr20.45373114.45374242	-0.266864	2.79702	10.7125	0.00106414	0.138099	Sesn1:+:I		Sesn1:+:1545
72206	chr7	47903649	47904385	737	*	chr7.47903649.47904385	0.276598	2.60074	10.7124	0.0010642	0.138099
24181	chr14	41868469	41868960	492	*	chr14.41868469.41868960	0.265733	2.78016	10.7076	0.00106698	0.138099
33449	chr17	46617529	46618053	525	*	chr17.46617529.46618053	0.333029	2.79396	10.7069	0.00106735	0.138099	Pou6f2:+:I
77562	chr8	47715275	47715734	460	*	chr8.47715275.47715734	0.30913	2.0122	10.6823	0.00108164	0.139738
17443	chr12	8223452	8224146	695	*	chr12.8223452.8224146	0.284179	2.99774	10.6769	0.00108483	0.139776
812	chr1	32363800	32364138	339	*	chr1.32363800.32364138	0.314836	2.29505	10.6733	0.00108694	0.139776
43503	chr2	149309330	149310384	1055	*	chr2.149309330.149310384	0.23341	3.80577	10.6726	0.00108736	0.139776	Kcnab1:+:I	Kcnab1:+:4008
4185	chr1	135095628	135096888	1261	*	chr1.135095628.135096888	0.289314	3.39938	10.6707	0.00108843	0.139776	Slc28a1:+:E	Slc28a1:+:2099
5134	chr1	164752843	164753179	337	*	chr1.164752843.164753179	0.330271	2.2588	10.6642	0.00109228	0.140061
22392	chr13	94052091	94052408	318	*	chr13.94052091.94052408	0.487592	1.7924	10.6572	0.00109645	0.140184
58973	chr4	150460965	150461516	552	*	chr4.150460965.150461516	0.320024	2.30216	10.6543	0.00109815	0.140184
23391	chr14	10899187	10899491	305	*	chr14.10899187.10899491	0.359219	2.14474	10.6539	0.0010984	0.140184
17420	chr12	7582246	7582480	235	*	chr12.7582246.7582480	-0.38146	1.1198	10.6494	0.00110109	0.140184
46321	chr2	241515431	241515787	357	*	chr2.241515431.241515787	0.357802	1.53791	10.6489	0.00110138	0.140184	Ak5:-:I
17475	chr12	8682158	8682436	279	*	chr12.8682158.8682436	0.393046	1.56666	10.6438	0.0011044	0.14036
4671	chr1	152733602	152733961	360	*	chr1.152733602.152733961	0.349451	2.29767	10.6374	0.00110821	0.14044
68040	chr6	66738118	66738345	228	*	chr6.66738118.66738345	0.468057	1.27944	10.6373	0.0011083	0.14044
60378	chr5	8067592	8067817	226	*	chr5.8067592.8067817	0.42829	1.02009	10.6345	0.00110996	0.140444	Prex2:-:I	Prex2:-:4325
62906	chr5	117041221	117041467	247	*	chr5.117041221.117041467	0.433248	1.41906	10.63	0.0011127	0.140584	Pde4b:+:I
65533	chr5	161339766	161341088	1323	*	chr5.161339766.161341088	-0.374351	3.78384	10.6249	0.00111575	0.140762		Errfi1:+:2477
21021	chr13	65130557	65130968	412	*	chr13.65130557.65130968	0.318375	1.96209	10.6177	0.00112011	0.141106	Nmnat2:+:I
62148	chr5	79083545	79084005	461	*	chr5.79083545.79084005	0.30274	2.01253	10.605	0.00112782	0.141869	Astn2:-:I
57098	chr4	96257727	96258030	304	*	chr4.96257727.96258030	0.369311	1.48525	10.5981	0.00113206	0.142196
72184	chr7	47066016	47066221	206	*	chr7.47066016.47066221	0.406338	1.10211	10.5823	0.00114177	0.143014
39475	chr19	50285958	50286654	697	*	chr19.50285958.50286654	-0.365443	2.15833	10.5821	0.0011419	0.143014
25424	chr14	81496681	81497150	470	*	chr14.81496681.81497150	0.287386	2.52608	10.5777	0.00114459	0.143141
68719	chr6	93549799	93550169	371	*	chr6.93549799.93550169	0.286061	2.44939	10.5693	0.00114982	0.14354
60644	chr5	21606420	21606714	295	*	chr5.21606420.21606714	0.37238	1.97277	10.559	0.00115623	0.14354
24090	chr14	40525378	40525682	305	*	chr14.40525378.40525682	0.320614	2.23359	10.5582	0.00115674	0.14354
39664	chr19	52093081	52093306	226	*	chr19.52093081.52093306	0.389202	1.5802	10.5565	0.00115779	0.14354
24835	chr14	73989032	73989582	551	*	chr14.73989032.73989582	-0.241349	3.06676	10.556	0.00115811	0.14354	Man2b2:+:I	Man2b2:+:1283	Man2b2:+:813
77051	chr8	40586229	40586575	347	*	chr8.40586229.40586575	0.399478	1.88627	10.5552	0.00115863	0.14354
13757	chr10	94079643	94080017	375	*	chr10.94079643.94080017	0.426151	1.49991	10.5525	0.00116029	0.14354
30633	chr16	57974209	57974695	487	*	chr16.57974209.57974695	0.341789	2.22346	10.5503	0.00116168	0.14354
4633	chr1	151947738	151948133	396	*	chr1.151947738.151948133	0.271285	2.09674	10.5482	0.001163	0.14354
9091	chr1	257097078	257097654	577	*	chr1.257097078.257097654	0.260916	2.30126	10.5459	0.00116446	0.14354
8906	chr1	254224954	254225337	384	*	chr1.254224954.254225337	-0.388256	1.33579	10.5415	0.00116727	0.143681	Tectb:+:I	Tectb:+:328	Tectb:+:4816
10077	chr10	16652033	16652706	674	*	chr10.16652033.16652706	-0.56187	2.56906	10.531	0.00117388	0.144117
10482	chr10	33291023	33291339	317	*	chr10.33291023.33291339	0.372367	1.51565	10.5305	0.0011742	0.144117
7540	chr1	214545842	214546317	476	*	chr1.214545842.214546317	0.31592	2.34384	10.5236	0.00117859	0.144117
8374	chr1	240994271	240994599	329	*	chr1.240994271.240994599	0.810285	1.95799	10.5207	0.00118042	0.144117	Zfyve27:+:I	Zfyve27:+:1182	Zfyve27:+:77
63677	chr5	134476675	134476987	313	*	chr5.134476675.134476987	0.333886	1.74791	10.5207	0.00118045	0.144117
72485	chr7	57998695	57999248	554	*	chr7.57998695.57999248	0.310647	3.26093	10.5153	0.00118391	0.144117
15726	chr11	52402296	52402669	374	*	chr11.52402296.52402669	0.454204	2.17696	10.5137	0.00118493	0.144117
80443	chr8	114893986	114894305	320	*	chr8.114893986.114894305	0.372196	1.68968	10.5106	0.0011869	0.144117
23176	chr14	6529570	6529860	291	*	chr14.6529570.6529860	0.396379	1.06001	10.5092	0.0011878	0.144117	Mapk10:+:I
4480	chr1	146266544	146266881	338	*	chr1.146266544.146266881	0.404787	1.49582	10.5054	0.00119029	0.144117	Dlg2:+:I
3385	chr1	108018169	108018552	384	*	chr1.108018169.108018552	0.343834	3.00686	10.5038	0.0011913	0.144117	Gabrg3:-:I
55120	chr4	19753884	19754181	298	*	chr4.19753884.19754181	0.410475	1.67226	10.5021	0.00119242	0.144117	Pclo:-:I		Pclo:-:960
62770	chr5	113277961	113278649	689	*	chr5.113277961.113278649	0.276332	3.16565	10.5015	0.00119275	0.144117	Patj:+:I		Patj:+:3687
23395	chr14	11128351	11128607	257	*	chr14.11128351.11128607	0.395553	1.60659	10.4992	0.00119426	0.144117
32562	chr17	20080859	20081115	257	*	chr17.20080859.20081115	0.566645	1.1732	10.4911	0.00119948	0.144544
58853	chr4	148065551	148065922	372	*	chr4.148065551.148065922	0.325015	2.47582	10.4709	0.0012127	0.14585			Tamm41:-:4630
57019	chr4	89988027	89988322	296	*	chr4.89988027.89988322	0.459262	1.39591	10.4694	0.00121371	0.14585
67435	chr6	44781587	44782123	537	*	chr6.44781587.44782123	0.490305	1.60901	10.4598	0.00122	0.146191
53417	chr3	145334330	145335150	821	*	chr3.145334330.145335150	0.299133	2.84656	10.4574	0.00122161	0.146191	Tgif2:+:PI	Tgif2:+:729	Tgif2:+:2285
7778	chr1	222717725	222718006	282	*	chr1.222717725.222718006	0.374429	1.70384	10.4533	0.00122428	0.146191	Dock8:+:I		Dock8:+:2627
48019	chr20	28663678	28665863	2186	*	chr20.28663678.28665863	-0.205325	4.34679	10.4528	0.00122464	0.146191	Slc29a3:-:I	Slc29a3:-:136
11395	chr10	52718885	52719259	375	*	chr10.52718885.52719259	0.394564	1.83778	10.4522	0.00122504	0.146191	Stx8:+:I
11565	chr10	55076594	55076865	272	*	chr10.55076594.55076865	0.411029	1.65861	10.4437	0.0012307	0.146562
78242	chr8	60999764	61000406	643	*	chr8.60999764.61000406	0.257962	3.34034	10.4415	0.00123218	0.146562
73694	chr7	99976857	99977269	413	*	chr7.99976857.99977269	0.310311	2.22972	10.4398	0.00123326	0.146562	Zfat:-:I	Zfat:-:74	Zfat:-:287
7767	chr1	222315141	222315447	307	*	chr1.222315141.222315447	0.412594	1.4468	10.4328	0.00123794	0.146785			Tmem252:+:1535
84004	chr9	92027944	92028722	779	*	chr9.92027944.92028722	-0.301208	2.2362	10.4319	0.00123855	0.146785	Per2:-:I	Per2:-:1448	Per2:-:268
20412	chr13	44131123	44131609	487	*	chr13.44131123.44131609	-0.334629	1.72233	10.4258	0.00124266	0.14707	Nfasc:-:I
41264	chr2	44947907	44948195	289	*	chr2.44947907.44948195	0.449515	1.53484	10.4215	0.00124554	0.147209	Cspg4b:+:I
6782	chr1	200298130	200298671	542	*	chr1.200298130.200298671	0.345938	2.40946	10.4146	0.00125025	0.147209
75908	chr8	3715271	3715682	412	*	chr8.3715271.3715682	0.263157	2.85595	10.4115	0.00125235	0.147209	Pdgfd:+:I		Pdgfd:+:4215
78307	chr8	62153826	62154152	327	*	chr8.62153826.62154152	0.369361	1.50598	10.4108	0.00125279	0.147209
7583	chr1	216691081	216691703	623	*	chr1.216691081.216691703	0.34145	2.45389	10.4106	0.00125293	0.147209
76130	chr8	12539122	12539437	316	*	chr8.12539122.12539437	0.438938	1.5885	10.4089	0.00125411	0.147209	Slc36a4:+:I	Slc36a4:+:112	Slc36a4:+:1262
38188	chr19	20210418	20210723	306	*	chr19.20210418.20210723	0.449624	1.78513	10.4022	0.00125867	0.147409
21628	chr13	77385729	77386317	589	*	chr13.77385729.77386317	0.339806	2.22279	10.4014	0.00125923	0.147409
47042	chr20	7652554	7653112	559	*	chr20.7652554.7653112	-0.323906	2.01013	10.3944	0.001264	0.147766	Tbc1d22b:+:I
77388	chr8	44925721	44926199	479	*	chr8.44925721.44926199	0.308141	2.14012	10.3895	0.00126731	0.147896
8890	chr1	253155068	253155360	293	*	chr1.253155068.253155360	-0.36289	1.04679	10.3877	0.00126855	0.147896
85715	chrX	127148151	127148444	294	*	chrX.127148151.127148444	0.394748	1.83639	10.3847	0.00127061	0.147936
85749	chrX	131748889	131749433	545	*	chrX.131748889.131749433	0.39621	1.99078	10.3732	0.00127858	0.148584	Gpc4:-:I
70576	chr6	138236760	138237085	326	*	chr6.138236760.138237085	-0.331885	1.38921	10.3693	0.00128128	0.148584
57747	chr4	120233165	120233464	300	*	chr4.120233165.120233464	0.331573	1.51789	10.3692	0.00128136	0.148584			Gp9:+:2075
45838	chr2	224902679	224903127	449	*	chr2.224902679.224903127	0.37768	1.61823	10.3643	0.00128474	0.148775
30062	chr16	29109776	29110072	297	*	chr16.29109776.29110072	0.365936	1.65297	10.3611	0.00128696	0.148833	Nek1:-:I	Nek1:-:2942	Nek1:-:796
39947	chr19	55564025	55564231	207	*	chr19.55564025.55564231	0.390836	1.38977	10.3539	0.00129199	0.148916	Pard3:+:I
69664	chr6	119333849	119334072	224	*	chr6.119333849.119334072	0.452627	1.0346	10.3537	0.00129214	0.148916	Kcnk13:+:I
34668	chr17	83766945	83768319	1375	*	chr17.83766945.83768319	0.430367	3.60907	10.3503	0.00129454	0.148916
47765	chr20	21662993	21663195	203	*	chr20.21662993.21663195	0.408869	1.12884	10.3498	0.0012949	0.148916
11142	chr10	46086090	46086891	802	*	chr10.46086090.46086891	0.302611	2.79986	10.3468	0.00129698	0.148916
24222	chr14	43113027	43113690	664	*	chr14.43113027.43113690	-0.484715	2.66637	10.344	0.00129894	0.148916
7482	chr1	212919175	212919377	203	*	chr1.212919175.212919377	0.34811	1.4891	10.3428	0.00129979	0.148916
68295	chr6	75582764	75583046	283	*	chr6.75582764.75583046	0.421411	1.43728	10.3389	0.00130256	0.149034
65127	chr5	154358036	154358375	340	*	chr5.154358036.154358375	0.368453	1.57016	10.3314	0.00130783	0.149418	Tmem51:-:I
36227	chr18	48461310	48461568	259	*	chr18.48461310.48461568	0.325628	1.94365	10.3292	0.00130939	0.149418
31414	chr16	78990674	78991395	722	*	chr16.78990674.78991395	0.252169	3.22377	10.3237	0.0013133	0.149666	Myo16:-:I		Myo16:-:1152
58998	chr4	151075109	151075872	764	*	chr4.151075109.151075872	0.24667	3.44052	10.2931	0.00133531	0.151973
13506	chr10	89159153	89161066	1914	*	chr10.89159153.89161066	-0.25439	4.14055	10.2752	0.00134827	0.153207	Mapt:+:I
4563	chr1	150872555	150873043	489	*	chr1.150872555.150873043	-0.318944	1.83482	10.2722	0.00135047	0.153207	Tenm4:+:I
8318	chr1	240335116	240335538	423	*	chr1.240335116.240335538	-0.419296	1.84289	10.2677	0.00135382	0.153207
59072	chr4	152391550	152391826	277	*	chr4.152391550.152391826	-0.352183	1.41763	10.2671	0.0013542	0.153207
60858	chr5	29987326	29987755	430	*	chr5.29987326.29987755	0.372723	1.45026	10.266	0.00135506	0.153207
34835	chr18	3660064	3660654	591	*	chr18.3660064.3660654	0.326935	2.96859	10.2608	0.00135888	0.15341
70583	chr6	138317723	138318094	372	*	chr6.138317723.138318094	0.364649	2.5332	10.2587	0.00136042	0.15341
62204	chr5	82708179	82708648	470	*	chr5.82708179.82708648	0.307956	2.83005	10.2525	0.00136502	0.153727
65152	chr5	154784774	154785453	680	*	chr5.154784774.154785453	0.273902	3.09881	10.238	0.00137576	0.15454
20026	chr13	31806253	31806480	228	*	chr13.31806253.31806480	0.410363	1.05051	10.2364	0.00137694	0.15454
54626	chr4	6291000	6291433	434	*	chr4.6291000.6291433	0.276756	2.29256	10.2314	0.00138069	0.15454
61201	chr5	49747554	49748130	577	*	chr5.49747554.49748130	0.27839	2.67618	10.2313	0.00138075	0.15454
55913	chr4	58963503	58964196	694	*	chr4.58963503.58964196	-0.246134	2.9279	10.2301	0.00138169	0.15454
56114	chr4	61398649	61399123	475	*	chr4.61398649.61399123	0.31797	2.20523	10.2282	0.00138309	0.15454	Chchd3:-:I
63731	chr5	135303625	135305491	1867	*	chr5.135303625.135305491	-0.197167	4.19307	10.2235	0.00138663	0.15454	Trit1:+:I
84476	chr9	105851663	105851985	323	*	chr9.105851663.105851985	0.475233	1.96972	10.2217	0.00138801	0.15454
5741	chr1	177359472	177359854	383	*	chr1.177359472.177359854	0.361025	2.26061	10.2189	0.00139008	0.15454
85475	chrX	97434373	97434822	450	*	chrX.97434373.97434822	0.284592	2.20757	10.2188	0.00139019	0.15454
59566	chr4	167194281	167194571	291	*	chr4.167194281.167194571	0.349368	1.33546	10.2129	0.00139462	0.154832
71271	chr7	19551685	19553065	1381	*	chr7.19551685.19553065	-0.296576	3.07823	10.2098	0.00139695	0.15489
52927	chr3	133266945	133267242	298	*	chr3.133266945.133267242	0.282703	2.24068	10.2013	0.00140339	0.15524	Rin2:+:E	Rin2:+:2084
39572	chr19	51310832	51311186	355	*	chr19.51310832.51311186	-0.343049	1.4058	10.2004	0.00140413	0.15524	Fanca:-:E	Fanca:-:369	Fanca:-:2804
85401	chrX	68573955	68575091	1137	*	chrX.68573955.68575091	0.227203	4.02695	10.1983	0.00140568	0.15524
2982	chr1	94999958	95000543	586	*	chr1.94999958.95000543	0.333292	2.38328	10.1952	0.00140808	0.15524	Mybpc2:-:E	Mybpc2:-:598	Mybpc2:-:578
12307	chr10	67515842	67516508	667	*	chr10.67515842.67516508	0.222956	3.36312	10.1938	0.00140912	0.15524
60498	chr5	15080988	15081295	308	*	chr5.15080988.15081295	0.457093	1.53457	10.1891	0.00141277	0.155443
80123	chr8	110271708	110271981	274	*	chr8.110271708.110271981	-0.275376	2.22684	10.1866	0.00141464	0.15545
36513	chr18	55453864	55454838	975	*	chr18.55453864.55454838	0.259852	3.64611	10.1816	0.00141853	0.155678
7531	chr1	213923946	213924190	245	*	chr1.213923946.213924190	0.359261	1.54652	10.1748	0.00142377	0.156054	Vps13a:-:I		Vps13a:-:2494
45589	chr2	215572583	215573230	648	*	chr2.215572583.215573230	-0.324215	2.07295	10.1673	0.0014295	0.156245
69917	chr6	123204271	123204525	255	*	chr6.123204271.123204525	0.439333	1.29419	10.1659	0.00143061	0.156245
14708	chr11	8950284	8950984	701	*	chr11.8950284.8950984	0.345405	2.52926	10.1612	0.0014343	0.156245	Gbe1:+:I
33593	chr17	53108503	53110348	1846	*	chr17.53108503.53110348	0.237291	4.18472	10.1606	0.00143472	0.156245
28402	chr15	79065687	79066042	356	*	chr15.79065687.79066042	0.361654	2.36926	10.159	0.001436	0.156245
37010	chr18	68100275	68100592	318	*	chr18.68100275.68100592	0.334407	2.25385	10.1541	0.00143978	0.156245	Myo5b:+:I
295	chr1	12650659	12650952	294	*	chr1.12650659.12650952	0.315096	1.83085	10.154	0.0014399	0.156245			Abracl:-:3999
77839	chr8	53690252	53690603	352	*	chr8.53690252.53690603	0.291576	2.96421	10.1538	0.00144004	0.156245
80508	chr8	118512929	118513287	359	*	chr8.118512929.118513287	0.672143	2.00363	10.147	0.00144538	0.156575
49756	chr3	19349703	19350538	836	*	chr3.19349703.19350538	-0.287334	3.01583	10.1451	0.00144689	0.156575
73846	chr7	104342188	104342712	525	*	chr7.104342188.104342712	0.235779	3.24325	10.1411	0.00144997	0.156575
24383	chr14	57046630	57047421	792	*	chr14.57046630.57047421	0.285018	3.0746	10.1406	0.00145036	0.156575
83146	chr9	67345155	67346349	1195	*	chr9.67345155.67346349	0.219628	3.37015	10.135	0.00145479	0.156733
79278	chr8	89289735	89290618	884	*	chr8.89289735.89290618	-0.261233	3.09553	10.1342	0.00145547	0.156733	Nt5e:+:I
9393	chr10	5594654	5595637	984	*	chr10.5594654.5595637	0.242821	3.34945	10.1277	0.0014606	0.157089
40558	chr2	26817981	26818791	811	*	chr2.26817981.26818791	0.302288	2.59549	10.1242	0.00146333	0.157187
81315	chr9	12055932	12056257	326	*	chr9.12055932.12056257	0.449059	1.54188	10.1185	0.00146789	0.157372
28201	chr15	58266889	58267572	684	*	chr15.58266889.58267572	0.385101	2.2632	10.1162	0.0014697	0.157372
56932	chr4	85618723	85619574	852	*	chr4.85618723.85619574	0.245549	3.35068	10.1152	0.00147055	0.157372	Pde1c:-:I
22698	chr13	103440453	103441186	734	*	chr13.103440453.103441186	0.25497	3.06054	10.1126	0.00147255	0.157387
70627	chr6	138799433	138799691	259	*	chr6.138799433.138799691	0.716262	0.61388	10.1092	0.00147529	0.157387	Cdca7l:+:I
83864	chr9	89722397	89722821	425	*	chr9.89722397.89722821	-0.283176	1.85282	10.1081	0.00147617	0.157387	Sh3bp4:+:I	Sh3bp4:+:435	Sh3bp4:+:4837
8991	chr1	255754910	255755288	379	*	chr1.255754910.255755288	0.282263	2.50605	10.0997	0.00148291	0.15791
61778	chr5	68071296	68071995	700	*	chr5.68071296.68071995	0.285793	2.95918	10.0846	0.00149512	0.158772	Slc44a1:+:I
42076	chr2	82538329	82539141	813	*	chr2.82538329.82539141	0.250931	3.74515	10.0827	0.00149667	0.158772
25595	chr14	87758517	87758865	349	*	chr14.87758517.87758865	0.352536	2.25351	10.0789	0.00149978	0.158772
22455	chr13	96456857	96457227	371	*	chr13.96456857.96457227	0.335135	1.59383	10.078	0.00150052	0.158772	Mark1:-:I	Mark1:-:2618	Mark1:-:2257
43313	chr2	139816429	139816890	462	*	chr2.139816429.139816890	0.286871	2.20431	10.0773	0.00150105	0.158772
78731	chr8	70000632	70000841	210	*	chr8.70000632.70000841	0.374269	1.35197	10.0753	0.00150274	0.158772
27763	chr15	45168977	45170139	1163	*	chr15.45168977.45170139	0.225605	3.85366	10.0726	0.00150488	0.158772
60760	chr5	25514381	25514889	509	*	chr5.25514381.25514889	0.398581	3.16034	10.0715	0.00150577	0.158772
66446	chr6	15801898	15802281	384	*	chr6.15801898.15802281	0.2828	2.27512	10.066	0.00151032	0.158971
42009	chr2	81688583	81688791	209	*	chr2.81688583.81688791	0.383545	1.42882	10.0628	0.00151293	0.158971	Ctnnd2:+:I
39043	chr19	40959080	40959438	359	*	chr19.40959080.40959438	0.324847	2.28638	10.0602	0.00151509	0.158971
35056	chr18	13726197	13726467	271	*	chr18.13726197.13726467	0.705938	1.30367	10.0571	0.00151765	0.158971
20816	chr13	50643234	50643808	575	*	chr13.50643234.50643808	0.314014	2.77797	10.054	0.0015202	0.158971
71340	chr7	20863628	20863956	329	*	chr7.20863628.20863956	0.329303	1.46765	10.053	0.00152101	0.158971	Txnrd1:-:I	Eid3:-:2233	Txnrd1:-:3036
17613	chr12	10978866	10979341	476	*	chr12.10978866.10979341	-0.336535	2.12986	10.0514	0.00152231	0.158971
68351	chr6	77554238	77554668	431	*	chr6.77554238.77554668	0.351851	1.7577	10.0513	0.00152244	0.158971
30406	chr16	50398442	50398743	302	*	chr16.50398442.50398743	0.40642	1.52825	10.0382	0.00153326	0.159907
47869	chr20	26317850	26318172	323	*	chr20.26317850.26318172	0.340101	1.59899	10.0293	0.00154071	0.160489
78743	chr8	70788794	70790056	1263	*	chr8.70788794.70790056	0.255738	3.72608	10.0271	0.00154258	0.160489	Fam81a:-:I	Fam81a:-:1621
72258	chr7	51862762	51863170	409	*	chr7.51862762.51863170	0.306287	2.08212	10.0143	0.00155328	0.161246	Ptprr:+:I
6319	chr1	190750875	190751532	658	*	chr1.190750875.190751532	0.240403	3.22544	10.0124	0.00155492	0.161246
2428	chr1	83492145	83492516	372	*	chr1.83492145.83492516	-0.341246	1.40152	10.0117	0.00155547	0.161246		Dyrk1b:+:4976
16686	chr11	75445052	75445241	190	*	chr11.75445052.75445241	0.370159	1.15759	10.007	0.00155945	0.161252	Tprg1:-:I		Tprg1:-:4465
15056	chr11	29590316	29590853	538	*	chr11.29590316.29590853	0.329022	1.98526	10.007	0.00155946	0.161252
70216	chr6	129589501	129590208	708	*	chr6.129589501.129590208	-0.336388	2.2481	10.0033	0.0015626	0.161252	Ppp2r5c:+:E	Ppp2r5c:+:3818
54998	chr4	14658602	14659242	641	*	chr4.14658602.14659242	0.275738	2.75508	10.0028	0.00156302	0.161252	Magi2:-:I
56493	chr4	71139803	71139995	193	*	chr4.71139803.71139995	0.365107	1.19299	9.99853	0.00156665	0.161433
28042	chr15	52644190	52645009	820	*	chr15.52644190.52645009	0.263461	2.81239	9.99454	0.00157005	0.161477
47721	chr20	20961965	20962449	485	*	chr20.20961965.20962449	0.301867	2.64115	9.99362	0.00157084	0.161477
36582	chr18	58195323	58195671	349	*	chr18.58195323.58195671	0.347051	2.10523	9.98823	0.00157544	0.161757
17122	chr11	84458403	84458854	452	*	chr11.84458403.84458854	-0.340646	1.652	9.9842	0.00157889	0.161918	Fgd4:+:I
69922	chr6	123629861	123630256	396	*	chr6.123629861.123630256	0.302619	1.70853	9.98111	0.00158154	0.161997
23894	chr14	34327469	34327733	265	*	chr14.34327469.34327733	0.314503	1.60044	9.97638	0.00158561	0.162221
72755	chr7	67162214	67162539	326	*	chr7.67162214.67162539	0.323872	2.25082	9.9668	0.00159388	0.162873
68190	chr6	71264492	71264958	467	*	chr6.71264492.71264958	0.342102	2.42307	9.95532	0.00160385	0.163698
47224	chr20	10370094	10371131	1038	*	chr20.10370094.10371131	-0.269518	2.77888	9.95279	0.00160605	0.163728
43131	chr2	136209832	136210385	554	*	chr2.136209832.136210385	0.250603	2.76531	9.94838	0.00160991	0.163927
32830	chr17	25947438	25947919	482	*	chr17.25947438.25947919	0.235181	3.20518	9.94586	0.00161211	0.163957
37640	chr19	7662476	7662878	403	*	chr19.7662476.7662878	0.354399	2.28733	9.94113	0.00161626	0.16415
10788	chr10	38882336	38882715	380	*	chr10.38882336.38882715	0.334144	2.16542	9.93726	0.00161967	0.16415	Cdc42se2:-:I
6334	chr1	192046285	192046841	557	*	chr1.192046285.192046841	0.28469	2.32485	9.93718	0.00161973	0.16415	Ebf3:-:I
56670	chr4	79440699	79441304	606	*	chr4.79440699.79441304	-0.290463	2.17911	9.93241	0.00162394	0.164383
35161	chr18	15690221	15690664	444	*	chr18.15690221.15690664	0.322803	1.69115	9.92983	0.00162622	0.16442
59488	chr4	160967592	160967929	338	*	chr4.160967592.160967929	0.313943	1.94058	9.91722	0.00163739	0.165356
38090	chr19	16806270	16806575	306	*	chr19.16806270.16806575	0.345762	1.89302	9.91399	0.00164027	0.165452
77292	chr8	43779251	43779699	449	*	chr8.43779251.43779699	0.372865	1.62343	9.909	0.00164472	0.165639
83522	chr9	80593432	80593667	236	*	chr9.80593432.80593667	0.438363	1.2187	9.9076	0.00164597	0.165639
33297	chr17	42654922	42656179	1258	*	chr17.42654922.42656179	0.168972	4.50052	9.90192	0.00165106	0.165743
79500	chr8	98350201	98350393	193	*	chr8.98350201.98350393	0.426596	0.9588	9.8992	0.0016535	0.165743	Clstn2:-:I
34778	chr18	1636696	1637026	331	*	chr18.1636696.1637026	0.33126	1.87252	9.89889	0.00165379	0.165743	Esco1:-:I	Esco1:-:3703	Esco1:-:1303
60962	chr5	38546038	38546584	547	*	chr5.38546038.38546584	0.752611	1.50989	9.89785	0.00165472	0.165743
74581	chr7	112639569	112641015	1447	*	chr7.112639569.112641015	-0.230077	3.60928	9.89052	0.00166133	0.165954
10013	chr10	15929271	15929576	306	*	chr10.15929271.15929576	0.365649	1.31159	9.88956	0.00166219	0.165954
57739	chr4	119989728	119990303	576	*	chr4.119989728.119990303	-0.345023	2.15254	9.8891	0.00166261	0.165954
54474	chr3	167693392	167694103	712	*	chr3.167693392.167694103	-0.251576	2.46888	9.88415	0.00166709	0.166208			Mrgbp:+:3082
15820	chr11	56296680	56296983	304	*	chr11.56296680.56296983	0.409504	1.58772	9.87729	0.00167331	0.166256	Spice1:-:I	Spice1:-:850	Spice1:-:1321
26348	chr15	7353672	7354628	957	*	chr15.7353672.7354628	0.249813	4.00646	9.87284	0.00167736	0.166256
34790	chr18	2620538	2620872	335	*	chr18.2620538.2620872	0.343044	1.656	9.87223	0.00167792	0.166256
40844	chr2	32018507	32018881	375	*	chr2.32018507.32018881	0.309667	1.93589	9.87123	0.00167884	0.166256
85766	chrX	133854332	133854606	275	*	chrX.133854332.133854606	0.374195	1.22602	9.87113	0.00167892	0.166256
40816	chr2	31188852	31190110	1259	*	chr2.31188852.31190110	0.205104	3.83723	9.87087	0.00167916	0.166256
56444	chr4	69255279	69255628	350	*	chr4.69255279.69255628	0.359877	1.40109	9.86394	0.0016855	0.166471
38728	chr19	33414950	33416297	1348	*	chr19.33414950.33416297	0.189091	4.01694	9.86162	0.00168762	0.166471	Atp6v0d1:-:I		Atp6v0d1:-:1670
15874	chr11	58014910	58015373	464	*	chr11.58014910.58015373	0.396891	2.14608	9.86161	0.00168764	0.166471
23913	chr14	34605220	34605585	366	*	chr14.34605220.34605585	-0.352749	1.43768	9.8583	0.00169067	0.166471		Lrrc66:+:686
36890	chr18	63178737	63179265	529	*	chr18.63178737.63179265	-0.315755	1.92434	9.85794	0.001691	0.166471	Tcf4:+:I
31106	chr16	74688276	74689478	1203	*	chr16.74688276.74689478	-1.21063	2.9115	9.85229	0.0016962	0.166688
31488	chr16	80216170	80216811	642	*	chr16.80216170.80216811	0.218377	3.30561	9.85003	0.00169829	0.166688
61159	chr5	48373851	48374105	255	*	chr5.48373851.48374105	0.323221	1.53776	9.8457	0.00170229	0.166688
84558	chr9	107908829	107909593	765	*	chr9.107908829.107909593	0.896449	3.40108	9.84473	0.00170319	0.166688	Arhgap28:-:I
57157	chr4	103092161	103093287	1127	*	chr4.103092161.103093287	0.275295	3.70926	9.84391	0.00170395	0.166688
49516	chr3	16007960	16008474	515	*	chr3.16007960.16008474	-0.309546	2.16178	9.84101	0.00170664	0.166688			Sh2d3c:+:2151
19706	chr12	46065459	46066025	567	*	chr12.46065459.46066025	-0.27136	2.15906	9.83882	0.00170867	0.166688	Galnt9:-:I		Galnt9:-:1961
69955	chr6	123968407	123968773	367	*	chr6.123968407.123968773	0.339765	1.87356	9.83878	0.00170871	0.166688
9101	chr1	257258630	257259349	720	*	chr1.257258630.257259349	0.267298	2.91236	9.83593	0.00171136	0.166755
14431	chr10	104868677	104868992	316	*	chr10.104868677.104868992	-0.353893	1.9359	9.83387	0.00171327	0.166755
63135	chr5	122426501	122426897	397	*	chr5.122426501.122426897	0.266521	2.75933	9.83162	0.00171537	0.166771
64885	chr5	151241249	151241516	268	*	chr5.151241249.151241516	0.391101	1.02814	9.82653	0.00172013	0.166924	Tmco4:+:I	Tmco4:+:661
16754	chr11	78227477	78228133	657	*	chr11.78227477.78228133	0.247316	2.94149	9.82334	0.00172311	0.166924
73464	chr7	91898607	91898900	294	*	chr7.91898607.91898900	0.382613	1.20503	9.82334	0.00172311	0.166924
33762	chr17	58783726	58784069	344	*	chr17.58783726.58784069	0.378881	1.82526	9.82164	0.00172471	0.166924	Ryr2:+:E	Ryr2:+:1463	Ryr2:+:1764
15428	chr11	36022087	36022385	299	*	chr11.36022087.36022385	-0.305551	1.7652	9.8131	0.00173273	0.167512	Dscam:-:I	Dscam:-:799	Dscam:-:294
6433	chr1	194044773	194045278	506	*	chr1.194044773.194045278	-0.343558	2.012	9.80711	0.00173838	0.167753	Pwwp2b:+:I	Pwwp2b:+:3279	Pwwp2b:+:2409
49622	chr3	16746816	16749300	2485	*	chr3.16746816.16749300	-0.1708	4.5951	9.80633	0.00173912	0.167753	Zbtb43:-:E
65678	chr5	163213517	163213875	359	*	chr5.163213517.163213875	0.350482	1.86253	9.79998	0.00174514	0.167868
68528	chr6	88840962	88841911	950	*	chr6.88840962.88841911	0.22315	3.86723	9.79903	0.00174604	0.167868	Trim9:-:I
54429	chr3	167012366	167012609	244	*	chr3.167012366.167012609	0.351173	1.26276	9.79889	0.00174617	0.167868
29127	chr16	3429777	3430176	400	*	chr16.3429777.3430176	0.350236	2.25374	9.79388	0.00175093	0.168114	Erc2:+:I
63334	chr5	129335394	129335768	375	*	chr5.129335394.129335768	0.298979	2.51568	9.79012	0.00175452	0.168114	Mknk1:+:I	Mknk1:+:479	Mknk1:+:1973
45637	chr2	216394022	216394404	383	*	chr2.216394022.216394404	0.32092	2.09345	9.79005	0.00175458	0.168114
26612	chr15	14076423	14077025	603	*	chr15.14076423.14077025	0.320313	2.42284	9.78214	0.00176215	0.168651	Fhit:+:I
39965	chr19	56140014	56140371	358	*	chr19.56140014.56140371	0.311429	1.81136	9.77697	0.00176711	0.168853
60679	chr5	22594183	22595106	924	*	chr5.22594183.22595106	0.187558	4.12775	9.77585	0.00176819	0.168853	Clvs1:+:I
84432	chr9	104887767	104888116	350	*	chr9.104887767.104888116	0.318382	1.8983	9.77065	0.0017732	0.169144	Tmem232:-:E
57458	chr4	115791830	115792279	450	*	chr4.115791830.115792279	0.351628	1.8128	9.76812	0.00177564	0.169189	Slc4a5:+:E	Slc4a5:+:2077	Slc4a5:+:633
53448	chr3	145972528	145973206	679	*	chr3.145972528.145973206	-0.263092	2.47339	9.76057	0.00178294	0.169619	Rpn2:+:I		Rpn2:+:1449
23796	chr14	32043884	32044113	230	*	chr14.32043884.32044113	0.350598	1.63567	9.75767	0.00178576	0.169619			Srd5a3:-:2473
31138	chr16	75020261	75020759	499	*	chr16.75020261.75020759	0.264694	2.31333	9.75736	0.00178607	0.169619	Dlgap2:-:I
54789	chr4	10285898	10286539	642	*	chr4.10285898.10286539	0.253141	2.7502	9.74583	0.0017973	0.170498	Rheb:+:I
67130	chr6	37073747	37074163	417	*	chr6.37073747.37074163	0.357614	2.31785	9.7438	0.00179928	0.170498
24368	chr14	56770313	56771021	709	*	chr14.56770313.56771021	0.254644	3.47731	9.7356	0.00180733	0.171072
61843	chr5	70105076	70105852	777	*	chr5.70105076.70105852	0.312673	2.69931	9.73065	0.0018122	0.171345	Rad23b:+:I		Rad23b:+:603
18259	chr12	23713246	23713567	322	*	chr12.23713246.23713567	0.76516	1.10771	9.72703	0.00181577	0.171494
56824	chr4	83599917	83600746	830	*	chr4.83599917.83600746	-0.299811	2.8354	9.72079	0.00182195	0.171889	Wipf3:+:I
77431	chr8	45484747	45486008	1262	*	chr8.45484747.45486008	-0.228125	3.57391	9.71466	0.00182804	0.172275	Tmprss4:-:I	Tmprss4:-:870	Tmprss4:-:349
3182	chr1	97527326	97527760	435	*	chr1.97527326.97527760	-0.26007	1.90245	9.71007	0.00183261	0.172516
7607	chr1	218598788	218599119	332	*	chr1.218598788.218599119	0.405771	1.95168	9.70552	0.00183715	0.172596
8662	chr1	245718307	245718663	357	*	chr1.245718307.245718663	0.350046	1.96515	9.70483	0.00183785	0.172596	Cnnm2:+:I
30994	chr16	71050320	71051125	806	*	chr16.71050320.71051125	0.27421	2.91224	9.70319	0.00183948	0.172596
27963	chr15	51196004	51196531	528	*	chr15.51196004.51196531	0.295639	2.21013	9.69771	0.00184497	0.172923
26032	chr14	103948078	103948345	268	*	chr14.103948078.103948345	0.362816	1.59028	9.69192	0.0018508	0.173148	Sptbn1:-:I
46505	chr2	247261469	247261971	503	*	chr2.247261469.247261971	0.283915	2.56608	9.69133	0.0018514	0.173148	Lrrc7:-:I	Lrrc7:-:2226
68059	chr6	67627299	67628158	860	*	chr6.67627299.67628158	0.234256	3.71235	9.68632	0.00185645	0.173248
25535	chr14	86247286	86247520	235	*	chr14.86247286.86247520	0.41416	1.4681	9.68583	0.00185695	0.173248
45803	chr2	223933281	223934843	1563	*	chr2.223933281.223934843	0.19915	4.30086	9.68311	0.00185969	0.173248	Manba:+:I	Manba:+:1056	Manba:+:3604
74982	chr7	117416621	117417155	535	*	chr7.117416621.117417155	0.34485	1.94954	9.68129	0.00186154	0.173248
66004	chr6	6630145	6630678	534	*	chr6.6630145.6630678	0.34525	2.12008	9.67971	0.00186314	0.173248
48124	chr20	31299268	31299660	393	*	chr20.31299268.31299660	0.363361	1.53347	9.67833	0.00186455	0.173248
3433	chr1	109759378	109759749	372	*	chr1.109759378.109759749	0.334936	2.16148	9.67373	0.00186921	0.173319
42252	chr2	92617005	92617793	789	*	chr2.92617005.92617793	0.232802	3.66704	9.67361	0.00186934	0.173319
47719	chr20	20873327	20873697	371	*	chr20.20873327.20873697	0.395974	1.32264	9.67045	0.00187255	0.17343
19791	chr13	12630833	12631072	240	*	chr13.12630833.12631072	0.32971	1.51544	9.66614	0.00187695	0.173451	LOC304725:-:I
5128	chr1	164515816	164516066	251	*	chr1.164515816.164516066	0.348896	1.57111	9.66311	0.00188005	0.173451	Sbf2:-:I	Sbf2:-:199	Sbf2:-:2160
39076	chr19	43042094	43042321	228	*	chr19.43042094.43042321	0.361875	1.35154	9.6626	0.00188057	0.173451
75074	chr7	120178822	120179543	722	*	chr7.120178822.120179543	-0.303877	2.28798	9.65635	0.00188698	0.173451	Tubgcp6:-:E	Selenoo:+:16	Tubgcp6:-:224
24827	chr14	73947144	73947830	687	*	chr14.73947144.73947830	-0.264604	2.53283	9.65578	0.00188756	0.173451
36305	chr18	51469701	51469994	294	*	chr18.51469701.51469994	0.491423	1.58858	9.65522	0.00188815	0.173451
51301	chr3	80008476	80009084	609	*	chr3.80008476.80009084	0.311951	2.88425	9.65262	0.00189082	0.173451	Hsd17b12:-:E
20909	chr13	61888498	61889017	520	*	chr13.61888498.61889017	0.318365	1.861	9.65126	0.00189222	0.173451	Pla2g4a:-:I	Pla2g4a:-:117	Pla2g4a:-:575
54337	chr3	163662063	163662444	382	*	chr3.163662063.163662444	-0.358514	1.91719	9.65061	0.00189289	0.173451
60713	chr5	23554437	23554674	238	*	chr5.23554437.23554674	0.434766	1.31743	9.65056	0.00189294	0.173451
71696	chr7	29616690	29616999	310	*	chr7.29616690.29616999	0.345128	1.91284	9.64732	0.00189628	0.173502
10350	chr10	28051042	28051659	618	*	chr10.28051042.28051659	0.286313	2.26451	9.6456	0.00189806	0.173502	Ccnjl:+:E	Ccnjl:+:1655
21540	chr13	75965617	75965825	209	*	chr13.75965617.75965825	0.429165	1.1982	9.63881	0.00190508	0.173502
67080	chr6	35491847	35492273	427	*	chr6.35491847.35492273	0.293103	2.23672	9.63805	0.00190587	0.173502
16070	chr11	63102080	63103332	1253	*	chr11.63102080.63103332	-0.208022	4.00959	9.63695	0.00190702	0.173502	Hgd:-:I	Hgd:-:1502	Hgd:-:314
38591	chr19	27805323	27805534	212	*	chr19.27805323.27805534	0.465908	1.20311	9.63512	0.00190892	0.173502
56666	chr4	79429317	79429632	316	*	chr4.79429317.79429632	0.285264	1.74755	9.63452	0.00190954	0.173502
39633	chr19	51825224	51827870	2647	*	chr19.51825224.51827870	-0.186548	4.57446	9.63443	0.00190963	0.173502	Ccsap:-:E	Rab4a:+:2519	Ccsap:-:2293
43946	chr2	169099669	169100187	519	*	chr2.169099669.169100187	0.273275	2.61208	9.62766	0.00191669	0.17396		Sfrp2:+:2605
82993	chr9	62348174	62348581	408	*	chr9.62348174.62348581	0.326085	2.08126	9.62361	0.00192092	0.174123
60499	chr5	15321528	15321768	241	*	chr5.15321528.15321768	0.340695	1.3778	9.62207	0.00192253	0.174123
75505	chr7	130375686	130376526	841	*	chr7.130375686.130376526	-0.252569	2.71953	9.61627	0.00192861	0.17449	Kcnh3:+:I	Kcnh3:+:556	Kcnh3:+:2750
63151	chr5	122624010	122624368	359	*	chr5.122624010.122624368	0.422544	1.49786	9.61303	0.00193202	0.174614
31300	chr16	77335763	77336433	671	*	chr16.77335763.77336433	0.370262	3.04546	9.60717	0.00193819	0.174834
51209	chr3	78660472	78661226	755	*	chr3.78660472.78661226	0.281614	2.74043	9.60686	0.00193852	0.174834
28280	chr15	69396103	69396519	417	*	chr15.69396103.69396519	0.333194	2.22899	9.60233	0.0019433	0.175082	Pcdh9:-:I
33493	chr17	49386730	49387558	829	*	chr17.49386730.49387558	0.245068	3.73427	9.59182	0.00195446	0.175903
45209	chr2	196833289	196833745	457	*	chr2.196833289.196833745	0.39214	2.56986	9.58774	0.00195881	0.175965
57968	chr4	123371412	123372125	714	*	chr4.123371412.123372125	0.267711	3.46604	9.58735	0.00195923	0.175965
8302	chr1	240013287	240013692	406	*	chr1.240013287.240013692	0.413815	1.81894	9.56764	0.00198037	0.177678	Tll2:-:I
33489	chr17	49154227	49154777	551	*	chr17.49154227.49154777	0.280592	3.05596	9.5612	0.00198733	0.178028
36076	chr18	40838975	40839398	424	*	chr18.40838975.40839398	0.300182	2.78874	9.5602	0.00198842	0.178028
33463	chr17	47141993	47142515	523	*	chr17.47141993.47142515	-0.291883	2.45854	9.55126	0.00199812	0.178573	Rala:+:I	Rala:+:4342	Rala:+:764
69545	chr6	116211472	116211877	406	*	chr6.116211472.116211877	0.313641	2.56689	9.55077	0.00199865	0.178573
82652	chr9	50468685	50468935	251	*	chr9.50468685.50468935	0.359331	1.51246	9.53227	0.00201891	0.180119	Tmeff2:-:I
32933	chr17	29063002	29063226	225	*	chr17.29063002.29063226	0.339914	1.14715	9.52814	0.00202345	0.180119	Cdyl:-:I		Cdyl:-:3393
56048	chr4	60100093	60100411	319	*	chr4.60100093.60100411	-0.3551	1.58459	9.52793	0.00202368	0.180119	Mkln1:+:I	Mkln1:+:424	Mkln1:+:228
39062	chr19	42183538	42184084	547	*	chr19.42183538.42184084	0.279289	2.94211	9.52735	0.00202432	0.180119
81930	chr9	33038298	33039048	751	*	chr9.33038298.33039048	0.351096	2.22624	9.52255	0.00202962	0.180404
71375	chr7	21246464	21247058	595	*	chr7.21246464.21247058	0.281178	3.06758	9.51671	0.0020361	0.180792	Nt5dc3:+:E		Stab2:-:2770
81727	chr9	23981981	23982270	290	*	chr9.23981981.23982270	0.340089	1.93126	9.51426	0.00203881	0.180825	Kcnq5:-:I
54650	chr4	7431122	7431366	245	*	chr4.7431122.7431366	-0.378201	1.2469	9.51111	0.00204231	0.180825
27571	chr15	40463560	40465356	1797	*	chr15.40463560.40465356	-0.213866	4.62305	9.5107	0.00204277	0.180825	Ptk2b:-:I
43005	chr2	130754034	130754280	247	*	chr2.130754034.130754280	0.32837	1.45337	9.50606	0.00204794	0.181054
50733	chr3	60221895	60222158	264	*	chr3.60221895.60222158	0.456843	1.42062	9.5031	0.00205125	0.181054
23584	chr14	17857003	17857274	272	*	chr14.17857003.17857274	0.33958	1.76243	9.50272	0.00205167	0.181054	Ankrd17:+:I	Ankrd17:+:1101	Ankrd17:+:210
60910	chr5	34365016	34366038	1023	*	chr5.34365016.34366038	0.22078	3.55796	9.50085	0.00205377	0.181054
43324	chr2	139904665	139905147	483	*	chr2.139904665.139905147	0.313147	1.86062	9.49473	0.00206063	0.181131
73450	chr7	91283577	91283953	377	*	chr7.91283577.91283953	0.382152	1.77423	9.49456	0.00206082	0.181131
29922	chr16	22763375	22763614	240	*	chr16.22763375.22763614	0.456806	1.31205	9.49444	0.00206096	0.181131
515	chr1	19718258	19718521	264	*	chr1.19718258.19718521	0.278949	2.24146	9.49086	0.00206498	0.181163
12730	chr10	79077896	79079312	1417	*	chr10.79077896.79079312	-0.218439	3.68684	9.48863	0.00206749	0.181163		Spag9:+:99
42026	chr2	82074403	82074858	456	*	chr2.82074403.82074858	0.28503	2.65175	9.4885	0.00206764	0.181163
53659	chr3	150708597	150708936	340	*	chr3.150708597.150708936	0.313544	1.91679	9.48605	0.0020704	0.18122	Ptprt:-:I
52879	chr3	131694406	131694786	381	*	chr3.131694406.131694786	-0.336016	1.30609	9.48207	0.0020749	0.181429	Ovol2:-:I	Ovol2:-:1812
1503	chr1	52040252	52040539	288	*	chr1.52040252.52040539	0.394001	1.51389	9.47804	0.00207946	0.181495
44431	chr2	179261213	179261576	364	*	chr2.179261213.179261576	0.28634	2.16869	9.47591	0.00208188	0.181495
32034	chr17	9659696	9661204	1509	*	chr17.9659696.9661204	0.241682	3.86902	9.47582	0.00208197	0.181495	Unc5a:-:I
69468	chr6	109093755	109094312	558	*	chr6.109093755.109094312	0.333108	2.54588	9.47324	0.00208491	0.181566	Nrxn3:+:I
32581	chr17	20651583	20651937	355	*	chr17.20651583.20651937	0.277779	2.08042	9.46405	0.00209537	0.181905
12279	chr10	66613780	66614049	270	*	chr10.66613780.66614049	0.387395	1.12493	9.46148	0.00209832	0.181905	Asic2:-:I
79154	chr8	84521430	84522434	1005	*	chr8.84521430.84522434	-0.313694	2.78295	9.45915	0.00210098	0.181905	Sh3bgrl2:+:I
69568	chr6	117352553	117352787	235	*	chr6.117352553.117352787	0.314318	1.93951	9.45888	0.0021013	0.181905
73081	chr7	75316220	75316491	272	*	chr7.75316220.75316491	0.345917	1.9357	9.45485	0.00210591	0.181905
28144	chr15	54595516	54596343	828	*	chr15.54595516.54596343	0.215981	3.31409	9.45078	0.00211059	0.181905
40722	chr2	30084276	30084669	394	*	chr2.30084276.30084669	0.290372	2.12337	9.45005	0.00211144	0.181905	Fcho2:-:I	Fcho2:-:2344	Fcho2:-:1750
32567	chr17	20370648	20370936	289	*	chr17.20370648.20370936	0.421647	1.33683	9.44826	0.00211349	0.181905
34197	chr17	71927934	71928320	387	*	chr17.71927934.71928320	-0.318929	1.69287	9.44788	0.00211394	0.181905	Usp6nl:-:I
45188	chr2	196502684	196504382	1699	*	chr2.196502684.196504382	0.215772	4.36518	9.44557	0.0021166	0.181905	Fndc7:-:E		Fndc7:-:1972
4927	chr1	156125746	156126339	594	*	chr1.156125746.156126339	0.261923	2.8792	9.44244	0.00212022	0.181905	Clpb:+:I		Clpb:+:1166
15356	chr11	34625571	34626035	465	*	chr11.34625571.34626035	-0.377125	1.81628	9.44216	0.00212054	0.181905
7565	chr1	215597368	215597757	390	*	chr1.215597368.215597757	0.345039	1.88982	9.44157	0.00212121	0.181905
69143	chr6	103560770	103561154	385	*	chr6.103560770.103561154	-0.444078	1.60622	9.44049	0.00212247	0.181905
4528	chr1	150383536	150384020	485	*	chr1.150383536.150384020	0.326515	2.16375	9.43911	0.00212406	0.181905
72793	chr7	67911656	67912553	898	*	chr7.67911656.67912553	0.222184	3.44163	9.43609	0.00212756	0.181905			362901:-:910
72928	chr7	69912148	69912561	414	*	chr7.69912148.69912561	0.357153	2.45272	9.43466	0.00212922	0.181905
56482	chr4	70646744	70647029	286	*	chr4.70646744.70647029	0.356382	1.82731	9.43284	0.00213134	0.181905
32112	chr17	10380808	10381519	712	*	chr17.10380808.10381519	0.273333	3.07017	9.43164	0.00213273	0.181905			Hrh2:-:2922
43594	chr2	152764419	152764858	440	*	chr2.152764419.152764858	0.3278	2.18775	9.43115	0.0021333	0.181905	Schip1:+:I
4680	chr1	152960483	152961344	862	*	chr1.152960483.152961344	-0.284474	2.95895	9.43039	0.00213419	0.181905
64289	chr5	143507673	143508066	394	*	chr5.143507673.143508066	0.350935	1.80879	9.4264	0.00213884	0.181905
45404	chr2	208718899	208719348	450	*	chr2.208718899.208719348	0.278634	2.53703	9.42615	0.00213913	0.181905
47020	chr20	7388546	7389178	633	*	chr20.7388546.7389178	-0.271001	2.452	9.4258	0.00213953	0.181905		Pi16:+:3160	Mtch1:-:770
62772	chr5	113313830	113314260	431	*	chr5.113313830.113314260	0.269936	2.73591	9.4214	0.00214468	0.182162	Patj:+:I
74746	chr7	114771006	114771202	197	*	chr7.114771006.114771202	0.349708	1.19623	9.40705	0.00216153	0.183272	Scube1:-:I	Scube1:-:312	Scube1:-:2073
4208	chr1	135434151	135434631	481	*	chr1.135434151.135434631	0.302005	2.81364	9.40665	0.002162	0.183272	Ap3b2:-:I	Ap3b2:-:4494	Ap3b2:-:1240
49287	chr3	13794520	13794766	247	*	chr3.13794520.13794766	0.394297	1.5182	9.4047	0.0021643	0.183286
79397	chr8	95728749	95729103	355	*	chr8.95728749.95729103	0.342755	1.83143	9.39578	0.00217486	0.183851	Slc9a9:+:I
15923	chr11	59080125	59080529	405	*	chr11.59080125.59080529	0.323854	1.66804	9.39545	0.00217524	0.183851	Lsamp:-:I
63265	chr5	126195760	126196453	694	*	chr5.126195760.126196453	-0.285535	3.20041	9.39126	0.00218022	0.184005	Agbl4:+:I		Agbl4:+:3324
56815	chr4	83505098	83505681	584	*	chr4.83505098.83505681	-0.291512	2.49849	9.39032	0.00218135	0.184005
62152	chr5	79196126	79196774	649	*	chr5.79196126.79196774	0.247072	2.89742	9.38451	0.00218827	0.184143	Astn2:-:I
68445	chr6	87910444	87910735	292	*	chr6.87910444.87910735	0.382812	1.32101	9.38431	0.00218851	0.184143
24094	chr14	40786605	40787018	414	*	chr14.40786605.40787018	0.34085	2.08084	9.38356	0.0021894	0.184143
52411	chr3	117441006	117441642	637	*	chr3.117441006.117441642	0.285814	2.98393	9.37922	0.00219459	0.184204	Tmc2:+:I	Tmc2:+:234	Tmc2:+:667
26638	chr15	15887790	15888192	403	*	chr15.15887790.15888192	0.369818	2.43586	9.37838	0.00219559	0.184204
49841	chr3	22281704	22281938	235	*	chr3.22281704.22281938	0.426044	1.13998	9.37758	0.00219655	0.184204			Nek6:+:2331
83649	chr9	85636962	85637680	719	*	chr9.85636962.85637680	0.228342	3.3165	9.37534	0.00219924	0.18425
20962	chr13	63877546	63878169	624	*	chr13.63877546.63878169	0.253754	3.16958	9.37158	0.00220375	0.18434	Edem3:+:E	Edem3:+:977
21063	chr13	65695556	65695913	358	*	chr13.65695556.65695913	0.348896	1.83524	9.37038	0.0022052	0.18434	Npl:-:I	Npl:-:1377	Npl:-:1265
78759	chr8	71017697	71017944	248	*	chr8.71017697.71017944	-0.389513	1.15722	9.3691	0.00220674	0.18434	Myo1e:+:I	Myo1e:+:1086	Myo1e:+:24
59835	chr4	172619182	172619747	566	*	chr4.172619182.172619747	-0.27841	2.43464	9.36583	0.00221068	0.18449	Pik3c2g:+:I	Pik3c2g:+:2778
80346	chr8	113390302	113391079	778	*	chr8.113390302.113391079	0.273082	2.77883	9.36212	0.00221516	0.184685
61810	chr5	68479926	68480429	504	*	chr5.68479926.68480429	0.270713	2.79205	9.35616	0.00222238	0.184846	Tmem38b:+:I	Tmem38b:+:2253	Tmem38b:+:4511
66552	chr6	21866868	21867147	280	*	chr6.21866868.21867147	0.382009	1.4496	9.35472	0.00222412	0.184846	Galnt14:+:I
79428	chr8	96827317	96827761	445	*	chr8.96827317.96827761	-0.335836	1.68721	9.35432	0.0022246	0.184846	Tfdp2:+:PI	Tfdp2:+:283
74994	chr7	117679391	117679664	274	*	chr7.117679391.117679664	0.41819	1.50528	9.35301	0.00222619	0.184846
4993	chr1	159874010	159874331	322	*	chr1.159874010.159874331	-0.282134	2.07563	9.35009	0.00222975	0.184846
39066	chr19	42289321	42289651	331	*	chr19.42289321.42289651	0.304685	2.39918	9.34989	0.00222999	0.184846
15636	chr11	46642872	46643099	228	*	chr11.46642872.46643099	0.393085	1.14789	9.3396	0.00224254	0.185559
34964	chr18	7534652	7535351	700	*	chr18.7534652.7535351	-0.307503	2.29303	9.33553	0.00224753	0.185559
25268	chr14	79687529	79687930	402	*	chr14.79687529.79687930	0.2745	2.30487	9.33518	0.00224796	0.185559	Nf2:-:I	Nf2:-:3429
19210	chr12	39303993	39307281	3289	*	chr12.39303993.39307281	-0.207221	4.76943	9.32833	0.00225638	0.185559	Pebp1:+:E	Pebp1:+:942
74881	chr7	116348928	116349292	365	*	chr7.116348928.116349292	0.281489	2.15473	9.32592	0.00225934	0.185559	Fbln1:+:I	Fbln1:+:941
71692	chr7	29589313	29590164	852	*	chr7.29589313.29590164	-0.266401	2.94175	9.32566	0.00225967	0.185559
60134	chr4	179771694	179772256	563	*	chr4.179771694.179772256	0.332334	2.23842	9.32407	0.00226163	0.185559
20776	chr13	49173448	49173953	506	*	chr13.49173448.49173953	0.304213	2.01077	9.3233	0.00226259	0.185559
51542	chr3	90547224	90547773	550	*	chr3.90547224.90547773	0.378065	2.10058	9.32263	0.00226341	0.185559
83130	chr9	66305750	66306244	495	*	chr9.66305750.66306244	0.268371	2.21672	9.32209	0.00226407	0.185559
7252	chr1	205919066	205919290	225	*	chr1.205919066.205919290	0.428382	1.12992	9.32126	0.00226511	0.185559
73701	chr7	100173346	100173597	252	*	chr7.100173346.100173597	0.360079	1.49092	9.31971	0.00226702	0.185559
29093	chr16	2884343	2884748	406	*	chr16.2884343.2884748	0.308533	2.03396	9.31846	0.00226857	0.185559	Erc2:+:I
36832	chr18	62247599	62247795	197	*	chr18.62247599.62247795	0.397522	1.18356	9.31829	0.00226878	0.185559
75826	chr7	133931592	133932112	521	*	chr7.133931592.133932112	0.255053	2.98114	9.31358	0.00227462	0.18586
619	chr1	23074773	23075051	279	*	chr1.23074773.23075051	0.309026	1.83695	9.30293	0.00228788	0.186742
4329	chr1	138348360	138348691	332	*	chr1.138348360.138348691	0.318581	1.73416	9.30143	0.00228975	0.186742	Arnt2:-:I	Arnt2:-:1146
1198	chr1	45976807	45977557	751	*	chr1.45976807.45977557	-0.224102	2.91799	9.2985	0.00229341	0.186863
33477	chr17	48438585	48438867	283	*	chr17.48438585.48438867	0.373738	1.26325	9.29496	0.00229785	0.187006
15166	chr11	31183171	31183975	805	*	chr11.31183171.31183975	-0.26292	2.98444	9.29364	0.00229951	0.187006
79635	chr8	103074803	103075513	711	*	chr8.103074803.103075513	0.298253	2.62336	9.28897	0.00230538	0.187232
25750	chr14	95246200	95246479	280	*	chr14.95246200.95246479	0.374674	1.66133	9.28758	0.00230712	0.187232
58264	chr4	130417869	130418461	593	*	chr4.130417869.130418461	0.285447	2.30369	9.28624	0.00230882	0.187232	Mitf:+:I
24668	chr14	70639103	70639517	415	*	chr14.70639103.70639517	0.917355	1.46796	9.28327	0.00231257	0.187349
38398	chr19	23650836	23652236	1401	*	chr19.23650836.23652236	0.218384	3.76881	9.28014	0.00231652	0.187349	Cacna1a:-:I	Cacna1a:-:2294
63132	chr5	122364661	122364969	309	*	chr5.122364661.122364969	0.341512	1.499	9.27992	0.0023168	0.187349
44854	chr2	189964133	189964407	275	*	chr2.189964133.189964407	0.278256	1.67784	9.27365	0.00232474	0.187815
22107	chr13	88616895	88617143	249	*	chr13.88616895.88617143	0.412831	1.90095	9.26958	0.00232991	0.188031
17050	chr11	83309084	83309392	309	*	chr11.83309084.83309392	0.351959	1.45511	9.26811	0.00233178	0.188031	Med15:+:I	Med15:+:4030
25322	chr14	80188674	80189278	605	*	chr14.80188674.80189278	0.285709	3.1403	9.26277	0.00233859	0.188216
7653	chr1	220267071	220267563	493	*	chr1.220267071.220267563	0.245251	2.54775	9.26247	0.00233897	0.188216	Trpm3:+:I		Trpm3:+:1519
5068	chr1	163426609	163426867	259	*	chr1.163426609.163426867	0.411054	1.30547	9.26116	0.00234065	0.188216
28593	chr15	92260163	92260472	310	*	chr15.92260163.92260472	0.369958	1.48276	9.2563	0.00234687	0.188541	Gpc5:+:I
68938	chr6	99150533	99151056	524	*	chr6.99150533.99151056	0.297833	2.37872	9.25277	0.0023514	0.188728
40944	chr2	34580336	34580790	455	*	chr2.34580336.34580790	-0.349635	2.26678	9.24947	0.00235563	0.188892
81072	chr9	3437376	3437619	244	*	chr9.3437376.3437619	0.336475	1.47575	9.24711	0.00235867	0.188959	Plcl2:+:I		Plcl2:+:4131
32555	chr17	19891209	19891753	545	*	chr17.19891209.19891753	0.304078	2.32988	9.2452	0.00236114	0.188981
9236	chr10	1790189	1790428	240	*	chr10.1790189.1790428	0.395393	0.966323	9.2419	0.00236539	0.189146	Bmerb1:-:I	Bmerb1:-:2873
47490	chr20	16289849	16290366	518	*	chr20.16289849.16290366	0.290252	2.179	9.23086	0.0023797	0.190113
70556	chr6	138033648	138034574	927	*	chr6.138033648.138034574	0.203054	3.92035	9.22739	0.00238422	0.190297	Ptprn2:+:I
53651	chr3	150399538	150400127	590	*	chr3.150399538.150400127	0.27292	2.64038	9.21964	0.00239433	0.19076	Ptprt:-:I	Ptprt:-:2680
73144	chr7	81926876	81927427	552	*	chr7.81926876.81927427	-0.288771	1.59711	9.21876	0.00239548	0.19076	Trps1:-:I	Trps1:-:827
66313	chr6	12114807	12115359	553	*	chr6.12114807.12115359	0.360293	2.25775	9.21786	0.00239666	0.19076
44977	chr2	192716113	192716476	364	*	chr2.192716113.192716476	0.342321	2.21257	9.21313	0.00240286	0.191076
31864	chr17	6606059	6606753	695	*	chr17.6606059.6606753	0.320793	3.11876	9.2042	0.00241461	0.191833
66783	chr6	26806190	26811548	5359	*	chr6.26806190.26811548	0.199387	6.14076	9.2022	0.00241724	0.191865
45847	chr2	225222261	225222541	281	*	chr2.225222261.225222541	0.34042	1.6645	9.19921	0.0024212	0.192002	Ppp3ca:+:I
6355	chr1	192779241	192779598	358	*	chr1.192779241.192779598	-0.380792	1.26239	9.19272	0.00242979	0.192348
33269	chr17	41696047	41696524	478	*	chr17.41696047.41696524	0.374935	2.21937	9.19254	0.00243003	0.192348			Abt1:+:2635
60712	chr5	23522889	23523137	249	*	chr5.23522889.23523137	0.437672	1.65368	9.19076	0.0024324	0.192358
57866	chr4	121600227	121600627	401	*	chr4.121600227.121600627	0.298369	2.43224	9.18144	0.00244482	0.19303
39093	chr19	44098560	44098824	265	*	chr19.44098560.44098824	0.373388	1.02685	9.18102	0.00244538	0.19303
29074	chr16	2526558	2528083	1526	*	chr16.2526558.2528083	-0.239684	3.65486	9.1758	0.00245236	0.193157	Arhgef3:+:I
46510	chr2	247337575	247338671	1097	*	chr2.247337575.247338671	-0.254701	3.13796	9.17475	0.00245377	0.193157	Lrrc7:-:I
24872	chr14	74353134	74354271	1138	*	chr14.74353134.74354271	0.2028	4.07498	9.17393	0.00245487	0.193157
43263	chr2	139489496	139491502	2007	*	chr2.139489496.139491502	-0.171707	4.29726	9.17312	0.00245596	0.193157
19752	chr13	1997369	1997912	544	*	chr13.1997369.1997912	0.375145	2.4865	9.16976	0.00246047	0.193334
48495	chr20	45243835	45244286	452	*	chr20.45243835.45244286	0.34011	2.11169	9.16536	0.00246639	0.193448	Cep57l1:-:I	Cep57l1:-:622	Cep57l1:-:1785
15089	chr11	30123516	30124070	555	*	chr11.30123516.30124070	0.286747	3.32679	9.16357	0.0024688	0.193448
23152	chr14	6032152	6032667	516	*	chr14.6032152.6032667	0.37044	2.60974	9.16305	0.00246951	0.193448
81558	chr9	15825266	15825939	674	*	chr9.15825266.15825939	0.252913	2.91313	9.16047	0.002473	0.193448
44434	chr2	181990701	181990896	196	*	chr2.181990701.181990896	0.340278	1.24359	9.16034	0.00247316	0.193448		Them5:+:4699
68237	chr6	72746749	72747287	539	*	chr6.72746749.72747287	0.31168	2.54362	9.15455	0.002481	0.193701	Prorp:+:I
31961	chr17	8498529	8499043	515	*	chr17.8498529.8499043	-0.359733	1.7648	9.15124	0.0024855	0.193701	Macroh2a1:+:I
24029	chr14	37131671	37131980	310	*	chr14.37131671.37131980	0.365732	1.45158	9.14973	0.00248754	0.193701	Gabra2:+:I
67774	chr6	52484617	52485127	511	*	chr6.52484617.52485127	0.253087	2.36695	9.14905	0.00248848	0.193701
78994	chr8	78274871	78275317	447	*	chr8.78274871.78275317	0.306406	1.95611	9.14743	0.00249068	0.193701
47519	chr20	17317432	17318060	629	*	chr20.17317432.17318060	0.272288	2.71626	9.14729	0.00249086	0.193701	Ube2d1:+:I
7230	chr1	205728340	205728897	558	*	chr1.205728340.205728897	-0.304829	2.26971	9.14514	0.0024938	0.193701		Hnrnpul2:+:2787	Gng3:-:2940,Bscl2:+:4975
16564	chr11	70607834	70608383	550	*	chr11.70607834.70608383	0.294583	2.16989	9.1447	0.0024944	0.193701
45521	chr2	211895643	211896032	390	*	chr2.211895643.211896032	0.304036	1.86343	9.13707	0.00250482	0.194268
7825	chr1	224676549	224677205	657	*	chr1.224676549.224677205	0.258205	2.6517	9.13605	0.00250622	0.194268
69030	chr6	101709552	101709935	384	*	chr6.101709552.101709935	-0.31434	1.57609	9.13119	0.00251288	0.194309
26596	chr15	13452056	13452561	506	*	chr15.13452056.13452561	0.314767	2.38855	9.13041	0.00251395	0.194309	Ptprg:-:I
29383	chr16	9416026	9416513	488	*	chr16.9416026.9416513	0.280466	2.19576	9.13031	0.00251409	0.194309		Anxa8:+:3959
79185	chr8	85996299	85996652	354	*	chr8.85996299.85996652	0.342201	2.19336	9.12855	0.00251651	0.194309
50269	chr3	44016312	44017139	828	*	chr3.44016312.44017139	0.261518	3.03565	9.12744	0.00251804	0.194309
69593	chr6	117962001	117962834	834	*	chr6.117962001.117962834	0.265589	3.35586	9.12083	0.00252715	0.19452	Ptpn21:-:I	Ptpn21:-:670	Ptpn21:-:938
81061	chr9	3247482	3248016	535	*	chr9.3247482.3248016	-0.239867	3.07738	9.11941	0.00252911	0.19452
39811	chr19	53851459	53851824	366	*	chr19.53851459.53851824	-0.307513	1.89205	9.11834	0.0025306	0.19452
40791	chr2	30905736	30906130	395	*	chr2.30905736.30906130	-0.317824	1.59499	9.11673	0.00253282	0.19452	Map1b:-:I	Map1b:-:4092	Map1b:-:3840
54608	chr4	5218506	5219191	686	*	chr4.5218506.5219191	0.182988	4.28167	9.11541	0.00253466	0.19452	Il6:-:PE	Il6:-:1033
75979	chr8	6953419	6953741	323	*	chr8.6953419.6953741	0.337469	1.47275	9.11529	0.00253481	0.19452	Cntn5:-:I
72445	chr7	56790288	56790612	325	*	chr7.56790288.56790612	0.349437	1.63092	9.114	0.0025366	0.19452
72134	chr7	46181217	46182335	1119	*	chr7.46181217.46182335	-0.222557	3.2989	9.11169	0.00253982	0.194593	E2f7:+:E		E2f7:+:270
73178	chr7	83963163	83963627	465	*	chr7.83963163.83963627	0.272627	2.44902	9.10741	0.00254577	0.194876
79004	chr8	78476487	78476720	234	*	chr8.78476487.78476720	0.345867	1.61147	9.10173	0.00255368	0.195307
72275	chr7	52110979	52111346	368	*	chr7.52110979.52111346	-0.331744	1.57198	9.0989	0.00255764	0.195436	Kcnmb4:-:I
75609	chr7	131398191	131398917	727	*	chr7.131398191.131398917	0.323539	3.08832	9.08926	0.00257115	0.195784	Atf1:+:I	Atf1:+:1000	Atf1:+:4368
6150	chr1	186442018	186442545	528	*	chr1.186442018.186442545	0.293118	3.17335	9.08752	0.0025736	0.195784
53977	chr3	155372102	155373774	1673	*	chr3.155372102.155373774	-0.239766	4.092	9.08627	0.00257536	0.195784	Prex1:-:I		Prex1:-:2559
74990	chr7	117557840	117558741	902	*	chr7.117557840.117558741	0.214754	3.26291	9.08625	0.00257538	0.195784
36263	chr18	50265569	50266065	497	*	chr18.50265569.50266065	0.333005	2.07701	9.08498	0.00257717	0.195784	Marchf3:-:I
41416	chr2	53919225	53919633	409	*	chr2.53919225.53919633	0.257108	2.99319	9.08343	0.00257935	0.195784	C6:+:I	C6:+:4304	C6:+:1260
39178	chr19	45908640	45909072	433	*	chr19.45908640.45909072	0.285824	2.38033	9.08086	0.00258298	0.195784
35310	chr18	18164216	18164628	413	*	chr18.18164216.18164628	0.351553	1.94682	9.07916	0.00258538	0.195784
40947	chr2	34836533	34837131	599	*	chr2.34836533.34837131	0.35396	2.0714	9.07864	0.00258612	0.195784
7882	chr1	226560074	226561142	1069	*	chr1.226560074.226561142	0.206105	3.87534	9.07558	0.00259045	0.195784	Slc1a1:+:I
105	chr1	4956463	4956788	326	*	chr1.4956463.4956788	0.313734	1.9416	9.07554	0.00259051	0.195784	Rab32:-:I	Rab32:-:3945	Rab32:-:3829
51662	chr3	95065331	95065584	254	*	chr3.95065331.95065584	0.333653	1.44849	9.07504	0.00259122	0.195784
84886	chrX	13510434	13510888	455	*	chrX.13510434.13510888	0.33019	1.66484	9.07466	0.00259176	0.195784	Lancl3:-:I	Lancl3:-:4604
68195	chr6	71307752	71308380	629	*	chr6.71307752.71308380	0.304965	2.64351	9.07207	0.00259544	0.195827
83954	chr9	91496864	91497291	428	*	chr9.91496864.91497291	-0.245548	2.43514	9.07105	0.00259688	0.195827
21157	chr13	66958984	66959435	452	*	chr13.66958984.66959435	-0.275814	2.10811	9.06791	0.00260135	0.195906
28468	chr15	80621806	80622339	534	*	chr15.80621806.80622339	0.257458	3.0348	9.0671	0.00260249	0.195906
6138	chr1	185514308	185515109	802	*	chr1.185514308.185515109	-0.683908	2.73904	9.06232	0.00260931	0.196176	Htra1:+:I
59811	chr4	171530411	171530750	340	*	chr4.171530411.171530750	0.305883	2.24867	9.06139	0.00261064	0.196176	Igbp1b:-:P	Igbp1b:-:99
35189	chr18	16090492	16090845	354	*	chr18.16090492.16090845	-0.278325	1.81194	9.05768	0.00261594	0.196403	Fhod3:+:I
79196	chr8	86502326	86502549	224	*	chr8.86502326.86502549	0.449813	1.09616	9.05513	0.00261959	0.196506
25187	chr14	78600847	78601316	470	*	chr14.78600847.78601316	-0.32062	1.69062	9.04856	0.00262901	0.196928	Osbp2:-:I	Osbp2:-:2007
79794	chr8	106334244	106334527	284	*	chr8.106334244.106334527	0.515898	1.40089	9.04682	0.00263152	0.196928
36352	chr18	53609321	53609590	270	*	chr18.53609321.53609590	0.337125	1.28933	9.04643	0.00263209	0.196928
62493	chr5	100594731	100595129	399	*	chr5.100594731.100595129	0.305709	1.99705	9.04269	0.00263747	0.197159
52511	chr3	118942474	118942738	265	*	chr3.118942474.118942738	0.353517	1.68848	9.03624	0.0026468	0.197685
29969	chr16	24864855	24865265	411	*	chr16.24864855.24865265	0.362065	1.69642	9.03127	0.00265401	0.198052
70136	chr6	127921294	127921508	215	*	chr6.127921294.127921508	0.344404	1.40526	9.01746	0.00267413	0.19938	Wdr25:+:I
49751	chr3	19323031	19323875	845	*	chr3.19323031.19323875	-0.29153	2.24167	9.01324	0.00268031	0.199557
66434	chr6	15527132	15527517	386	*	chr6.15527132.15527517	0.345654	1.59219	9.01267	0.00268114	0.199557
36018	chr18	38508401	38508745	345	*	chr18.38508401.38508745	0.380776	1.69226	9.011	0.0026836	0.199568

## Sheet: C1_FDR_0.2
8	seqnames	start	end	width	strand	genes	logFC	logCPM	LR	PValue	FDR	overlap	left	right
76156	chr8	13218888	13219512	625	*	chr8.13218888.13219512	0.734339	1.93808	24.2365	8.52036e-07	0.07331	Fat3:-:I

## Sheet: C6_FDR_0.2
	seqnames	start	end	width	strand	genes	logFC	logCPM	LR	PValue	FDR	overlap	left	right
67436	chr6	44786875	44787535	661	*	chr6.44786875.44787535	0.451282	2.83132	26.5825	2.52515e-07	0.0140983
14984	chr11	26841369	26842100	732	*	chr11.26841369.26842100	0.422134	2.83197	26.0791	3.27712e-07	0.0140983
25648	chr14	92977160	92977730	571	*	chr14.92977160.92977730	0.435092	2.70836	23.6378	1.1628e-06	0.0333495
61118	chr5	47478112	47478438	327	*	chr5.47478112.47478438	0.50959	1.83086	22.2346	2.41289e-06	0.0407027	Gabrr2:+:I	Gabrr2:+:630	Gabrr2:+:83
40053	chr2	6118611	6119063	453	*	chr2.6118611.6119063	0.633535	1.89306	22.0512	2.65479e-06	0.0407027	Mctp1:+:I
54134	chr3	156915691	156916068	378	*	chr3.156915691.156916068	-0.532958	1.61157	21.816	3.00081e-06	0.0407027	Adnp:-:E		Dpm1:-:3911
45330	chr2	205382179	205382979	801	*	chr2.205382179.205382979	0.446424	2.97522	21.6271	3.31143e-06	0.0407027	Plppr4:-:I	Plppr4:-:996	Plppr4:-:1409
26508	chr15	11985414	11985734	321	*	chr15.11985414.11985734	0.586092	1.929	21.1673	4.20879e-06	0.0424297
20924	chr13	62510679	62511187	509	*	chr13.62510679.62511187	0.468658	2.83721	20.9955	4.60356e-06	0.0424297
60607	chr5	19984472	19984719	248	*	chr5.19984472.19984719	0.66319	1.25802	20.8638	4.93134e-06	0.0424297	Tox:-:I
26099	chr15	634485	634804	320	*	chr15.634485.634804	0.455662	1.99035	20.6593	5.48714e-06	0.0429199	Kcnma1:+:I
36580	chr18	58128010	58128350	341	*	chr18.58128010.58128350	0.551914	1.22496	20.3673	6.39142e-06	0.045827
72895	chr7	69327832	69328347	516	*	chr7.69327832.69328347	0.401031	2.45605	20.056	7.52069e-06	0.0478137
62078	chr5	76506152	76506521	370	*	chr5.76506152.76506521	0.604829	2.50339	19.814	8.53546e-06	0.0478137
73538	chr7	95897991	95898516	526	*	chr7.95897991.95898516	0.490375	2.65467	19.7356	8.89313e-06	0.0478137	Asap1:-:I	Asap1:-:2492
632	chr1	23329477	23329956	480	*	chr1.23329477.23329956	0.568038	1.77078	19.5694	9.70111e-06	0.0478137
45212	chr2	196953384	196953889	506	*	chr2.196953384.196953889	0.427432	3.2487	19.546	9.82072e-06	0.0478137
62679	chr5	109840720	109841719	1000	*	chr5.109840720.109841719	0.36682	3.83433	19.5109	1.00027e-05	0.0478137
6334	chr1	192046285	192046841	557	*	chr1.192046285.192046841	0.437122	2.32485	19.3103	1.11104e-05	0.0485396	Ebf3:-:I
66576	chr6	22538594	22539302	709	*	chr6.22538594.22539302	0.427071	3.20231	19.2403	1.15254e-05	0.0485396
66446	chr6	15801898	15802281	384	*	chr6.15801898.15802281	0.429515	2.27512	19.1878	1.1847e-05	0.0485396
60594	chr5	19832050	19832304	255	*	chr5.19832050.19832304	1.21054	0.874286	18.9528	1.33992e-05	0.0501756
42339	chr2	97128360	97128598	239	*	chr2.97128360.97128598	0.684631	1.1212	18.9509	1.34127e-05	0.0501756
21558	chr13	76453841	76454191	351	*	chr13.76453841.76454191	0.514534	2.143	18.7929	1.45708e-05	0.0519183
48253	chr20	36946122	36946482	361	*	chr20.36946122.36946482	0.470511	2.29878	18.7267	1.50853e-05	0.0519183
26472	chr15	10729479	10730242	764	*	chr15.10729479.10730242	0.504565	2.63748	18.5726	1.63556e-05	0.054125
61933	chr5	72060361	72061075	715	*	chr5.72060361.72061075	0.359949	3.0142	18.3593	1.82928e-05	0.0549157
39090	chr19	43774286	43774747	462	*	chr19.43774286.43774747	0.400576	2.67163	18.3476	1.84047e-05	0.0549157
30612	chr16	57671710	57672049	340	*	chr16.57671710.57672049	0.658177	1.34111	18.2566	1.93058e-05	0.0549157
7549	chr1	214851693	214851952	260	*	chr1.214851693.214851952	0.672463	1.17461	18.2183	1.96975e-05	0.0549157
66649	chr6	24879636	24880296	661	*	chr6.24879636.24880296	0.445262	3.04984	18.2098	1.97858e-05	0.0549157
21232	chr13	67789777	67790153	377	*	chr13.67789777.67790153	0.533765	2.02455	18.0275	2.17736e-05	0.0562458	Acbd6:+:I	Acbd6:+:4233
78293	chr8	61971972	61972395	424	*	chr8.61971972.61972395	0.540312	1.83487	18.0037	2.20473e-05	0.0562458
63592	chr5	133578886	133580626	1741	*	chr5.133578886.133580626	-0.34296	3.49669	17.9883	2.22261e-05	0.0562458
55595	chr4	46325021	46325448	428	*	chr4.46325021.46325448	0.504719	2.20861	17.7042	2.58057e-05	0.0599143
27924	chr15	50083812	50084276	465	*	chr15.50083812.50084276	0.40764	2.74954	17.6904	2.59936e-05	0.0599143	Lrch1:-:I
65896	chr6	2704316	2704905	590	*	chr6.2704316.2704905	0.404145	2.72554	17.6698	2.6276e-05	0.0599143
47490	chr20	16289849	16290366	518	*	chr20.16289849.16290366	0.441751	2.179	17.5976	2.72927e-05	0.0599143
5544	chr1	173277435	173277786	352	*	chr1.173277435.173277786	0.434846	2.27685	17.5819	2.75194e-05	0.0599143
21480	chr13	73839069	73839660	592	*	chr13.73839069.73839660	0.430497	2.27873	17.5589	2.78539e-05	0.0599143
55287	chr4	28941011	28941401	391	*	chr4.28941011.28941401	0.476795	1.95255	17.4838	2.89759e-05	0.0608078	Cdk14:+:I
20960	chr13	63825369	63826219	851	*	chr13.63825369.63826219	0.399454	3.13582	17.4141	3.00588e-05	0.0615782		Niban1:+:597
54712	chr4	9282260	9282561	302	*	chr4.9282260.9282561	-0.438751	1.44832	17.1299	3.49083e-05	0.0686354	Actr3b:-:I	Actr3b:-:62	Actr3b:-:335
61820	chr5	68872119	68872442	324	*	chr5.68872119.68872442	0.531162	1.28423	17.1196	3.50991e-05	0.0686354
82648	chr9	50340967	50341577	611	*	chr9.50340967.50341577	0.430965	2.49473	17.0152	3.70814e-05	0.0709005
43500	chr2	149215732	149216183	452	*	chr2.149215732.149216183	0.393738	2.5644	16.9341	3.87004e-05	0.0712561
8812	chr1	249950892	249951270	379	*	chr1.249950892.249951270	0.396467	2.28639	16.9232	3.89237e-05	0.0712561
39893	chr19	54654555	54655167	613	*	chr19.54654555.54655167	0.373139	3.31011	16.8285	4.09142e-05	0.0720108
16009	chr11	62008475	62008801	327	*	chr11.62008475.62008801	0.49791	1.63471	16.8227	4.10393e-05	0.0720108	B4galt4:-:I	B4galt4:-:466	B4galt4:-:2760
12775	chr10	79470172	79470923	752	*	chr10.79470172.79470923	-0.336766	2.80711	16.7857	4.18468e-05	0.0720108	Mycbpap:-:PE
5134	chr1	164752843	164753179	337	*	chr1.164752843.164753179	0.455632	2.2588	16.6467	4.50297e-05	0.0724791
77562	chr8	47715275	47715734	460	*	chr8.47715275.47715734	0.424535	2.0122	16.642	4.51393e-05	0.0724791
30817	chr16	66594961	66595745	785	*	chr16.66594961.66595745	0.370487	3.68244	16.6227	4.56015e-05	0.0724791
66785	chr6	26823853	26826098	2246	*	chr6.26823853.26826098	-0.31195	3.81898	16.6074	4.59716e-05	0.0724791	Dnmt3a:+:I	Dnmt3a:+:1011
50027	chr3	32423325	32423621	297	*	chr3.32423325.32423621	0.643648	1.2454	16.5695	4.68988e-05	0.0724791
77091	chr8	40919109	40919531	423	*	chr8.40919109.40919531	0.395648	3.0131	16.5585	4.71732e-05	0.0724791
84567	chr9	108429685	108430013	329	*	chr9.108429685.108430013	0.564924	1.45207	16.4164	5.08435e-05	0.0756832
81246	chr9	11011468	11011726	259	*	chr9.11011468.11011726	0.51546	1.25156	16.4099	5.10178e-05	0.0756832
37114	chr18	69886483	69886731	249	*	chr18.69886483.69886731	0.532	1.58724	16.3581	5.24315e-05	0.0761762	Smad2:+:I
55560	chr4	45717984	45718240	257	*	chr4.45717984.45718240	0.438163	1.68504	16.3333	5.31208e-05	0.0761762
55733	chr4	53460604	53461125	522	*	chr4.53460604.53461125	0.735804	2.19565	16.2962	5.41725e-05	0.0764108
24597	chr14	67214271	67214562	292	*	chr14.67214271.67214562	0.458748	2.25375	16.1824	5.75265e-05	0.0789751		Cd38:-:2291
81330	chr9	12373676	12373943	268	*	chr9.12373676.12373943	0.516288	1.3155	16.1563	5.83242e-05	0.0789751
75034	chr7	118945625	118946051	427	*	chr7.118945625.118946051	0.397776	2.57185	16.1427	5.87442e-05	0.0789751
60571	chr5	19068187	19068566	380	*	chr5.19068187.19068566	0.52951	2.53622	16.0734	6.09343e-05	0.0806592
30113	chr16	32639585	32640127	543	*	chr16.32639585.32640127	0.425399	2.23631	16.0027	6.32537e-05	0.0824608	Galnt7:+:I		Galnt7:+:4864
73733	chr7	100793717	100793991	275	*	chr7.100793717.100793991	0.619992	1.07037	15.848	6.864e-05	0.0881471
64693	chr5	148918044	148918401	358	*	chr5.148918044.148918401	-0.403999	1.69032	15.7712	7.14817e-05	0.0895998	Ephb2:-:I	Ephb2:-:3050	Ephb2:-:4970
28313	chr15	73533176	73533550	375	*	chr15.73533176.73533550	0.546139	2.10294	15.7133	7.37049e-05	0.0895998
5627	chr1	175851879	175852473	595	*	chr1.175851879.175852473	0.442724	2.91168	15.6979	7.43057e-05	0.0895998
63286	chr5	127893820	127894226	407	*	chr5.127893820.127894226	0.459052	2.39549	15.6927	7.45122e-05	0.0895998
51321	chr3	80410367	80410861	495	*	chr3.80410367.80410861	0.486507	2.3336	15.6731	7.5286e-05	0.0895998
5076	chr1	163566808	163567150	343	*	chr1.163566808.163567150	0.558641	1.39608	15.6548	7.60194e-05	0.0895998	Dennd2b:-:I	Dennd2b:-:1430
27865	chr15	47905453	47906156	704	*	chr15.47905453.47906156	0.364818	2.8608	15.6058	7.80138e-05	0.0896228
72404	chr7	55213417	55213882	466	*	chr7.55213417.55213882	0.430511	2.24249	15.5796	7.91017e-05	0.0896228
23415	chr14	11537652	11537900	249	*	chr14.11537652.11537900	0.67474	1.25099	15.5782	7.91638e-05	0.0896228
52214	chr3	112935487	112936165	679	*	chr3.112935487.112936165	0.394493	3.06904	15.4871	8.30704e-05	0.091248	Shc4:-:I
31800	chr17	5736518	5737413	896	*	chr17.5736518.5737413	-0.405858	2.43569	15.4814	8.33231e-05	0.091248	Ntrk2:-:I		Ntrk2:-:1758
4990	chr1	159847126	159847668	543	*	chr1.159847126.159847668	0.483787	2.23497	15.466	8.40008e-05	0.091248
29633	chr16	18369665	18371122	1458	*	chr16.18369665.18371122	-0.309043	3.70249	15.4211	8.60213e-05	0.091248	Unc13a:-:E	Unc13a:-:2726	Unc13a:-:554
28475	chr15	81107360	81107693	334	*	chr15.81107360.81107693	0.490414	1.91777	15.4174	8.61913e-05	0.091248
83141	chr9	66810515	66810948	434	*	chr9.66810515.66810948	0.438892	2.29623	15.3996	8.70062e-05	0.091248		Pth2r:+:481
36027	chr18	38897388	38897630	243	*	chr18.38897388.38897630	0.544973	1.44767	15.3653	8.86017e-05	0.091248	Trim36:-:E
65678	chr5	163213517	163213875	359	*	chr5.163213517.163213875	0.483608	1.86253	15.355	8.90835e-05	0.091248
5421	chr1	170471589	170472226	638	*	chr1.170471589.170472226	0.371731	2.37115	15.2952	9.1949e-05	0.0930751
56788	chr4	82833809	82834069	261	*	chr4.82833809.82834069	0.624056	1.11908	15.2723	9.30727e-05	0.093117
24440	chr14	58451615	58451899	285	*	chr14.58451615.58451899	0.448837	1.87296	15.2122	9.60788e-05	0.093472
19323	chr12	41129001	41131622	2622	*	chr12.41129001.41131622	-0.299129	4.98272	15.2052	9.64362e-05	0.093472	Sirt4:+:PE		Sirt4:+:1393
23152	chr14	6032152	6032667	516	*	chr14.6032152.6032667	0.528946	2.60974	15.1837	9.754e-05	0.093472
67430	chr6	44134162	44134439	278	*	chr6.44134162.44134439	0.542774	1.25382	15.1792	9.77729e-05	0.093472
37232	chr18	73763811	73764531	721	*	chr18.73763811.73764531	0.312371	3.87375	15.1464	9.94868e-05	0.0940653	Kcng2:-:I
79001	chr8	78456628	78456884	257	*	chr8.78456628.78456884	0.497711	1.51016	15.0832	0.000102877	0.0962138
8876	chr1	252829269	252829631	363	*	chr1.252829269.252829631	0.512259	1.36447	15.0438	0.000105045	0.0962397	Rbm20:+:I
84614	chr9	109524370	109524654	285	*	chr9.109524370.109524654	0.462393	1.66774	15.026	0.000106039	0.0962397
27911	chr15	49692691	49692906	216	*	chr15.49692691.49692906	0.484454	1.34297	15.0221	0.000106261	0.0962397
79189	chr8	86361828	86362224	397	*	chr8.86361828.86362224	0.447411	2.106	14.9779	0.000108777	0.0974925
55735	chr4	53747213	53747535	323	*	chr4.53747213.53747535	0.976332	2.49394	14.8966	0.00011357	0.100739
82890	chr9	59689826	59690120	295	*	chr9.59689826.59690120	0.437161	1.71838	14.8524	0.000116258	0.102071	Aox3:+:I	Aox3:+:1653	Aox3:+:1360
13329	chr10	87107918	87109297	1380	*	chr10.87107918.87109297	-0.305247	3.8109	14.802	0.00011941	0.103779	Tmem101:-:PE	Tmem101:-:720
41416	chr2	53919225	53919633	409	*	chr2.53919225.53919633	0.363423	2.99319	14.7553	0.000122404	0.105317	C6:+:I	C6:+:4304	C6:+:1260
31382	chr16	78331584	78332024	441	*	chr16.78331584.78332024	0.472389	2.46927	14.723	0.000124519	0.106077
5682	chr1	176866897	176868292	1396	*	chr1.176866897.176868292	-0.315981	3.26542	14.6836	0.000127145	0.106816	Prkcb:+:I
68287	chr6	75440235	75440823	589	*	chr6.75440235.75440823	0.322388	3.30323	14.6729	0.00012787	0.106816
38870	chr19	37494637	37495255	619	*	chr19.37494637.37495255	0.345812	2.61692	14.6196	0.000131542	0.108368	Pmfbp1:+:I	Pmfbp1:+:1392	Pmfbp1:+:188
39012	chr19	39863763	39864194	432	*	chr19.39863763.39864194	0.44671	2.567	14.6048	0.000132575	0.108368	Chst5:-:I	Chst5:-:1189
7882	chr1	226560074	226561142	1069	*	chr1.226560074.226561142	0.290743	3.87534	14.5916	0.000133507	0.108368	Slc1a1:+:I
40570	chr2	27058837	27059302	466	*	chr2.27058837.27059302	0.367546	2.29119	14.5547	0.000136151	0.109412
2666	chr1	86192510	86193546	1037	*	chr1.86192510.86193546	-0.431397	2.86034	14.5278	0.000138107	0.109412	Lsr:-:I	Lsr:-:922	Lsr:-:1045
52580	chr3	119932665	119933003	339	*	chr3.119932665.119933003	0.399529	2.26441	14.521	0.000138607	0.109412
25643	chr14	91988665	91989165	501	*	chr14.91988665.91989165	0.370535	2.41479	14.4547	0.000143568	0.111565
72237	chr7	50782345	50782684	340	*	chr7.50782345.50782684	0.543196	1.80044	14.4398	0.000144712	0.111565	Tph2:-:I	Tph2:-:2529	Tph2:-:1594
69584	chr6	117748983	117749275	293	*	chr6.117748983.117749275	0.570545	1.56057	14.4269	0.000145703	0.111565	Kcnk10:-:I	Kcnk10:-:1805
33549	chr17	51784222	51785204	983	*	chr17.51784222.51785204	0.295456	3.84553	14.4164	0.000146521	0.111565
43518	chr2	149715680	149716203	524	*	chr2.149715680.149716203	0.330697	2.72	14.3571	0.000151209	0.11386
54394	chr3	166297176	166297557	382	*	chr3.166297176.166297557	0.389736	2.64383	14.3163	0.000154517	0.11386
61043	chr5	46163152	46163468	317	*	chr5.46163152.46163468	0.496079	1.64762	14.3134	0.000154762	0.11386
57098	chr4	96257727	96258030	304	*	chr4.96257727.96258030	0.47162	1.48525	14.3126	0.000154828	0.11386
2074	chr1	77687703	77689658	1956	*	chr1.77687703.77689658	-0.286791	4.0173	14.2927	0.000156474	0.114095		Ccdc8:+:4854	Ppp5c:-:553
33269	chr17	41696047	41696524	478	*	chr17.41696047.41696524	0.51558	2.21937	14.173	0.00016675	0.119701			Abt1:+:2635
10721	chr10	37657123	37657919	797	*	chr10.37657123.37657919	-0.380162	2.78856	14.1659	0.000167378	0.119701
31530	chr16	81344561	81345146	586	*	chr16.81344561.81345146	0.453572	2.45141	14.1236	0.000171182	0.119701
55694	chr4	51697632	51697811	180	*	chr4.51697632.51697811	0.46793	1.20764	14.1022	0.000173143	0.119701
41196	chr2	42370384	42370872	489	*	chr2.42370384.42370872	0.379116	2.3515	14.0986	0.000173469	0.119701
35426	chr18	24272971	24273292	322	*	chr18.24272971.24273292	0.411953	1.71919	14.0973	0.000173597	0.119701
5009	chr1	160072501	160072744	244	*	chr1.160072501.160072744	0.544776	1.12775	14.094	0.000173902	0.119701
11344	chr10	52180309	52181592	1284	*	chr10.52180309.52181592	-0.334512	3.21023	14.0588	0.000177181	0.120972
27871	chr15	48137446	48137954	509	*	chr15.48137446.48137954	0.411834	2.29494	14.0332	0.000179608	0.120972
57065	chr4	94788145	94788400	256	*	chr4.94788145.94788400	0.68797	1.71361	14.0295	0.000179966	0.120972
74624	chr7	113343043	113343972	930	*	chr7.113343043.113343972	-0.404967	2.46489	13.9661	0.000186138	0.123755		Tef:+:1257
70819	chr7	8475562	8476081	520	*	chr7.8475562.8476081	-0.45375	2.36185	13.9472	0.000188017	0.123755
45766	chr2	222154485	222154966	482	*	chr2.222154485.222154966	0.425367	2.44558	13.9299	0.000189756	0.123755
5336	chr1	167824828	167825407	580	*	chr1.167824828.167825407	0.380957	2.86568	13.8891	0.000193922	0.123755
46819	chr20	5635555	5636200	646	*	chr20.5635555.5636200	-0.388812	2.23924	13.8759	0.000195285	0.123755	Nudt3:-:E		Nudt3:-:2844
67914	chr6	58964427	58965396	970	*	chr6.58964427.58965396	0.329155	3.29235	13.8682	0.000196085	0.123755
10833	chr10	39551282	39551712	431	*	chr10.39551282.39551712	0.497767	2.10181	13.8644	0.00019649	0.123755
3699	chr1	120375661	120376273	613	*	chr1.120375661.120376273	0.373612	3.13152	13.8452	0.000198503	0.123755	Cers3:+:I	Cers3:+:118	Cers3:+:4456
71477	chr7	24696473	24697140	668	*	chr7.24696473.24697140	0.465147	2.142	13.8298	0.000200134	0.123755	Anks1b:+:I
3794	chr1	123777943	123778197	255	*	chr1.123777943.123778197	0.45457	1.64858	13.824	0.000200755	0.123755
45560	chr2	215269296	215269890	595	*	chr2.215269296.215269890	0.439517	2.63116	13.8139	0.000201833	0.123755	Camk2d:+:I		Camk2d:+:2111
44431	chr2	179261213	179261576	364	*	chr2.179261213.179261576	0.380972	2.16869	13.789	0.000204533	0.123755
85557	chrX	103578325	103578690	366	*	chrX.103578325.103578690	0.488331	1.35234	13.7796	0.000205558	0.123755
7793	chr1	223665168	223665537	370	*	chr1.223665168.223665537	0.402453	1.78918	13.7674	0.000206893	0.123755
8248	chr1	239221956	239222292	337	*	chr1.239221956.239222292	0.511226	1.57883	13.7664	0.000207002	0.123755
521	chr1	19938515	19939390	876	*	chr1.19938515.19939390	0.322474	3.16756	13.7538	0.000208403	0.123755
67431	chr6	44144918	44145497	580	*	chr6.44144918.44145497	0.424726	2.9367	13.7441	0.000209472	0.123755
84004	chr9	92027944	92028722	779	*	chr9.92027944.92028722	-0.390089	2.2362	13.7395	0.000209995	0.123755	Per2:-:I	Per2:-:1448	Per2:-:268
56648	chr4	79225154	79225467	314	*	chr4.79225154.79225467	0.369767	2.30795	13.6613	0.000218919	0.127486	Pals2:+:I	Pals2:+:1716
6357	chr1	192975894	192976574	681	*	chr1.192975894.192976574	0.391253	2.54856	13.6581	0.00021929	0.127486
46184	chr2	235457641	235458524	884	*	chr2.235457641.235458524	0.273587	3.05697	13.6239	0.000223327	0.128448
24272	chr14	44011792	44012142	351	*	chr14.44011792.44012142	0.401708	1.90374	13.6188	0.000223931	0.128448
67165	chr6	38991777	38992179	403	*	chr6.38991777.38992179	0.358831	2.8799	13.5832	0.000228222	0.129362
36513	chr18	55453864	55454838	975	*	chr18.55453864.55454838	0.333777	3.64611	13.5705	0.000229774	0.129362
60221	chr4	182096622	182096836	215	*	chr4.182096622.182096836	0.458221	1.09549	13.5653	0.000230411	0.129362
61140	chr5	47981852	47982225	374	*	chr5.47981852.47982225	0.526117	1.64521	13.5451	0.000232903	0.129362
60941	chr5	36855924	36856138	215	*	chr5.36855924.36856138	0.484031	1.06198	13.5411	0.000233389	0.129362
27867	chr15	47970460	47971126	667	*	chr15.47970460.47971126	0.308382	3.34879	13.517	0.000236406	0.129362
83557	chr9	81946140	81946350	211	*	chr9.81946140.81946350	0.463728	1.10459	13.4998	0.000238585	0.129362
64885	chr5	151241249	151241516	268	*	chr5.151241249.151241516	0.501092	1.02814	13.4925	0.000239515	0.129362	Tmco4:+:I	Tmco4:+:661
37377	chr18	76824092	76824648	557	*	chr18.76824092.76824648	0.361631	2.40723	13.4852	0.000240453	0.129362
52571	chr3	119710849	119711237	389	*	chr3.119710849.119711237	0.559122	1.46757	13.4803	0.000241083	0.129362
73251	chr7	85684449	85685200	752	*	chr7.85684449.85685200	0.332606	2.74665	13.4727	0.000242062	0.129362
39811	chr19	53851459	53851824	366	*	chr19.53851459.53851824	-0.421481	1.89205	13.443	0.000245918	0.130437
54399	chr3	166512500	166512783	284	*	chr3.166512500.166512783	0.533612	1.07759	13.434	0.000247107	0.130437
83156	chr9	67755194	67756016	823	*	chr9.67755194.67756016	0.322205	3.17182	13.4037	0.000251127	0.131213
30310	chr16	45864849	45865780	932	*	chr16.45864849.45865780	0.343575	3.61778	13.3936	0.000252486	0.131213
80048	chr8	109290140	109290827	688	*	chr8.109290140.109290827	-0.356094	2.21962	13.3887	0.000253151	0.131213
73709	chr7	100279429	100279822	394	*	chr7.100279429.100279822	0.519354	1.76683	13.3289	0.000261351	0.134652
47719	chr20	20873327	20873697	371	*	chr20.20873327.20873697	0.510951	1.32264	13.3124	0.000263652	0.135029
20909	chr13	61888498	61889017	520	*	chr13.61888498.61889017	0.409795	1.861	13.2116	0.000278216	0.140283	Pla2g4a:-:I	Pla2g4a:-:117	Pla2g4a:-:575
19171	chr12	38578634	38579763	1130	*	chr12.38578634.38579763	-0.310112	3.11814	13.2058	0.000279091	0.140283	Fbxo21:-:E		Fbxo21:-:1068
43707	chr2	159936271	159936448	178	*	chr2.159936271.159936448	0.505396	1.20348	13.1976	0.000280301	0.140283
48376	chr20	43471257	43471609	353	*	chr20.43471257.43471609	0.473897	2.13266	13.1968	0.000280433	0.140283	Slc16a10:-:I		Slc16a10:-:2018
48495	chr20	45243835	45244286	452	*	chr20.45243835.45244286	0.451042	2.11169	13.1791	0.000283088	0.140387	Cep57l1:-:I	Cep57l1:-:622	Cep57l1:-:1785
25268	chr14	79687529	79687930	402	*	chr14.79687529.79687930	0.360018	2.30487	13.1737	0.000283904	0.140387	Nf2:-:I	Nf2:-:3429
82089	chr9	37987386	37987719	334	*	chr9.37987386.37987719	0.386192	2.18537	13.1566	0.000286505	0.140864
83972	chr9	91741984	91742709	726	*	chr9.91741984.91742709	0.346925	2.69135	13.134	0.000289991	0.141768
42203	chr2	91757585	91758297	713	*	chr2.91757585.91758297	0.34204	2.29786	13.1106	0.000293629	0.142316
15442	chr11	36250763	36251327	565	*	chr11.36250763.36251327	0.326993	3.34037	13.1056	0.000294422	0.142316	Dscam:-:I
82997	chr9	62463546	62463733	188	*	chr9.62463546.62463733	0.504443	1.24455	13.0497	0.00030333	0.145803
51814	chr3	102850734	102851095	362	*	chr3.102850734.102851095	0.388999	1.79649	13.0191	0.000308326	0.145904	Meis2:-:I
5065	chr1	163147564	163147918	355	*	chr1.163147564.163147918	0.464196	1.87887	13.0138	0.000309199	0.145904	Lmo1:-:I
28965	chr16	707240	707837	598	*	chr16.707240.707837	0.456848	2.7859	13.0105	0.000309742	0.145904
1811	chr1	65842118	65842468	351	*	chr1.65842118.65842468	0.394537	1.87625	12.9895	0.000313235	0.145904	Prkcg:-:I	Prkcg:-:1714	Prkcg:-:1115
40604	chr2	27853578	27853912	335	*	chr2.27853578.27853912	0.374897	2.25189	12.9881	0.000313472	0.145904	Polk:-:I	Polk:-:2380
12730	chr10	79077896	79079312	1417	*	chr10.79077896.79079312	-0.288365	3.68684	12.9867	0.000313714	0.145904		Spag9:+:99
60278	chr5	3576493	3577235	743	*	chr5.3576493.3577235	0.277725	3.79726	12.9297	0.000323414	0.146906	Kcnb2:-:I	Kcnb2:-:4616
71769	chr7	31517101	31517365	265	*	chr7.31517101.31517365	0.425401	2.00718	12.9269	0.000323893	0.146906
62717	chr5	111216155	111216459	305	*	chr5.111216155.111216459	0.482254	1.87429	12.9216	0.00032481	0.146906			Cyp2j3:-:3587
7729	chr1	221550664	221551423	760	*	chr1.221550664.221551423	0.332243	2.87386	12.9181	0.000325418	0.146906	Apba1:+:I		Apba1:+:1120
37253	chr18	73951056	73951473	418	*	chr18.73951056.73951473	0.402835	2.5587	12.9103	0.000326787	0.146906
69917	chr6	123204271	123204525	255	*	chr6.123204271.123204525	0.544916	1.29419	12.9077	0.000327228	0.146906
31917	chr17	7365475	7366222	748	*	chr17.7365475.7366222	0.351062	3.04106	12.9034	0.000327986	0.146906
39057	chr19	41801932	41802295	364	*	chr19.41801932.41802295	0.410859	2.37089	12.8946	0.000329528	0.146906	Adamts18:-:I
44198	chr2	173703945	173704848	904	*	chr2.173703945.173704848	-0.290745	3.1197	12.8425	0.000338837	0.150278			Rhbg:-:210
29770	chr16	19412340	19414225	1886	*	chr16.19412340.19414225	-0.288605	3.84222	12.8102	0.000344727	0.152106	Mau2:+:E	Mau2:+:3858
75974	chr8	6751992	6752477	486	*	chr8.6751992.6752477	0.397603	2.51238	12.7872	0.000348992	0.153202	Cntn5:-:E	Cntn5:-:368
76338	chr8	20588137	20589896	1760	*	chr8.20588137.20589896	-0.290723	3.63716	12.7408	0.000357764	0.156234	Zfp653:-:E	Zfp653:-:410
79538	chr8	99547484	99548075	592	*	chr8.99547484.99548075	0.35355	2.78823	12.7316	0.000359531	0.156234	Faim:+:I	Faim:+:3455	Faim:+:1706
30182	chr16	38325381	38325625	245	*	chr16.38325381.38325625	0.530275	0.993316	12.7151	0.000362722	0.156829
37493	chr18	82039816	82040252	437	*	chr18.82039816.82040252	0.578667	1.86413	12.672	0.000371171	0.159336
14380	chr10	104144549	104145805	1257	*	chr10.104144549.104145805	-0.287969	3.21575	12.6667	0.000372223	0.159336
73260	chr7	86122962	86123174	213	*	chr7.86122962.86123174	0.447225	1.06149	12.6341	0.000378765	0.160963
24076	chr14	40382759	40383048	290	*	chr14.40382759.40383048	0.393851	1.57221	12.618	0.000382059	0.160963
57838	chr4	121369082	121369636	555	*	chr4.121369082.121369636	-0.287956	2.35538	12.5952	0.000386747	0.160963	Tpra1:+:I	Tpra1:+:1148	Tpra1:+:755
55120	chr4	19753884	19754181	298	*	chr4.19753884.19754181	0.49587	1.67226	12.5712	0.000391734	0.160963	Pclo:-:I		Pclo:-:960
79062	chr8	79585111	79585574	464	*	chr8.79585111.79585574	0.329676	2.38709	12.5662	0.00039278	0.160963
50920	chr3	66296571	66297144	574	*	chr3.66296571.66297144	0.353141	2.80257	12.5499	0.000396232	0.160963
49766	chr3	19531001	19531216	216	*	chr3.19531001.19531216	0.455109	1.14583	12.5491	0.000396388	0.160963	Mrrf:+:I	Mrrf:+:1790
84290	chr9	102304446	102304812	367	*	chr9.102304446.102304812	0.346311	2.17346	12.5484	0.000396551	0.160963
65033	chr5	153348570	153349115	546	*	chr5.153348570.153349115	-0.311659	2.31518	12.5412	0.000398076	0.160963	Crocc:-:I	Crocc:-:1271	Crocc:-:300
47765	chr20	21662993	21663195	203	*	chr20.21662993.21663195	0.493849	1.12884	12.5391	0.000398516	0.160963
35107	chr18	15040332	15041081	750	*	chr18.15040332.15041081	0.406049	2.3368	12.5358	0.000399237	0.160963
57344	chr4	110220080	110220398	319	*	chr4.110220080.110220398	0.420392	1.56673	12.5321	0.000400029	0.160963	Ctnna2:-:I	Ctnna2:-:4694
81254	chr9	11162188	11162932	745	*	chr9.11162188.11162932	0.351018	2.71181	12.5226	0.000402065	0.160963
60679	chr5	22594183	22595106	924	*	chr5.22594183.22595106	0.236197	4.12775	12.5219	0.000402215	0.160963	Clvs1:+:I
69955	chr6	123968407	123968773	367	*	chr6.123968407.123968773	0.422421	1.87356	12.5049	0.000405888	0.161542
295	chr1	12650659	12650952	294	*	chr1.12650659.12650952	0.384325	1.83085	12.4911	0.000408904	0.161542			Abracl:-:3999
37646	chr19	8470959	8471275	317	*	chr19.8470959.8471275	0.382091	1.8993	12.4893	0.000409294	0.161542
59277	chr4	157573936	157575867	1932	*	chr4.157573936.157575867	-0.315004	3.60332	12.438	0.000420696	0.164555	Eno2:-:E	Eno2:-:583	Eno2:-:1577
67773	chr6	52363805	52364509	705	*	chr6.52363805.52364509	0.270378	3.63689	12.4377	0.000420755	0.164555
61445	chr5	58341722	58341959	238	*	chr5.58341722.58341959	0.751279	1.18022	12.423	0.000424076	0.164603
70337	chr6	130860503	130863112	2610	*	chr6.130860503.130863112	-0.310125	4.54357	12.4203	0.000424702	0.164603		Klc1:+:3811
52985	chr3	135567670	135567898	229	*	chr3.135567670.135567898	0.507243	1.18252	12.3861	0.00043255	0.166391
13113	chr10	83751292	83751816	525	*	chr10.83751292.83751816	-0.411733	1.89274	12.3812	0.000433672	0.166391			Msl1:+:3904
52636	chr3	122863765	122864001	237	*	chr3.122863765.122864001	0.494277	1.43094	12.3686	0.000436612	0.166391
36842	chr18	62476417	62476706	290	*	chr18.62476417.62476706	0.439865	1.68603	12.3667	0.000437052	0.166391
18731	chr12	32576839	32578482	1644	*	chr12.32576839.32578482	-0.341597	3.32936	12.3415	0.000442987	0.167518	Vps37b:+:I		Vps37b:+:4261
27691	chr15	42255846	42256426	581	*	chr15.42255846.42256426	0.316756	3.61668	12.3377	0.000443907	0.167518
79766	chr8	105863333	105863640	308	*	chr8.105863333.105863640	-0.3746	1.89684	12.2924	0.000454811	0.170848	Nek11:-:I
50086	chr3	35012014	35012304	291	*	chr3.35012014.35012304	0.479094	1.17897	12.2846	0.000456701	0.170848
55088	chr4	18524561	18524917	357	*	chr4.18524561.18524917	0.464294	2.18797	12.2656	0.000461383	0.171852
76790	chr8	30720175	30720666	492	*	chr8.30720175.30720666	0.328063	2.81881	12.2207	0.000472628	0.174168			Kcnj5:-:4257
84519	chr9	106479177	106479610	434	*	chr9.106479177.106479610	0.407775	1.98586	12.2189	0.00047307	0.174168			Rab12:-:691
3609	chr1	118527821	118528093	273	*	chr1.118527821.118528093	0.327877	2.17279	12.2166	0.000473674	0.174168
71445	chr7	23781758	23782005	248	*	chr7.23781758.23782005	0.427215	1.59017	12.2031	0.000477093	0.174584
21596	chr13	76978556	76978780	225	*	chr13.76978556.76978780	0.545271	1.1834	12.1962	0.000478863	0.174584
68122	chr6	69554378	69554740	363	*	chr6.69554378.69554740	0.577392	1.73723	12.1505	0.000490745	0.177775			Nubpl:+:4580
2764	chr1	88139700	88139941	242	*	chr1.88139700.88139941	0.407555	1.15142	12.1467	0.000491747	0.177775
52411	chr3	117441006	117441642	637	*	chr3.117441006.117441642	0.360946	2.98393	12.1319	0.000495662	0.178031	Tmc2:+:I	Tmc2:+:234	Tmc2:+:667
8197	chr1	235854095	235854615	521	*	chr1.235854095.235854615	0.293744	3.37666	12.1284	0.000496594	0.178031
38758	chr19	33814450	33815386	937	*	chr19.33814450.33815386	0.300193	3.41307	12.1192	0.000499056	0.178171	Pskh1:+:I
10603	chr10	35843850	35844205	356	*	chr10.35843850.35844205	-0.448019	1.7495	12.0935	0.000505988	0.178549	Phykpl:+:I	Phykpl:+:1877	Phykpl:+:2275
34427	chr17	76917534	76917835	302	*	chr17.76917534.76917835	0.446637	1.97242	12.0858	0.000508064	0.178549
36144	chr18	45801410	45801711	302	*	chr18.45801410.45801711	0.514178	1.95139	12.0816	0.000509218	0.178549
64132	chr5	141550358	141550936	579	*	chr5.141550358.141550936	0.321537	2.7006	12.0793	0.00050984	0.178549	Yars1:+:I	Yars1:+:4159	Yars1:+:777
45599	chr2	215627216	215628060	845	*	chr2.215627216.215628060	0.318948	3.66491	12.077	0.000510488	0.178549
26526	chr15	12452921	12453338	418	*	chr15.12452921.12453338	0.419654	1.43076	12.0463	0.000518948	0.180773	Cadps:+:I
81677	chr9	22341720	22342145	426	*	chr9.22341720.22342145	0.368386	2.16054	12.0215	0.000525901	0.182456
39636	chr19	51836004	51836829	826	*	chr19.51836004.51836829	-0.359864	2.40422	12.0133	0.000528214	0.182522	Ccsap:-:I
23731	chr14	30607044	30607380	337	*	chr14.30607044.30607380	0.407406	1.60247	11.9859	0.000536036	0.183619
12237	chr10	65839435	65839653	219	*	chr10.65839435.65839653	0.484527	1.17772	11.9858	0.000536087	0.183619
64878	chr5	151125988	151127286	1299	*	chr5.151125988.151127286	-0.2891	3.25981	11.9798	0.00053779	0.183619	Pla2g2e:+:E	Pla2g2e:+:1244
78978	chr8	77245785	77246158	374	*	chr8.77245785.77246158	0.419034	1.83421	11.9699	0.000540677	0.183829
57050	chr4	92536518	92536746	229	*	chr4.92536518.92536746	0.483876	1.52735	11.963	0.000542679	0.183829	Grid2:+:I
45521	chr2	211895643	211896032	390	*	chr2.211895643.211896032	0.382679	1.86343	11.9438	0.000548298	0.184838
79436	chr8	96956727	96956963	237	*	chr8.96956727.96956963	0.558579	1.13735	11.9382	0.000549953	0.184838
42661	chr2	112441273	112441486	214	*	chr2.112441273.112441486	0.457396	1.11951	11.9211	0.000555015	0.185813	Phc3:+:I	Phc3:+:882	Phc3:+:3852
58973	chr4	150460965	150461516	552	*	chr4.150460965.150461516	0.373979	2.30216	11.8876	0.000565099	0.188456
36166	chr18	46673070	46673447	378	*	chr18.46673070.46673447	0.352315	1.98964	11.878	0.000568011	0.188696	Snx24:+:I	Snx24:+:982
30025	chr16	27153726	27153963	238	*	chr16.27153726.27153963	0.443069	1.39863	11.8684	0.000570954	0.188944
56932	chr4	85618723	85619574	852	*	chr4.85618723.85619574	0.295044	3.35068	11.847	0.000577546	0.190393	Pde1c:-:I
30259	chr16	44981518	44982216	699	*	chr16.44981518.44982216	0.341252	2.6927	11.8276	0.000583597	0.190679	Stox2:+:I
66986	chr6	31646858	31647090	233	*	chr6.31646858.31647090	0.527692	1.07062	11.8217	0.000585429	0.190679
9898	chr10	14832517	14835951	3435	*	chr10.14832517.14835951	-0.215993	5.15443	11.8178	0.000586684	0.190679	Fbxl16:+:P		Fbxl16:+:860
52174	chr3	111773687	111774552	866	*	chr3.111773687.111774552	0.289291	3.14883	11.8122	0.000588438	0.190679
42750	chr2	116108905	116109199	295	*	chr2.116108905.116109199	0.44439	1.89087	11.8014	0.000591868	0.190679
48295	chr20	40882830	40883365	536	*	chr20.40882830.40883365	0.312241	3.05924	11.7956	0.000593699	0.190679
65813	chr5	165859257	165860885	1629	*	chr5.165859257.165860885	-0.271201	3.58567	11.7929	0.000594566	0.190679	Prkcz:-:I	Prkcz:-:3942	Prkcz:-:710
71017	chr7	9843732	9844845	1114	*	chr7.9843732.9844845	-0.387084	2.85594	11.7874	0.000596341	0.190679	Ptbp1:-:E	Plppr3:+:1298	Ptbp1:-:100
60962	chr5	38546038	38546584	547	*	chr5.38546038.38546584	0.904563	1.50989	11.7811	0.000598359	0.190679
41443	chr2	55615298	55615718	421	*	chr2.55615298.55615718	0.438739	2.15455	11.7714	0.000601467	0.190963	C9:+:I	C9:+:101	C9:+:4359
34479	chr17	79525588	79526076	489	*	chr17.79525588.79526076	0.495231	2.35426	11.742	0.00061104	0.191716	Plxdc2:+:I
49145	chr3	11991283	11991565	283	*	chr3.11991283.11991565	0.406735	1.23824	11.7402	0.000611635	0.191716	Tsc1:+:I	Tsc1:+:864	Tsc1:+:83
31465	chr16	79796956	79797516	561	*	chr16.79796956.79797516	0.317961	2.45885	11.7377	0.000612452	0.191716
7991	chr1	230163376	230163682	307	*	chr1.230163376.230163682	0.388403	1.38583	11.7368	0.000612754	0.191716	Sgms1:-:I	Sgms1:-:142
24740	chr14	72731565	72732010	446	*	chr14.72731565.72732010	0.393425	2.22197	11.7151	0.000619943	0.193263	Stx18:-:I
29082	chr16	2756752	2757037	286	*	chr16.2756752.2757037	0.528291	1.06532	11.6912	0.000627959	0.19503
85820	chrX	149163309	149163529	221	*	chrX.149163309.149163529	0.490515	0.955494	11.6847	0.000630145	0.19503	Tmem185a:+:I	Tmem185a:+:3496	Tmem185a:+:637
85715	chrX	127148151	127148444	294	*	chrX.127148151.127148444	0.462349	1.83639	11.6636	0.000637362	0.195488
70556	chr6	138033648	138034574	927	*	chr6.138033648.138034574	0.254093	3.92035	11.6635	0.000637398	0.195488	Ptprn2:+:I
81783	chr9	25836520	25837272	753	*	chr9.25836520.25837272	0.288636	3.02015	11.6585	0.000639105	0.195488	Ogfrl1:-:I	Ogfrl1:-:946	Ogfrl1:-:501
85766	chrX	133854332	133854606	275	*	chrX.133854332.133854606	0.446489	1.22602	11.6528	0.000641045	0.195488
83546	chr9	81221715	81221970	256	*	chr9.81221715.81221970	0.493215	1.1658	11.6282	0.000649609	0.195488
73177	chr7	83858979	83859305	327	*	chr7.83858979.83859305	0.420807	1.16974	11.6224	0.000651631	0.195488
69564	chr6	117175323	117175626	304	*	chr6.117175323.117175626	0.44822	1.37278	11.6219	0.000651808	0.195488
15056	chr11	29590316	29590853	538	*	chr11.29590316.29590853	0.391307	1.98526	11.6208	0.000652187	0.195488
36641	chr18	58673951	58674512	562	*	chr18.58673951.58674512	0.379096	2.15126	11.6169	0.000653545	0.195488	Nedd4l:+:I	Nedd4l:+:1537	Nedd4l:+:2113
83558	chr9	81949140	81949496	357	*	chr9.81949140.81949496	0.50935	1.44556	11.6146	0.000654345	0.195488
54262	chr3	161170094	161170569	476	*	chr3.161170094.161170569	0.316245	2.91983	11.5968	0.000660643	0.196686	Cass4:+:I
64140	chr5	141623061	141623566	506	*	chr5.141623061.141623566	-0.297772	2.45186	11.5852	0.000664797	0.196816
50603	chr3	56465246	56465501	256	*	chr3.56465246.56465501	0.423995	1.48906	11.5655	0.00067187	0.196816
34055	chr17	71203815	71204237	423	*	chr17.71203815.71204237	0.374983	1.89848	11.5633	0.000672646	0.196816
75181	chr7	122931547	122932211	665	*	chr7.122931547.122932211	0.382445	2.19952	11.5628	0.000672845	0.196816	Lrrk2:+:I		Lrrk2:+:1590
44434	chr2	181990701	181990896	196	*	chr2.181990701.181990896	0.418867	1.24359	11.5534	0.00067626	0.196816		Them5:+:4699
82642	chr9	50139353	50139890	538	*	chr9.50139353.50139890	0.381273	2.46249	11.553	0.000676399	0.196816
80387	chr8	113930747	113931613	867	*	chr8.113930747.113931613	-0.357985	2.60177	11.5473	0.000678479	0.196816
32378	chr17	17185485	17185755	271	*	chr17.17185485.17185755	0.506012	1.32877	11.5439	0.000679732	0.196816
13110	chr10	83722897	83725502	2606	*	chr10.83722897.83725502	-0.314618	4.20364	11.5339	0.000683385	0.196816	Thra:+:E	Thra:+:391	Nr1d1:-:2846,Thra:+:3066
54395	chr3	166323258	166323744	487	*	chr3.166323258.166323744	0.396005	2.31392	11.5324	0.000683952	0.196816
71434	chr7	23609857	23610276	420	*	chr7.23609857.23610276	0.418327	2.34174	11.5225	0.000687582	0.196861	Ano4:-:I
73413	chr7	90709564	90710036	473	*	chr7.90709564.90710036	0.348135	2.54128	11.5143	0.000690646	0.196861
7815	chr1	224440754	224441485	732	*	chr1.224440754.224441485	0.353313	2.76356	11.5134	0.000690973	0.196861
1661	chr1	55161275	55163417	2143	*	chr1.55161275.55163417	-0.22077	4.70078	11.4955	0.000697651	0.197965
66136	chr6	8285710	8286353	644	*	chr6.8285710.8286353	0.339664	3.0754	11.4859	0.000701243	0.197965	Prkce:-:I
6975	chr1	202591399	202591809	411	*	chr1.202591399.202591809	-0.42729	1.72194	11.4811	0.000703056	0.197965	Sf3b2:-:P	Sf3b2:-:640	Gal3st3:+:1883
49678	chr3	17985569	17985934	366	*	chr3.17985569.17985934	-0.9655	1.95695	11.4785	0.00070405	0.197965
33277	chr17	42492940	42493258	319	*	chr17.42492940.42493258	0.325156	2.44998	11.4657	0.00070892	0.198685
