# Supplementary material for: Extinction of Nicotine and Cocaine Seeking in Rats Reveals Novel, Unique and Time-Dependent Molecular Adaptations in the Medial Prefrontal Cortex
Source: Cell Mol Neurobiol. 2026 Jan 14;46:29. doi: 10.1007/s10571-026-01667-0 (PMC12876482; doi:10.1007/s10571-026-01667-0)
Supplement: Supplementary file 7 — Supplementary Material 7 [file 10571_2026_1667_MOESM7_ESM.xlsx]

## Sheet: RNA_motif_N6
motif	observed	background	percent.observed	percent.background	fold.enrichment	pvalue	motif.name	p.adjust
MA0164.1	MA0164.1	9	1753	19.1489	5.41986	3.5331	0.000829895	Nr2e3	0.619101
MA0660.1	MA0660.1	7	1324	14.8936	4.09349	3.63836	0.00284381	MEF2B	0.704334
MA1132.1	MA1132.1	6	999	12.766	3.08867	4.13315	0.0031175	JUN::JUNB	0.704334
MA1531.1	MA1531.1	8	1777	17.0213	5.49406	3.09812	0.00377659	NR1D1	0.704334
MA0155.1	MA0155.1	9	2357	19.1489	7.28729	2.62772	0.00620138	INSM1	0.802237
MA1102.2	MA1102.2	10	2820	21.2766	8.71877	2.44032	0.00645231	CTCFL	0.802237
MA1580.1	MA1580.1	7	1627	14.8936	5.0303	2.96078	0.00866612	ZBTB32	0.854355
MA1538.1	MA1538.1	6	1377	12.766	4.25736	2.99856	0.0142337	NR2F1(var.3)	0.854355
MA1653.1	MA1653.1	13	4775	27.6596	14.7632	1.87355	0.0161191	ZNF148	0.854355
MA1624.1	MA1624.1	9	2821	19.1489	8.72186	2.19551	0.01884	Stat5a	0.854355
MA0093.3	MA0093.3	6	1487	12.766	4.59745	2.77675	0.0200476	USF1	0.854355
MA0084.1	MA0084.1	6	1494	12.766	4.61909	2.76374	0.0204655	SRY	0.854355
MA0526.3	MA0526.3	6	1495	12.766	4.62219	2.76189	0.0205256	USF2	0.854355
MA0065.2	MA0065.2	10	3449	21.2766	10.6635	1.99527	0.0243392	Pparg::Rxra	0.854355
MA0806.1	MA0806.1	6	1556	12.766	4.81078	2.65361	0.0244307	TBX4	0.854355
MA0807.1	MA0807.1	6	1556	12.766	4.81078	2.65361	0.0244307	TBX5	0.854355
MA0496.3	MA0496.3	8	2466	17.0213	7.62429	2.23251	0.0245182	MAFK	0.854355
MA1654.1	MA1654.1	9	3033	19.1489	9.37732	2.04205	0.0286752	ZNF16	0.854355
MA0482.2	MA0482.2	6	1621	12.766	5.01175	2.54721	0.0291163	GATA4	0.854355
MA1630.1	MA1630.1	9	3129	19.1489	9.67413	1.9794	0.0341663	Znf281	0.854355
MA1539.1	MA1539.1	5	1253	10.6383	3.87398	2.74609	0.0346415	NR2F6(var.3)	0.854355
MA0591.1	MA0591.1	7	2166	14.8936	6.69676	2.224	0.0357436	Bach1::Mafk	0.854355
MA1154.1	MA1154.1	6	1702	12.766	5.26218	2.42598	0.0357495	ZNF282	0.854355
MA1104.2	MA1104.2	6	1702	12.766	5.26218	2.42598	0.0357495	GATA6	0.854355
MA0442.2	MA0442.2	9	3185	19.1489	9.84727	1.94459	0.0376926	SOX10	0.854355
MA0131.2	MA0131.2	4	879	8.51064	2.71766	3.13161	0.0384473	HINFP	0.854355
MA1133.1	MA1133.1	4	891	8.51064	2.75476	3.08943	0.0400903	JUN::JUNB(var.2)	0.854355
MA0773.1	MA0773.1	6	1761	12.766	5.4446	2.3447	0.0411578	MEF2D	0.854355
MA0734.2	MA0734.2	7	2278	14.8936	7.04304	2.11466	0.0450337	GLI2	0.854355
MA0695.1	MA0695.1	5	1348	10.6383	4.1677	2.55256	0.045137	ZBTB7C	0.854355
MA1155.1	MA1155.1	8	2788	17.0213	8.61984	1.97466	0.046017	ZSCAN4	0.854355
MA0753.2	MA0753.2	8	2790	17.0213	8.62602	1.97325	0.0461805	ZNF740	0.854355
MA1588.1	MA1588.1	6	1827	12.766	5.64865	2.26	0.0478021	ZNF136	0.854355
MA1141.1	MA1141.1	5	1373	10.6383	4.24499	2.50608	0.0481869	FOS::JUND	0.854355
MA1522.1	MA1522.1	10	3881	21.2766	11.9991	1.77318	0.0493081	MAZ	0.854355
MA0504.1	MA0504.1	8	2842	17.0213	8.78679	1.93714	0.0505706	NR2C2	0.854355
MA0048.2	MA0048.2	8	2855	17.0213	8.82698	1.92832	0.05171	NHLH1	0.854355
MA0656.1	MA0656.1	4	972	8.51064	3.00519	2.83198	0.0522279	JDP2(var.2)	0.854355
MA1112.2	MA1112.2	7	2361	14.8936	7.29965	2.04032	0.0528587	NR4A1	0.854355
MA0691.1	MA0691.1	6	1883	12.766	5.82179	2.19279	0.053942	TFAP4	0.854355
MA1649.1	MA1649.1	7	2387	14.8936	7.38004	2.01809	0.055479	ZBTB12	0.854355
MA1150.1	MA1150.1	5	1437	10.6383	4.44286	2.39447	0.0565486	RORB	0.854355
MA0479.1	MA0479.1	6	1915	12.766	5.92073	2.15615	0.0576604	FOXH1	0.854355
MA0473.3	MA0473.3	10	4009	21.2766	12.3949	1.71656	0.0592483	ELF1	0.854355
MA1467.1	MA1467.1	8	2942	17.0213	9.09597	1.8713	0.0597728	ATOH1(var.2)	0.854355
MA1127.1	MA1127.1	4	1019	8.51064	3.15051	2.70136	0.0601044	FOSB::JUN	0.854355
MA0497.1	MA0497.1	8	2959	17.0213	9.14853	1.86055	0.0614383	MEF2C	0.854355
MA1129.1	MA1129.1	3	622	6.38298	1.92308	3.31915	0.0615869	FOSL1::JUN(var.2)	0.854355
MA0767.1	MA0767.1	3	624	6.38298	1.92926	3.30851	0.062061	GCM2	0.854355
MA1105.2	MA1105.2	6	1981	12.766	6.12478	2.08431	0.0658157	GRHL2	0.854355
MA0501.1	MA0501.1	6	2005	12.766	6.19899	2.05936	0.0689444	MAF::NFE2	0.854355
MA1548.1	MA1548.1	5	1527	10.6383	4.72112	2.25334	0.0696605	PLAGL2	0.854355
MA0702.2	MA0702.2	3	659	6.38298	2.03747	3.13279	0.0706346	LMX1A	0.854355
MA0491.2	MA0491.2	4	1085	8.51064	3.35456	2.53703	0.0721845	JUND	0.854355
MA1523.1	MA1523.1	5	1552	10.6383	4.79842	2.21704	0.0735829	MSANTD3	0.854355
MA0506.1	MA0506.1	6	2040	12.766	6.3072	2.02403	0.0736632	NRF1	0.854355
MA1139.1	MA1139.1	3	687	6.38298	2.12404	3.00511	0.0778617	FOSL2::JUNB(var.2)	0.854355
MA0062.3	MA0062.3	10	4216	21.2766	13.0349	1.63228	0.0780328	GABPA	0.854355
MA0089.2	MA0089.2	6	2084	12.766	6.44324	1.9813	0.0798582	NFE2L1	0.854355
MA0150.2	MA0150.2	6	2085	12.766	6.44633	1.98035	0.0800024	Nfe2l2	0.854355
MA0856.1	MA0856.1	6	2097	12.766	6.48343	1.96901	0.0817444	RXRG	0.854355
MA1622.1	MA1622.1	5	1605	10.6383	4.96228	2.14383	0.0822978	Smad2::Smad3	0.854355
MA1550.1	MA1550.1	6	2105	12.766	6.50816	1.96153	0.0829178	PPARD	0.854355
MA1576.1	MA1576.1	6	2114	12.766	6.53599	1.95318	0.0842494	THRB(var.3)	0.854355
MA0057.1	MA0057.1	6	2115	12.766	6.53908	1.95226	0.0843982	MZF1(var.2)	0.854355
MA0703.2	MA0703.2	4	1147	8.51064	3.54625	2.3999	0.0845925	LMX1B	0.854355
MA0471.2	MA0471.2	8	3183	17.0213	9.84108	1.72961	0.0861921	E2F6	0.854355
MA0805.1	MA0805.1	5	1628	10.6383	5.03339	2.11354	0.0862473	TBX1	0.854355
MA0040.1	MA0040.1	6	2128	12.766	6.57927	1.94033	0.086345	Foxq1	0.854355
MA0149.1	MA0149.1	12	5461	25.5319	16.8841	1.51219	0.0870771	EWSR1-FLI1	0.854355
MA0801.1	MA0801.1	5	1634	10.6383	5.05194	2.10578	0.0872941	MGA	0.854355
MA0803.1	MA0803.1	5	1634	10.6383	5.05194	2.10578	0.0872941	TBX15	0.854355
MA0834.1	MA0834.1	3	723	6.38298	2.23535	2.85548	0.0876152	ATF7	0.854355
MA0142.1	MA0142.1	7	2668	14.8936	8.24883	1.80554	0.0890831	Pou5f1::Sox2	0.854355
MA1140.2	MA1140.2	3	735	6.38298	2.27245	2.80886	0.090978	JUNB(var.2)	0.854355
MA0709.1	MA0709.1	3	738	6.38298	2.28172	2.79744	0.0918271	Msx3	0.854355
MA1136.1	MA1136.1	3	738	6.38298	2.28172	2.79744	0.0918271	FOSB::JUNB(var.2)	0.854355
MA1137.1	MA1137.1	4	1186	8.51064	3.66683	2.32098	0.0929082	FOSL1::JUNB	0.854355
MA1147.1	MA1147.1	4	1186	8.51064	3.66683	2.32098	0.0929082	NR4A2::RXRA	0.854355
MA0521.1	MA0521.1	10	4358	21.2766	13.4739	1.5791	0.092923	Tcf12	0.854355
MA0620.3	MA0620.3	3	742	6.38298	2.29409	2.78236	0.0929646	MITF	0.854355
MA0088.2	MA0088.2	6	2177	12.766	6.73077	1.89666	0.0939104	ZNF143	0.854355
MA0490.2	MA0490.2	4	1198	8.51064	3.70393	2.29773	0.0955443	JUNB	0.858747
MA1142.1	MA1142.1	4	1214	8.51064	3.7534	2.26745	0.0991147	FOSL1::JUND	0.865712
MA1130.1	MA1130.1	4	1216	8.51064	3.75958	2.26372	0.0995655	FOSL2::JUN	0.865712
MA0855.1	MA0855.1	6	2215	12.766	6.84826	1.86412	0.100023	RXRB	0.865712
MA1491.1	MA1491.1	6	2230	12.766	6.89463	1.85158	0.102494	GLI3	0.865712
MA0863.1	MA0863.1	4	1229	8.51064	3.79978	2.23977	0.102519	MTF1	0.865712
MA0018.4	MA0018.4	6	2235	12.766	6.91009	1.84744	0.103326	CREB1	0.865712
MA1472.1	MA1472.1	7	2775	14.8936	8.57964	1.73592	0.104443	BHLHA15(var.2)	0.865712
MA1561.1	MA1561.1	3	787	6.38298	2.43322	2.62327	0.106163	SOX12	0.869371
MA0724.1	MA0724.1	2	386	4.25532	1.19342	3.56565	0.108246	VENTX	0.869371
MA0689.1	MA0689.1	5	1749	10.6383	5.40749	1.96732	0.108658	TBX20	0.869371
MA0898.1	MA0898.1	4	1269	8.51064	3.92345	2.16917	0.111863	Hmx3	0.869371
MA0836.2	MA0836.2	4	1277	8.51064	3.94818	2.15558	0.113777	CEBPD	0.869371
MA0851.1	MA0851.1	7	2836	14.8936	8.76824	1.69859	0.113824	Foxj3	0.869371
MA1633.1	MA1633.1	6	2305	12.766	7.12651	1.79133	0.115342	BACH1	0.869371
MA0006.1	MA0006.1	8	3403	17.0213	10.5213	1.6178	0.115639	Ahr::Arnt	0.869371
MA0707.1	MA0707.1	4	1308	8.51064	4.04403	2.1045	0.121334	MNX1	0.869371
MA0116.1	MA0116.1	5	1825	10.6383	5.64247	1.8854	0.12409	Znf423	0.869371
MA1128.1	MA1128.1	4	1324	8.51064	4.09349	2.07906	0.125319	FOSL1::JUN	0.869371
MA0647.1	MA0647.1	3	852	6.38298	2.63418	2.42313	0.126451	GRHL1	0.869371
MA0477.2	MA0477.2	4	1331	8.51064	4.11514	2.06813	0.12708	FOSL1	0.869371
MA0875.1	MA0875.1	3	855	6.38298	2.64346	2.41463	0.12742	BARX1	0.869371
MA0903.1	MA0903.1	3	874	6.38298	2.7022	2.36214	0.13362	HOXB3	0.869371
MA0775.1	MA0775.1	5	1871	10.6383	5.78469	1.83904	0.133914	MEIS3	0.869371
MA0029.1	MA0029.1	5	1875	10.6383	5.79706	1.83512	0.134785	Mecom	0.869371
MA0816.1	MA0816.1	8	3540	17.0213	10.9448	1.55519	0.136509	Ascl2	0.869371
MA0614.1	MA0614.1	4	1370	8.51064	4.23572	2.00926	0.137088	Foxj2	0.869371
MA0605.2	MA0605.2	3	887	6.38298	2.74239	2.32752	0.137923	ATF3	0.869371
MA1632.1	MA1632.1	5	1894	10.6383	5.8558	1.81671	0.138958	ATF2	0.869371
MA0102.4	MA0102.4	4	1381	8.51064	4.26973	1.99325	0.139969	CEBPA	0.869371
MA0258.2	MA0258.2	6	2462	12.766	7.61192	1.6771	0.144794	ESR2	0.869371
MA1100.2	MA1100.2	7	3028	14.8936	9.36186	1.59088	0.146221	ASCL1	0.869371
MA0076.2	MA0076.2	5	1928	10.6383	5.96092	1.78467	0.146571	ELK4	0.869371
MA0655.1	MA0655.1	3	914	6.38298	2.82587	2.25876	0.147014	JDP2	0.869371
MA0036.3	MA0036.3	4	1408	8.51064	4.3532	1.95503	0.147145	GATA2	0.869371
MA1485.1	MA1485.1	6	2487	12.766	7.68922	1.66024	0.14979	FERD3L	0.869371
MA1514.1	MA1514.1	7	3070	14.8936	9.49171	1.56912	0.153866	KLF17	0.869371
MA1125.1	MA1125.1	9	4235	19.1489	13.0936	1.46246	0.154376	ZNF384	0.869371
MA0642.1	MA0642.1	2	482	4.25532	1.49023	2.85548	0.155073	EN2	0.869371
MA0700.2	MA0700.2	3	940	6.38298	2.90626	2.19629	0.155953	LHX2	0.869371
MA0488.1	MA0488.1	5	1970	10.6383	6.09077	1.74662	0.156227	JUN	0.869371
MA1463.1	MA1463.1	3	942	6.38298	2.91244	2.19162	0.156647	ARGFX	0.869371
MA0764.2	MA0764.2	10	4847	21.2766	14.9858	1.41979	0.156827	ETV4	0.869371
MA0087.1	MA0087.1	4	1448	8.51064	4.47687	1.90102	0.158043	Sox5	0.869371
MA0778.1	MA0778.1	3	950	6.38298	2.93718	2.17317	0.159437	NFKB2	0.869371
MA1557.1	MA1557.1	2	493	4.25532	1.52424	2.79177	0.160671	SMAD5	0.869371
MA0692.1	MA0692.1	3	955	6.38298	2.95263	2.16179	0.161188	TFEB	0.869371
MA0832.1	MA0832.1	5	1996	10.6383	6.17116	1.72387	0.162338	Tcf21	0.869371
MA0708.1	MA0708.1	3	959	6.38298	2.965	2.15277	0.162594	MSX2	0.869371
MA0489.1	MA0489.1	4	1465	8.51064	4.52943	1.87896	0.162766	JUN(var.2)	0.869371
MA1542.1	MA1542.1	4	1478	8.51064	4.56963	1.86244	0.166414	OSR1	0.869371
MA1530.1	MA1530.1	4	1488	8.51064	4.60054	1.84992	0.169241	NKX6-3	0.869371
MA0052.4	MA0052.4	7	3157	14.8936	9.7607	1.52588	0.170307	MEF2A	0.869371
MA0486.2	MA0486.2	5	2031	10.6383	6.27937	1.69417	0.170722	HSF1	0.869371
MA0636.1	MA0636.1	2	520	4.25532	1.60772	2.64681	0.17457	BHLHE41	0.869371
MA1500.1	MA1500.1	3	993	6.38298	3.07012	2.07906	0.174692	HOXB6	0.869371
MA0073.1	MA0073.1	9	4379	19.1489	13.5388	1.41437	0.17803	RREB1	0.869371
MA1508.1	MA1508.1	10	4997	21.2766	15.4495	1.37717	0.180211	IKZF1	0.869371
MA1138.1	MA1138.1	3	1009	6.38298	3.11959	2.0461	0.180474	FOSL2::JUNB	0.869371
MA0141.3	MA0141.3	5	2071	10.6383	6.40304	1.66144	0.180515	ESRRB	0.869371
MA0019.1	MA0019.1	3	1011	6.38298	3.12577	2.04205	0.181201	Ddit3::Cebpa	0.869371
MA0159.1	MA0159.1	5	2080	10.6383	6.43087	1.65426	0.182749	RARA::RXRA	0.869371
MA0105.4	MA0105.4	3	1020	6.38298	3.1536	2.02403	0.184481	NFKB1	0.869371
MA1541.1	MA1541.1	6	2652	12.766	8.19936	1.55695	0.184704	NR6A1	0.869371
MA0602.1	MA0602.1	4	1547	8.51064	4.78296	1.77937	0.18627	Arid5a	0.869371
MA0676.1	MA0676.1	5	2106	10.6383	6.51125	1.63383	0.189262	Nr2e1	0.869371
MA1134.1	MA1134.1	3	1039	6.38298	3.21234	1.98702	0.19146	FOS::JUNB	0.869371
MA0885.1	MA0885.1	2	556	4.25532	1.71902	2.47543	0.193396	Dlx2	0.869371
MA0469.3	MA0469.3	1	148	2.12766	0.457581	4.6498	0.194031	E2F3	0.869371
MA0728.1	MA0728.1	5	2125	10.6383	6.57	1.61922	0.194076	Nr2f6(var.2)	0.869371
MA0074.1	MA0074.1	4	1576	8.51064	4.87262	1.74662	0.194847	RXRA::VDR	0.869371
MA0815.1	MA0815.1	4	1576	8.51064	4.87262	1.74662	0.194847	TFAP2C(var.3)	0.869371
MA0513.1	MA0513.1	7	3288	14.8936	10.1657	1.46508	0.196513	SMAD2::SMAD3::SMAD4	0.869371
MA1114.1	MA1114.1	6	2705	12.766	8.36322	1.52644	0.196588	PBX3	0.869371
MA1144.1	MA1144.1	3	1053	6.38298	3.25563	1.9606	0.196647	FOSL2::JUND	0.869371
MA1502.1	MA1502.1	2	563	4.25532	1.74066	2.44465	0.197089	HOXB8	0.869371
MA1135.1	MA1135.1	3	1055	6.38298	3.26181	1.95688	0.197391	FOSB::JUNB	0.869371
MA0621.1	MA0621.1	3	1057	6.38298	3.26799	1.95318	0.198136	mix-a	0.869371
MA1145.1	MA1145.1	3	1058	6.38298	3.27109	1.95133	0.198508	FOSL2::JUND(var.2)	0.869371
MA0763.1	MA0763.1	3	1067	6.38298	3.29891	1.93487	0.20187	ETV3	0.869371
MA0694.1	MA0694.1	3	1070	6.38298	3.30819	1.92945	0.202993	ZBTB7B	0.869371
MA0829.2	MA0829.2	3	1072	6.38298	3.31437	1.92585	0.203743	SREBF1(var.2)	0.869371
MA0520.1	MA0520.1	6	2742	12.766	8.47762	1.50584	0.205062	Stat6	0.869371
MA1641.1	MA1641.1	5	2170	10.6383	6.70913	1.58565	0.205658	MYF5	0.869371
MA0500.2	MA0500.2	6	2749	12.766	8.49926	1.50201	0.206681	MYOG	0.869371
MA0628.1	MA0628.1	2	583	4.25532	1.8025	2.36079	0.207692	POU6F1	0.869371
MA1421.1	MA1421.1	6	2760	12.766	8.53327	1.49602	0.209235	TCF7L1	0.869371
MA1468.1	MA1468.1	3	1088	6.38298	3.36384	1.89753	0.209768	ATOH7	0.869371
MA0030.1	MA0030.1	4	1626	8.51064	5.02721	1.69292	0.20993	FOXF2	0.869371
MA1501.1	MA1501.1	2	590	4.25532	1.82414	2.33278	0.211418	HOXB7	0.869371
MA1420.1	MA1420.1	3	1094	6.38298	3.38239	1.88712	0.212038	IRF5	0.869371
MA1619.1	MA1619.1	5	2195	10.6383	6.78642	1.56759	0.212197	Ptf1a(var.2)	0.869371
MA0912.2	MA0912.2	2	593	4.25532	1.83342	2.32098	0.213017	HOXD3	0.869371
MA0690.1	MA0690.1	4	1641	8.51064	5.07358	1.67744	0.214523	TBX21	0.869371
MA1499.1	MA1499.1	3	1102	6.38298	3.40712	1.87342	0.215074	HOXB4	0.869371
MA1567.1	MA1567.1	4	1643	8.51064	5.07977	1.6754	0.215138	TBX6	0.869371
MA1532.1	MA1532.1	4	1647	8.51064	5.09213	1.67133	0.216369	NR1D2	0.869371
MA0790.1	MA0790.1	5	2215	10.6383	6.84826	1.55343	0.217478	POU4F1	0.869371
MA1153.1	MA1153.1	4	1655	8.51064	5.11687	1.66325	0.218837	Smad4	0.869371
MA0512.2	MA0512.2	5	2221	10.6383	6.86681	1.54924	0.219071	Rxra	0.869371
MA0017.2	MA0017.2	5	2233	10.6383	6.90391	1.54091	0.222269	NR2F1	0.869371
MA1646.1	MA1646.1	8	4014	17.0213	12.4103	1.37154	0.22237	OSR2	0.869371
MA0874.1	MA0874.1	2	611	4.25532	1.88907	2.2526	0.222639	Arx	0.869371
MA0894.1	MA0894.1	2	614	4.25532	1.89834	2.2416	0.224246	HESX1	0.869371
MA0492.1	MA0492.1	4	1673	8.51064	5.17252	1.64536	0.224419	JUND(var.2)	0.869371
MA0028.2	MA0028.2	3	1127	6.38298	3.48442	1.83186	0.224622	ELK1	0.869371
MA1131.1	MA1131.1	3	1133	6.38298	3.50297	1.82216	0.226928	FOSL2::JUN(var.2)	0.869371
MA0156.2	MA0156.2	3	1135	6.38298	3.50915	1.81895	0.227697	FEV	0.869371
MA1574.1	MA1574.1	5	2256	10.6383	6.97502	1.5252	0.228441	THRB	0.869371
MA1562.1	MA1562.1	3	1137	6.38298	3.51534	1.81575	0.228467	SOX14	0.869371
MA0152.1	MA0152.1	8	4050	17.0213	12.5216	1.35935	0.229653	NFATC2	0.869371
MA0795.1	MA0795.1	2	629	4.25532	1.94472	2.18814	0.232299	SMAD3	0.869371
MA0828.1	MA0828.1	2	631	4.25532	1.9509	2.18121	0.233374	SREBF2(var.2)	0.869371
MA0891.1	MA0891.1	2	634	4.25532	1.96018	2.17088	0.234987	GSC2	0.869371
MA0067.1	MA0067.1	2	636	4.25532	1.96636	2.16406	0.236064	Pax2	0.869371
MA0678.1	MA0678.1	2	639	4.25532	1.97564	2.1539	0.237678	OLIG2	0.869371
MA0761.2	MA0761.2	8	4095	17.0213	12.6608	1.34441	0.238887	ETV1	0.869371
MA1108.2	MA1108.2	5	2301	10.6383	7.11415	1.49537	0.24067	MXI1	0.869371
MA0111.1	MA0111.1	4	1731	8.51064	5.35184	1.59023	0.242667	Spz1	0.869371
MA1122.1	MA1122.1	3	1176	6.38298	3.63591	1.75554	0.243585	TFDP1	0.869371
MA1643.1	MA1643.1	5	2316	10.6383	7.16052	1.48569	0.244789	NFIB	0.869371
MA0895.1	MA0895.1	2	654	4.25532	2.02201	2.1045	0.245763	HMBOX1	0.869371
MA1565.1	MA1565.1	5	2320	10.6383	7.17289	1.48313	0.245891	TBX18	0.869371
MA0659.2	MA0659.2	5	2321	10.6383	7.17598	1.48249	0.246166	MAFG	0.869371
MA0750.2	MA0750.2	5	2330	10.6383	7.20381	1.47676	0.248652	ZBTB7A	0.869371
MA1151.1	MA1151.1	3	1192	6.38298	3.68538	1.73197	0.249838	RORC	0.869371
MA0766.2	MA0766.2	3	1192	6.38298	3.68538	1.73197	0.249838	GATA5	0.869371
MA0704.1	MA0704.1	2	662	4.25532	2.04675	2.07906	0.25008	Lhx4	0.869371
MA0721.1	MA0721.1	2	662	4.25532	2.04675	2.07906	0.25008	UNCX	0.869371
MA1581.1	MA1581.1	6	2931	12.766	9.06196	1.40874	0.250377	ZBTB6	0.869371
MA0853.1	MA0853.1	2	663	4.25532	2.04984	2.07593	0.25062	Alx4	0.869371
MA0083.3	MA0083.3	2	664	4.25532	2.05293	2.0728	0.25116	SRF	0.869371
MA0625.1	MA0625.1	5	2344	10.6383	7.24709	1.46794	0.252532	NFATC3	0.869371
MA0729.1	MA0729.1	4	1772	8.51064	5.4786	1.55343	0.255782	RARA	0.869371
MA0674.1	MA0674.1	2	678	4.25532	2.09622	2.03	0.258723	NKX6-1	0.869371
MA0675.1	MA0675.1	2	678	4.25532	2.09622	2.03	0.258723	NKX6-2	0.869371
MA1651.1	MA1651.1	6	2966	12.766	9.17017	1.39212	0.259098	ZFP42	0.869371
MA0499.2	MA0499.2	6	2969	12.766	9.17945	1.39071	0.25985	MYOD1	0.869371
MA0099.3	MA0099.3	3	1219	6.38298	3.76886	1.69361	0.26045	FOS::JUN	0.869371
MA0718.1	MA0718.1	2	682	4.25532	2.10858	2.01809	0.260885	RAX	0.869371
MA0624.1	MA0624.1	5	2383	10.6383	7.36767	1.44392	0.263427	NFATC1	0.869371
MA0130.1	MA0130.1	11	6110	23.4043	18.8907	1.23893	0.264733	ZNF354C	0.869371
MA1117.1	MA1117.1	3	1230	6.38298	3.80287	1.67846	0.264793	RELB	0.869371
MA0756.1	MA0756.1	3	1231	6.38298	3.80596	1.6771	0.265188	ONECUT2	0.869371
MA0897.1	MA0897.1	3	1231	6.38298	3.80596	1.6771	0.265188	Hmx2	0.869371
MA1601.1	MA1601.1	6	3003	12.766	9.28457	1.37497	0.268415	ZNF75D	0.869371
MA0597.1	MA0597.1	5	2405	10.6383	7.43569	1.43071	0.269626	THAP1	0.869371
MA0050.2	MA0050.2	10	5501	21.2766	17.0078	1.25099	0.269934	IRF1	0.869371
MA0122.3	MA0122.3	3	1243	6.38298	3.84306	1.66091	0.269939	Nkx3-2	0.869371
MA0671.1	MA0671.1	4	1818	8.51064	5.62083	1.51413	0.27068	NFIX	0.869371
MA0854.1	MA0854.1	2	703	4.25532	2.17351	1.95781	0.272241	Alx1	0.869371
MA1629.1	MA1629.1	8	4257	17.0213	13.1616	1.29325	0.273223	Zic2	0.869371
MA1497.1	MA1497.1	2	706	4.25532	2.18279	1.94949	0.273864	HOXA6	0.869371
MA0683.1	MA0683.1	4	1836	8.51064	5.67648	1.49928	0.276557	POU4F2	0.873693
MA0115.1	MA0115.1	5	2433	10.6383	7.52226	1.41424	0.277567	NR1H2::RXRA	0.873693
MA0071.1	MA0071.1	4	1847	8.51064	5.71049	1.49035	0.28016	RORA	0.878149
MA0143.4	MA0143.4	4	1858	8.51064	5.7445	1.48153	0.283772	SOX2	0.879229
MA1566.1	MA1566.1	4	1861	8.51064	5.75377	1.47914	0.284758	TBX3	0.879229
MA0078.1	MA0078.1	4	1862	8.51064	5.75686	1.47835	0.285087	Sox17	0.879229
MA0911.1	MA0911.1	2	727	4.25532	2.24771	1.89318	0.285219	Hoxa11	0.879229
MA0813.1	MA0813.1	4	1866	8.51064	5.76923	1.47518	0.286404	TFAP2B(var.3)	0.879248
MA1120.1	MA1120.1	4	1890	8.51064	5.84343	1.45644	0.294324	SOX13	0.88979
MA0109.1	MA0109.1	3	1305	6.38298	4.03475	1.582	0.294638	HLTF	0.88979
MA0877.2	MA0877.2	1	241	2.12766	0.745115	2.85548	0.296556	BARHL1	0.88979
MA0827.1	MA0827.1	2	750	4.25532	2.31882	1.83512	0.297642	OLIG3	0.88979
MA0743.2	MA0743.2	4	1902	8.51064	5.88053	1.44726	0.298296	SCRT1	0.88979
MA0645.1	MA0645.1	4	1903	8.51064	5.88363	1.4465	0.298628	ETV6	0.88979
MA0883.1	MA0883.1	2	753	4.25532	2.3281	1.82781	0.299261	Dmbx1	0.88979
MA1537.1	MA1537.1	5	2509	10.6383	7.75723	1.3714	0.29938	NR2F1(var.2)	0.88979
MA0601.1	MA0601.1	4	1914	8.51064	5.91764	1.43818	0.302277	Arid3b	0.894236
MA0697.1	MA0697.1	4	1917	8.51064	5.92691	1.43593	0.303273	ZIC3	0.894236
MA0160.1	MA0160.1	5	2537	10.6383	7.8438	1.35627	0.307499	NR4A2	0.903127
MA0840.1	MA0840.1	2	771	4.25532	2.38375	1.78514	0.308963	Creb5	0.903868
MA1536.1	MA1536.1	3	1348	6.38298	4.1677	1.53154	0.31188	NR2C2(var.2)	0.905783
MA1519.1	MA1519.1	2	777	4.25532	2.4023	1.77135	0.312192	LHX5	0.905783
MA0730.1	MA0730.1	4	1947	8.51064	6.01966	1.41381	0.31326	RARA(var.2)	0.905783
MA0465.2	MA0465.2	5	2565	10.6383	7.93037	1.34146	0.315657	CDX2	0.909189
MA0478.1	MA0478.1	3	1370	6.38298	4.23572	1.50694	0.320722	FOSL2	0.919961
MA1554.1	MA1554.1	2	795	4.25532	2.45795	1.73125	0.321863	RFX7	0.919961
MA0735.1	MA0735.1	2	804	4.25532	2.48578	1.71187	0.326688	GLIS1	0.930188
MA0599.1	MA0599.1	8	4508	17.0213	13.9377	1.22124	0.32917	KLF5	0.931511
MA0684.2	MA0684.2	4	1996	8.51064	6.17116	1.3791	0.32965	RUNX3	0.931511
MA0744.2	MA0744.2	4	2001	8.51064	6.18662	1.37565	0.331327	SCRT2	0.932717
MA0733.1	MA0733.1	3	1405	6.38298	4.34393	1.4694	0.334803	EGR4	0.93896
MA0643.1	MA0643.1	4	2021	8.51064	6.24845	1.36204	0.338041	Esrrg	0.941935
MA0776.1	MA0776.1	1	283	2.12766	0.874969	2.4317	0.338563	MYBL1	0.941935
MA0865.1	MA0865.1	3	1420	6.38298	4.3903	1.45388	0.340839	E2F8	0.941935
MA0515.1	MA0515.1	6	3285	12.766	10.1564	1.25693	0.341977	Sox6	0.941935
MA1583.1	MA1583.1	2	833	4.25532	2.57544	1.65227	0.342177	ZFP57	0.941935
MA1652.1	MA1652.1	7	3937	14.8936	12.1723	1.22357	0.345707	ZKSCAN5	0.94578
MA0791.1	MA0791.1	4	2045	8.51064	6.32266	1.34605	0.34611	POU4F3	0.94578
MA0914.1	MA0914.1	2	848	4.25532	2.62182	1.62304	0.35015	ISL2	0.95274
MA1568.1	MA1568.1	2	850	4.25532	2.628	1.61922	0.351211	TCF21(var.2)	0.95274
MA1115.1	MA1115.1	4	2088	8.51064	6.4556	1.31833	0.360587	POU5F1	0.971283
MA1578.1	MA1578.1	3	1474	6.38298	4.55726	1.40062	0.362548	VEZF1	0.971283
MA0039.4	MA0039.4	8	4668	17.0213	14.4324	1.17938	0.366057	KLF4	0.971283
MA1563.1	MA1563.1	4	2115	8.51064	6.53908	1.3015	0.369683	SOX18	0.971283
MA0476.1	MA0476.1	3	1494	6.38298	4.61909	1.38187	0.370572	FOS	0.971283
MA0516.2	MA0516.2	5	2759	10.6383	8.53018	1.24714	0.372898	SP2	0.971283
MA0140.2	MA0140.2	3	1500	6.38298	4.63765	1.37634	0.372976	GATA1::TAL1	0.971283
MA0810.1	MA0810.1	4	2126	8.51064	6.57309	1.29477	0.373389	TFAP2A(var.2)	0.971283
MA0056.2	MA0056.2	4	2127	8.51064	6.57618	1.29416	0.373726	MZF1	0.971283
MA0069.1	MA0069.1	2	893	4.25532	2.76094	1.54125	0.373881	PAX6	0.971283
MA0686.1	MA0686.1	2	894	4.25532	2.76404	1.53953	0.374405	SPDEF	0.971283
MA0608.1	MA0608.1	2	895	4.25532	2.76713	1.53781	0.374928	Creb3l2	0.971283
MA1111.1	MA1111.1	4	2141	8.51064	6.61947	1.2857	0.378442	NR2F2	0.971283
MA0505.1	MA0505.1	6	3422	12.766	10.58	1.20661	0.378755	Nr5a2	0.971283
MA0870.1	MA0870.1	3	1517	6.38298	4.69021	1.36092	0.379781	Sox1	0.971283
MA0163.1	MA0163.1	5	2783	10.6383	8.60438	1.23638	0.380029	PLAG1	0.971283
MA1478.1	MA1478.1	3	1518	6.38298	4.6933	1.36002	0.380181	DMRTA2	0.971283
MA1101.2	MA1101.2	2	911	4.25532	2.8166	1.5108	0.383284	BACH2	0.973804
MA1110.1	MA1110.1	3	1527	6.38298	4.72112	1.352	0.383778	NR1H4	0.973804
MA0892.1	MA0892.1	2	918	4.25532	2.83824	1.49928	0.386926	GSX1	0.975166
MA1631.1	MA1631.1	7	4103	14.8936	12.6855	1.17407	0.386929	ASCL1(var.2)	0.975166
MA0162.4	MA0162.4	5	2816	10.6383	8.70641	1.22189	0.389838	EGR1	0.977707
MA1608.1	MA1608.1	2	925	4.25532	2.85988	1.48794	0.390559	Isl1	0.977707
MA0838.1	MA0838.1	1	347	2.12766	1.07284	1.9832	0.397895	CEBPG	0.982051
MA1525.1	MA1525.1	4	2202	8.51064	6.80806	1.25008	0.398964	NFATC4	0.982051
MA1509.1	MA1509.1	1	349	2.12766	1.07903	1.97183	0.399662	IRF6	0.982051
MA1481.1	MA1481.1	2	943	4.25532	2.91553	1.45953	0.399859	DRGX	0.982051
MA0514.1	MA0514.1	7	4172	14.8936	12.8988	1.15465	0.404184	Sox3	0.982051
MA0522.3	MA0522.3	6	3519	12.766	10.8799	1.17335	0.404948	TCF3	0.982051
MA0146.2	MA0146.2	6	3524	12.766	10.8954	1.17169	0.406299	Zfx	0.982051
MA0837.1	MA0837.1	1	357	2.12766	1.10376	1.92765	0.406682	CEBPE	0.982051
MA0606.1	MA0606.1	5	2876	10.6383	8.89191	1.1964	0.407667	NFAT5	0.982051
MA0466.2	MA0466.2	1	359	2.12766	1.10994	1.91691	0.408424	CEBPB	0.982051
MA0802.1	MA0802.1	3	1591	6.38298	4.919	1.29762	0.409232	TBR1	0.982051
MA0867.2	MA0867.2	5	2891	10.6383	8.93829	1.19019	0.41212	SOX4	0.982051
MA0758.1	MA0758.1	2	969	4.25532	2.99592	1.42037	0.413182	E2F7	0.982051
MA0037.3	MA0037.3	2	969	4.25532	2.99592	1.42037	0.413182	GATA3	0.982051
MA1535.1	MA1535.1	3	1601	6.38298	4.94991	1.28951	0.413186	NR2C1	0.982051
MA0800.1	MA0800.1	3	1602	6.38298	4.95301	1.28871	0.413581	EOMES	0.982051
MA0765.2	MA0765.2	3	1607	6.38298	4.96846	1.2847	0.415555	ETV5	0.982051
MA0665.1	MA0665.1	4	2254	8.51064	6.96884	1.22124	0.416397	MSC	0.982051
MA0878.2	MA0878.2	3	1614	6.38298	4.99011	1.27913	0.418316	CDX1	0.982051
MA1471.1	MA1471.1	3	1615	6.38298	4.9932	1.27833	0.41871	BARX2	0.982051
MA1648.1	MA1648.1	6	3579	12.766	11.0654	1.15368	0.421155	TCF12(var.2)	0.982051
MA0592.3	MA0592.3	4	2278	8.51064	7.04304	1.20838	0.424415	ESRRA	0.982051
MA0595.1	MA0595.1	3	1636	6.38298	5.05813	1.26193	0.426967	SREBF1	0.982051
MA1597.1	MA1597.1	5	2943	10.6383	9.09906	1.16916	0.427531	ZNF528	0.982051
MA0679.2	MA0679.2	4	2289	8.51064	7.07705	1.20257	0.428083	ONECUT1	0.982051
MA1635.1	MA1635.1	5	2958	10.6383	9.14544	1.16324	0.431967	BHLHE22(var.2)	0.982051
MA0498.2	MA0498.2	4	2323	8.51064	7.18217	1.18497	0.439388	MEIS1	0.982051
MA1496.1	MA1496.1	2	1021	4.25532	3.15669	1.34803	0.439405	HOXA4	0.982051
MA0768.1	MA0768.1	5	2991	10.6383	9.24746	1.1504	0.441708	LEF1	0.982051
MA1573.1	MA1573.1	4	2330	8.51064	7.20381	1.18141	0.441709	THAP11	0.982051
MA0639.1	MA0639.1	1	399	2.12766	1.23361	1.72474	0.442238	DBP	0.982051
MA0462.2	MA0462.2	3	1677	6.38298	5.18489	1.23107	0.44298	BATF::JUN	0.982051
MA0646.1	MA0646.1	2	1030	4.25532	3.18452	1.33625	0.443882	GCM1	0.982051
MA1553.1	MA1553.1	2	1031	4.25532	3.18761	1.33496	0.444378	RARG(var.3)	0.982051
MA0741.1	MA0741.1	6	3677	12.766	11.3684	1.12293	0.447557	KLF16	0.982051
MA0872.1	MA0872.1	3	1694	6.38298	5.23745	1.21872	0.449574	TFAP2A(var.3)	0.982051
MA1589.1	MA1589.1	3	1700	6.38298	5.256	1.21442	0.451895	ZNF140	0.982051
MA0727.1	MA0727.1	2	1048	4.25532	3.24017	1.3133	0.45278	NR3C2	0.982051
MA1558.1	MA1558.1	5	3031	10.6383	9.37114	1.13522	0.453474	SNAI1	0.982051
MA1634.1	MA1634.1	3	1707	6.38298	5.27764	1.20944	0.454598	BATF	0.982051
MA0080.5	MA0080.5	9	5722	19.1489	17.6911	1.08241	0.455361	SPI1	0.982051
MA1627.1	MA1627.1	7	4378	14.8936	13.5357	1.10032	0.455702	Wt1	0.982051
MA0835.2	MA0835.2	3	1711	6.38298	5.29001	1.20661	0.45614	BATF3	0.982051
MA0135.1	MA0135.1	3	1714	6.38298	5.29928	1.2045	0.457295	Lhx3	0.982051
MA0772.1	MA0772.1	4	2378	8.51064	7.35221	1.15756	0.457557	IRF7	0.982051
MA0153.2	MA0153.2	2	1062	4.25532	3.28345	1.29599	0.459648	HNF1B	0.982051
MA0151.1	MA0151.1	10	6418	21.2766	19.8429	1.07225	0.459975	Arid3a	0.982051
MA0613.1	MA0613.1	2	1064	4.25532	3.28964	1.29355	0.460625	FOXG1	0.982051
MA0670.1	MA0670.1	3	1724	6.38298	5.3302	1.19751	0.461141	NFIA	0.982051
MA1552.1	MA1552.1	2	1066	4.25532	3.29582	1.29113	0.461602	RARB(var.3)	0.982051
MA0842.2	MA0842.2	3	1726	6.38298	5.33638	1.19612	0.461908	NRL	0.982051
MA1587.1	MA1587.1	5	3060	10.6383	9.4608	1.12446	0.461972	ZNF135	0.982051
MA0719.1	MA0719.1	2	1070	4.25532	3.30819	1.2863	0.463551	RHOXF1	0.982051
MA1473.1	MA1473.1	3	1738	6.38298	5.37349	1.18787	0.466506	CDX4	0.982051
MA1603.1	MA1603.1	3	1747	6.38298	5.40131	1.18175	0.469944	Dmrt1	0.982051
MA1528.1	MA1528.1	3	1763	6.38298	5.45078	1.17102	0.476033	NFIX(var.2)	0.982051
MA0793.1	MA0793.1	2	1100	4.25532	3.40094	1.25122	0.478046	POU6F2	0.982051
MA1599.1	MA1599.1	4	2442	8.51064	7.55009	1.12722	0.478481	ZNF682	0.982051
MA0100.3	MA0100.3	3	1775	6.38298	5.48788	1.1631	0.48058	MYB	0.982051
MA0119.1	MA0119.1	3	1778	6.38298	5.49716	1.16114	0.481714	NFIC::TLX1	0.982051
MA1529.1	MA1529.1	4	2460	8.51064	7.60574	1.11898	0.484317	NHLH2	0.982051
MA0113.3	MA0113.3	2	1114	4.25532	3.44422	1.23549	0.484732	NR3C1	0.982051
MA1107.2	MA1107.2	7	4496	14.8936	13.9006	1.07144	0.48498	KLF9	0.982051
MA0745.2	MA0745.2	4	2474	8.51064	7.64902	1.11264	0.48884	SNAI2	0.982051
MA0886.1	MA0886.1	1	459	2.12766	1.41912	1.49928	0.489439	EMX2	0.982051
MA0769.2	MA0769.2	4	2479	8.51064	7.66448	1.1104	0.490452	TCF7	0.982051
MA1600.1	MA1600.1	4	2480	8.51064	7.66757	1.10995	0.490775	ZNF684	0.982051
MA0680.1	MA0680.1	1	461	2.12766	1.4253	1.49278	0.490943	PAX7	0.982051
MA0472.2	MA0472.2	2	1129	4.25532	3.4906	1.21908	0.49184	EGR2	0.982051
MA0507.1	MA0507.1	4	2484	8.51064	7.67994	1.10816	0.492063	POU2F2	0.982051
MA1505.1	MA1505.1	1	463	2.12766	1.43149	1.48633	0.492443	HOXC8	0.982051
MA1113.2	MA1113.2	3	1809	6.38298	5.593	1.14124	0.493371	PBX2	0.982051
MA0653.1	MA0653.1	3	1810	6.38298	5.59609	1.14061	0.493745	IRF9	0.982051
MA0701.2	MA0701.2	1	466	2.12766	1.44076	1.47676	0.494685	LHX9	0.982051
MA0075.3	MA0075.3	1	466	2.12766	1.44076	1.47676	0.494685	PRRX2	0.982051
MA0852.2	MA0852.2	3	1817	6.38298	5.61773	1.13622	0.49636	FOXK1	0.982051
MA0843.1	MA0843.1	1	470	2.12766	1.45313	1.46419	0.497658	TEF	0.982051
MA0475.2	MA0475.2	2	1144	4.25532	3.53698	1.20309	0.498889	FLI1	0.982051
MA1640.1	MA1640.1	3	1824	6.38298	5.63938	1.13186	0.498968	MEIS2(var.2)	0.982051
MA1621.1	MA1621.1	4	2510	8.51064	7.76033	1.09669	0.500405	Rbpjl	0.982051
MA0751.1	MA0751.1	3	1830	6.38298	5.65793	1.12815	0.501199	ZIC4	0.982051
MA0147.3	MA0147.3	2	1150	4.25532	3.55553	1.19682	0.501691	MYC	0.982051
MA0095.2	MA0095.2	5	3215	10.6383	9.94002	1.07025	0.506783	YY1	0.982051
MA0782.2	MA0782.2	4	2531	8.51064	7.82525	1.08759	0.507105	PKNOX1	0.982051
MA0884.1	MA0884.1	2	1165	4.25532	3.6019	1.18141	0.508656	DUXA	0.982051
MA0117.2	MA0117.2	3	1855	6.38298	5.73522	1.11294	0.510443	Mafb	0.982051
MA0611.1	MA0611.1	2	1170	4.25532	3.61736	1.17636	0.510964	Dux	0.982051
MA1149.1	MA1149.1	3	1860	6.38298	5.75068	1.10995	0.512282	RARA::RXRG	0.982051
MA0092.1	MA0092.1	3	1863	6.38298	5.75996	1.10816	0.513384	Hand1::Tcf3	0.982051
MA0808.1	MA0808.1	4	2551	8.51064	7.88709	1.07906	0.513451	TEAD3	0.982051
MA1513.1	MA1513.1	4	2552	8.51064	7.89018	1.07864	0.513768	KLF15	0.982051
MA1126.1	MA1126.1	2	1177	4.25532	3.63901	1.16936	0.514183	FOS::JUN(var.2)	0.982051
MA0731.1	MA0731.1	3	1867	6.38298	5.77232	1.10579	0.514851	BCL6B	0.982051
MA0027.2	MA0027.2	1	503	2.12766	1.55516	1.36813	0.521546	EN1	0.982051
MA0658.1	MA0658.1	1	503	2.12766	1.55516	1.36813	0.521546	LHX6	0.982051
MA0068.2	MA0068.2	1	503	2.12766	1.55516	1.36813	0.521546	PAX4	0.982051
MA0002.2	MA0002.2	5	3278	10.6383	10.1348	1.04968	0.524634	RUNX1	0.982051
MA0780.1	MA0780.1	1	508	2.12766	1.57062	1.35467	0.525067	PAX3	0.982051
MA0774.1	MA0774.1	3	1903	6.38298	5.88363	1.08487	0.527954	MEIS2	0.982051
MA0007.3	MA0007.3	2	1209	4.25532	3.73794	1.13841	0.528731	Ar	0.982051
MA0657.1	MA0657.1	2	1212	4.25532	3.74722	1.13559	0.53008	KLF13	0.982051
MA0483.1	MA0483.1	4	2606	8.51064	8.05714	1.05629	0.530727	Gfi1b	0.982051
MA0846.1	MA0846.1	5	3301	10.6383	10.2059	1.04237	0.53109	FOXC2	0.982051
MA0528.2	MA0528.2	6	3995	12.766	12.3516	1.03355	0.531469	ZNF263	0.982051
MA0771.1	MA0771.1	3	1913	6.38298	5.91454	1.0792	0.531562	HSF4	0.982051
MA0754.1	MA0754.1	1	519	2.12766	1.60463	1.32595	0.532724	CUX1	0.982051
MA0889.1	MA0889.1	1	520	2.12766	1.60772	1.3234	0.533414	GBX1	0.982051
MA0739.1	MA0739.1	3	1923	6.38298	5.94546	1.07359	0.535155	Hic1	0.982051
MA0797.1	MA0797.1	3	1929	6.38298	5.96401	1.07025	0.537303	TGIF2	0.982051
MA1620.1	MA1620.1	4	2640	8.51064	8.16226	1.04268	0.541269	Ptf1a(var.3)	0.982051
MA0677.1	MA0677.1	4	2643	8.51064	8.17153	1.0415	0.542194	Nr2f6	0.982051
MA1655.1	MA1655.1	4	2646	8.51064	8.18081	1.04032	0.543118	ZNF341	0.982051
MA0072.1	MA0072.1	2	1243	4.25532	3.84306	1.10727	0.543875	RORA(var.2)	0.982051
MA0722.1	MA0722.1	1	542	2.12766	1.67574	1.26969	0.548346	VAX1	0.982051
MA0723.1	MA0723.1	1	542	2.12766	1.67574	1.26969	0.548346	VAX2	0.982051
MA0508.3	MA0508.3	6	4062	12.766	12.5587	1.0165	0.5486	PRDM1	0.982051
MA1527.1	MA1527.1	3	1962	6.38298	6.06604	1.05225	0.549026	NFIC(var.2)	0.982051
MA1575.1	MA1575.1	2	1255	4.25532	3.88016	1.09669	0.549142	THRB(var.2)	0.982051
MA0474.2	MA0474.2	2	1258	4.25532	3.88944	1.09407	0.550453	ERG	0.982051
MA0759.1	MA0759.1	2	1263	4.25532	3.9049	1.08974	0.552631	ELK3	0.982051
MA1489.1	MA1489.1	2	1263	4.25532	3.9049	1.08974	0.552631	FOXN3	0.982051
MA0742.1	MA0742.1	3	1973	6.38298	6.10005	1.04638	0.552897	Klf12	0.982051
MA1637.1	MA1637.1	4	2691	8.51064	8.31994	1.02292	0.556872	EBF3	0.983914
MA0831.2	MA0831.2	2	1278	4.25532	3.95127	1.07695	0.559123	TFE3	0.983914
MA0619.1	MA0619.1	3	1993	6.38298	6.16188	1.03588	0.559889	LIN54	0.983914
MA1604.1	MA1604.1	4	2703	8.51064	8.35704	1.01838	0.560506	Ebf2	0.983914
MA0098.3	MA0098.3	2	1282	4.25532	3.96364	1.07359	0.560843	ETS1	0.983914
MA0818.1	MA0818.1	1	565	2.12766	1.74685	1.218	0.563457	BHLHE22	0.983914
MA0480.1	MA0480.1	4	2714	8.51064	8.39105	1.01425	0.563823	Foxo1	0.983914
MA0710.1	MA0710.1	1	569	2.12766	1.75921	1.20944	0.566034	NOTO	0.983914
MA1628.1	MA1628.1	7	4834	14.8936	14.9456	0.996523	0.566467	Zic1::Zic2	0.983914
MA0681.2	MA0681.2	4	2732	8.51064	8.4467	1.00757	0.569225	PHOX2B	0.983914
MA1564.1	MA1564.1	4	2739	8.51064	8.46834	1.00499	0.571316	SP9	0.983914
MA0494.1	MA0494.1	3	2027	6.38298	6.267	1.01851	0.57163	Nr1h3::Rxra	0.983914
MA1146.1	MA1146.1	2	1308	4.25532	4.04403	1.05225	0.571912	NR1H4::RXRA	0.983914
MA0755.1	MA0755.1	1	579	2.12766	1.79013	1.18855	0.572411	CUX2	0.983914
MA1560.1	MA1560.1	1	585	2.12766	1.80868	1.17636	0.576193	SOHLH2	0.985508
MA0737.1	MA0737.1	2	1320	4.25532	4.08113	1.04268	0.576955	GLIS3	0.985508
MA0032.2	MA0032.2	4	2770	8.51064	8.56419	0.993748	0.580514	FOXC1	0.985508
MA1148.1	MA1148.1	3	2059	6.38298	6.36594	1.00268	0.582513	PPARA::RXRA	0.985508
MA1540.1	MA1540.1	4	2780	8.51064	8.5951	0.990173	0.583459	NR5A1	0.985508
MA0633.1	MA0633.1	2	1340	4.25532	4.14296	1.02712	0.585267	Twist2	0.985508
MA0784.1	MA0784.1	3	2070	6.38298	6.39995	0.997348	0.586215	POU1F1	0.985508
MA0091.1	MA0091.1	3	2082	6.38298	6.43705	0.9916	0.590232	TAL1::TCF3	0.985508
MA0770.1	MA0770.1	3	2083	6.38298	6.44014	0.991124	0.590566	HSF2	0.985508
MA0635.1	MA0635.1	1	609	2.12766	1.88288	1.13	0.590998	BARHL2	0.985508
MA0826.1	MA0826.1	1	611	2.12766	1.88907	1.1263	0.592208	OLIG1	0.985508
MA1516.1	MA1516.1	3	2091	6.38298	6.46488	0.987332	0.593229	KLF3	0.985508
MA0696.1	MA0696.1	3	2095	6.38298	6.47724	0.985447	0.594557	ZIC1	0.985508
MA0687.1	MA0687.1	4	2824	8.51064	8.73114	0.974745	0.596284	SPIC	0.985508
MA1512.1	MA1512.1	4	2825	8.51064	8.73423	0.9744	0.596573	KLF11	0.985508
MA0145.3	MA0145.3	1	622	2.12766	1.92308	1.10638	0.598804	TFCP2	0.985508
MA0468.1	MA0468.1	2	1376	4.25532	4.25427	1.00025	0.599935	DUX4	0.985508
MA1572.1	MA1572.1	2	1385	4.25532	4.28209	0.993748	0.603543	TGIF2LY	0.985508
MA1638.1	MA1638.1	4	2857	8.51064	8.83317	0.963486	0.605758	HAND2	0.985508
MA1636.1	MA1636.1	2	1393	4.25532	4.30683	0.988041	0.60673	CEBPG(var.2)	0.985508
MA0705.1	MA0705.1	1	642	2.12766	1.98491	1.07192	0.61053	Lhx8	0.985508
MA0612.2	MA0612.2	1	642	2.12766	1.98491	1.07192	0.61053	EMX1	0.985508
MA1571.1	MA1571.1	2	1410	4.25532	4.35939	0.976128	0.61344	TGIF2LX	0.985508
MA0833.2	MA0833.2	2	1411	4.25532	4.36248	0.975436	0.613832	ATF4	0.985508
MA0648.1	MA0648.1	1	653	2.12766	2.01892	1.05386	0.616836	GSC	0.985508
MA0661.1	MA0661.1	1	653	2.12766	2.01892	1.05386	0.616836	MEOX1	0.985508
MA0618.1	MA0618.1	1	655	2.12766	2.02511	1.05064	0.617972	LBX1	0.985508
MA1625.1	MA1625.1	4	2902	8.51064	8.9723	0.948546	0.618472	Stat5b	0.985508
MA0630.1	MA0630.1	1	656	2.12766	2.0282	1.04904	0.618538	SHOX	0.985508
MA0654.1	MA0654.1	1	656	2.12766	2.0282	1.04904	0.618538	ISX	0.985508
MA0716.1	MA0716.1	1	656	2.12766	2.0282	1.04904	0.618538	PRRX1	0.985508
MA0717.1	MA0717.1	1	656	2.12766	2.0282	1.04904	0.618538	RAX2	0.985508
MA0720.1	MA0720.1	1	656	2.12766	2.0282	1.04904	0.618538	Shox2	0.985508
MA1577.1	MA1577.1	1	656	2.12766	2.0282	1.04904	0.618538	TLX2	0.985508
MA0822.1	MA0822.1	1	658	2.12766	2.03438	1.04585	0.619669	HES7	0.985508
MA1498.1	MA1498.1	1	663	2.12766	2.04984	1.03796	0.622482	HOXA7	0.985508
MA0910.2	MA0910.2	1	663	2.12766	2.04984	1.03796	0.622482	HOXD8	0.985508
MA0762.1	MA0762.1	2	1436	4.25532	4.43977	0.958454	0.623539	ETV2	0.985508
MA1123.2	MA1123.2	4	2930	8.51064	9.05887	0.939482	0.626261	TWIST1	0.987689
MA0715.1	MA0715.1	2	1449	4.25532	4.47997	0.949855	0.628514	PROP1	0.987689
MA0640.2	MA0640.2	6	4403	12.766	13.613	0.937775	0.631479	ELF3	0.987689
MA0693.2	MA0693.2	3	2212	6.38298	6.83898	0.933323	0.632196	VDR	0.987689
MA0627.2	MA0627.2	3	2212	6.38298	6.83898	0.933323	0.632196	POU2F3	0.987689
MA0747.1	MA0747.1	4	2954	8.51064	9.13307	0.931849	0.632862	SP8	0.987689
MA1579.1	MA1579.1	5	3704	10.6383	11.4519	0.928955	0.637618	ZBTB26	0.992014
MA0623.2	MA0623.2	1	693	2.12766	2.14259	0.993031	0.638934	NEUROG1	0.992014
MA0817.1	MA0817.1	1	698	2.12766	2.15805	0.985917	0.641607	BHLHE23	0.992014
MA0890.1	MA0890.1	1	699	2.12766	2.16114	0.984507	0.64214	GBX2	0.992014
MA1592.1	MA1592.1	3	2253	6.38298	6.96574	0.916338	0.644828	ZNF274	0.992014
MA1533.1	MA1533.1	2	1493	4.25532	4.616	0.921862	0.644988	NR1I2	0.992014
MA1623.1	MA1623.1	7	5188	14.8936	16.0401	0.928526	0.645748	Stat2	0.992014
MA0046.2	MA0046.2	2	1497	4.25532	4.62837	0.919399	0.646458	HNF1A	0.992014
MA0461.2	MA0461.2	1	713	2.12766	2.20443	0.965176	0.649511	Atoh1	0.992014
MA0738.1	MA0738.1	3	2273	6.38298	7.02758	0.908276	0.650884	HIC2	0.992014
MA1596.1	MA1596.1	7	5218	14.8936	16.1328	0.923187	0.652105	ZNF460	0.992014
MA1506.1	MA1506.1	1	719	2.12766	2.22298	0.957121	0.652624	HOXD10	0.992014
MA0031.1	MA0031.1	2	1527	4.25532	4.72112	0.901336	0.657332	FOXD1	0.992014
MA0157.2	MA0157.2	2	1527	4.25532	4.72112	0.901336	0.657332	FOXO3	0.992014
MA0638.1	MA0638.1	1	729	2.12766	2.2539	0.943992	0.657753	CREB3	0.992014
MA0125.1	MA0125.1	1	733	2.12766	2.26626	0.938841	0.659784	Nobox	0.992014
MA0666.1	MA0666.1	1	734	2.12766	2.26935	0.937562	0.66029	MSX1	0.992014
MA0876.1	MA0876.1	1	734	2.12766	2.26935	0.937562	0.66029	BSX	0.992014
MA0101.1	MA0101.1	2	1537	4.25532	4.75204	0.895472	0.660899	REL	0.992014
MA0699.1	MA0699.1	1	747	2.12766	2.30955	0.921245	0.666799	LBX2	0.99886
MA0783.1	MA0783.1	3	2334	6.38298	7.21618	0.884538	0.668918	PKNOX2	0.999456
MA0593.1	MA0593.1	3	2340	6.38298	7.23473	0.88227	0.670656	FOXP2	0.999456
MA0063.2	MA0063.2	2	1577	4.25532	4.87571	0.872759	0.67488	NKX2-5	0.999456
MA0685.1	MA0685.1	3	2357	6.38298	7.28729	0.875906	0.675546	SP4	0.999456
MA1521.1	MA1521.1	2	1579	4.25532	4.88189	0.871653	0.675567	MAFA	0.999456
MA0779.1	MA0779.1	1	766	2.12766	2.36829	0.898395	0.676094	PAX1	0.999456
MA0781.1	MA0781.1	1	767	2.12766	2.37138	0.897223	0.676576	PAX9	0.999456
MA0732.1	MA0732.1	2	1586	4.25532	4.90354	0.867806	0.677962	EGR3	0.999526
MA1650.1	MA1650.1	2	1601	4.25532	4.94991	0.859675	0.683049	ZBTB14	1
MA0641.1	MA0641.1	2	1612	4.25532	4.98392	0.853809	0.686739	ELF4	1
MA1479.1	MA1479.1	2	1617	4.25532	4.99938	0.851169	0.688404	DMRTC2	1
MA1569.1	MA1569.1	2	1621	4.25532	5.01175	0.849069	0.689732	TFAP2E	1
MA0609.2	MA0609.2	1	797	2.12766	2.46414	0.863451	0.690716	CREM	1
MA0014.3	MA0014.3	1	799	2.12766	2.47032	0.861289	0.691637	PAX5	1
MA1470.1	MA1470.1	1	802	2.12766	2.47959	0.858068	0.693014	BACH2(var.2)	1
MA0688.1	MA0688.1	2	1636	4.25532	5.05813	0.841284	0.69467	TBX2	1
MA0104.4	MA0104.4	1	819	2.12766	2.53215	0.840257	0.7007	MYCN	1
MA1480.1	MA1480.1	1	819	2.12766	2.53215	0.840257	0.7007	DPRX	1
MA0467.1	MA0467.1	2	1659	4.25532	5.12924	0.829621	0.702121	Crx	1
MA0913.2	MA0913.2	2	1665	4.25532	5.14779	0.826631	0.70404	HOXD9	1
MA0847.2	MA0847.2	3	2479	6.38298	7.66448	0.8328	0.70914	FOXD2	1
MA1507.1	MA1507.1	1	840	2.12766	2.59708	0.81925	0.709935	HOXD4	1
MA0107.1	MA0107.1	2	1695	4.25532	5.24054	0.812	0.713488	RELA	1
MA1570.1	MA1570.1	1	851	2.12766	2.63109	0.808661	0.714661	TFAP4(var.2)	1
MA0804.1	MA0804.1	1	856	2.12766	2.64655	0.803937	0.716784	TBX19	1
MA0667.1	MA0667.1	2	1709	4.25532	5.28382	0.805348	0.717812	MYF6	1
MA0858.1	MA0858.1	2	1710	4.25532	5.28692	0.804877	0.718119	Rarb(var.2)	1
MA0662.1	MA0662.1	1	861	2.12766	2.66201	0.799269	0.718891	MIXL1	1
MA0079.4	MA0079.4	3	2525	6.38298	7.8067	0.817628	0.721124	SP1	1
MA0517.1	MA0517.1	5	4109	10.6383	12.7041	0.837394	0.729314	STAT1::STAT2	1
MA0698.1	MA0698.1	4	3365	8.51064	10.4038	0.818033	0.734536	ZBTB18	1
MA0524.2	MA0524.2	2	1766	4.25532	5.46005	0.779355	0.734874	TFAP2C	1
MA1099.2	MA1099.2	1	903	2.12766	2.79186	0.762093	0.735999	HES1	1
MA0839.1	MA0839.1	1	905	2.12766	2.79805	0.760409	0.736787	CREB3L1	1
MA0811.1	MA0811.1	2	1774	4.25532	5.48479	0.77584	0.737199	TFAP2B	1
MA1607.1	MA1607.1	3	2590	6.38298	8.00767	0.797108	0.737424	Foxl2	1
MA0866.1	MA0866.1	2	1780	4.25532	5.50334	0.773225	0.738932	SOX21	1
MA0596.1	MA0596.1	2	1781	4.25532	5.50643	0.772791	0.73922	SREBF2	1
MA0907.1	MA0907.1	1	913	2.12766	2.82278	0.753746	0.739919	HOXC13	1
MA0103.3	MA0103.3	4	3392	8.51064	10.4873	0.811521	0.740446	ZEB1	1
MA0058.3	MA0058.3	1	915	2.12766	2.82896	0.752099	0.740697	MAX	1
MA0502.2	MA0502.2	2	1789	4.25532	5.53116	0.769335	0.741513	NFYB	1
MA0740.1	MA0740.1	2	1796	4.25532	5.55281	0.766337	0.743507	KLF14	1
MA0009.2	MA0009.2	1	926	2.12766	2.86297	0.743164	0.744931	TBXT	1
MA1547.1	MA1547.1	1	932	2.12766	2.88152	0.73838	0.747212	PITX2	1
MA0706.1	MA0706.1	1	934	2.12766	2.88771	0.736799	0.747968	MEOX2	1
MA1504.1	MA1504.1	1	942	2.12766	2.91244	0.730542	0.75097	HOXC4	1
MA1474.1	MA1474.1	1	943	2.12766	2.91553	0.729767	0.751342	CREB3L4	1
MA0825.1	MA0825.1	1	944	2.12766	2.91862	0.728994	0.751714	MNT	1
MA0144.2	MA0144.2	4	3448	8.51064	10.6604	0.798341	0.7524	STAT3	1
MA1534.1	MA1534.1	2	1837	4.25532	5.67957	0.749233	0.754927	NR1I3	1
MA0714.1	MA0714.1	1	953	2.12766	2.94645	0.722109	0.75504	PITX3	1
MA0845.1	MA0845.1	3	2664	6.38298	8.23646	0.774966	0.755091	FOXB1	1
MA1494.1	MA1494.1	2	1838	4.25532	5.68266	0.748825	0.7552	HNF4A(var.2)	1
MA0673.1	MA0673.1	2	1839	4.25532	5.68575	0.748418	0.755473	NKX2-8	1
MA0757.1	MA0757.1	2	1845	4.25532	5.7043	0.745984	0.757105	ONECUT3	1
MA1493.1	MA1493.1	1	963	2.12766	2.97737	0.714611	0.758683	HES6	1
MA0511.2	MA0511.2	1	971	2.12766	3.0021	0.708723	0.76156	RUNX2	1
MA0042.2	MA0042.2	2	1871	4.25532	5.78469	0.735618	0.764073	FOXI1	1
MA0033.2	MA0033.2	2	1871	4.25532	5.78469	0.735618	0.764073	FOXL1	1
MA0848.1	MA0848.1	2	1871	4.25532	5.78469	0.735618	0.764073	FOXO4	1
MA0849.1	MA0849.1	2	1871	4.25532	5.78469	0.735618	0.764073	FOXO6	1
MA0850.1	MA0850.1	2	1871	4.25532	5.78469	0.735618	0.764073	FOXP3	1
MA1116.1	MA1116.1	4	3510	8.51064	10.8521	0.78424	0.765159	RBPJ	1
MA0632.2	MA0632.2	1	991	2.12766	3.06394	0.69442	0.768605	TCFL5	1
MA1418.1	MA1418.1	3	2725	6.38298	8.42506	0.757619	0.768953	IRF3	1
MA0812.1	MA0812.1	2	1892	4.25532	5.84962	0.727453	0.769577	TFAP2B(var.2)	1
MA1584.1	MA1584.1	2	1902	4.25532	5.88053	0.723628	0.77216	ZIC5	1
MA0669.1	MA0669.1	1	1003	2.12766	3.10104	0.686112	0.772734	NEUROG2	1
MA1152.1	MA1152.1	3	2780	6.38298	8.5951	0.74263	0.780918	SOX15	1
MA0519.1	MA0519.1	3	2789	6.38298	8.62293	0.740233	0.782828	Stat5a::Stat5b	1
MA0746.2	MA0746.2	3	2790	6.38298	8.62602	0.739968	0.783039	SP3	1
MA1124.1	MA1124.1	2	1950	4.25532	6.02894	0.705816	0.784218	ZNF24	1
MA1555.1	MA1555.1	1	1039	2.12766	3.21234	0.662339	0.784694	RXRB(var.2)	1
MA0830.2	MA0830.2	4	3610	8.51064	11.1613	0.762515	0.784701	TCF4	1
MA0043.3	MA0043.3	1	1054	2.12766	3.25872	0.652913	0.789493	HLF	1
MA0841.1	MA0841.1	1	1063	2.12766	3.28654	0.647385	0.792322	NFE2	1
MA0626.1	MA0626.1	1	1071	2.12766	3.31128	0.642549	0.794805	Npas2	1
MA0510.2	MA0510.2	1	1085	2.12766	3.35456	0.634258	0.799082	RFX5	1
MA1524.1	MA1524.1	1	1104	2.12766	3.41331	0.623343	0.804746	MSGN1	1
MA1618.1	MA1618.1	3	2902	6.38298	8.9723	0.71141	0.805703	Ptf1a	1
MA0041.1	MA0041.1	4	3763	8.51064	11.6343	0.731512	0.812174	Foxd3	1
MA0629.1	MA0629.1	1	1143	2.12766	3.53389	0.602074	0.815888	Rhox11	1
MA0090.3	MA0090.3	2	2088	4.25532	6.4556	0.659167	0.815895	TEAD1	1
MA0148.4	MA0148.4	2	2110	4.25532	6.52362	0.652294	0.820554	FOXA1	1
MA1616.1	MA1616.1	3	2985	6.38298	9.22891	0.691628	0.821231	Prdm15	1
MA0154.4	MA0154.4	3	2995	6.38298	9.25983	0.689319	0.823031	EBF1	1
MA0518.1	MA0518.1	3	3007	6.38298	9.29693	0.686568	0.825172	Stat4	1
MA0712.2	MA0712.2	1	1187	2.12766	3.66992	0.579756	0.827712	OTX2	1
MA0799.1	MA0799.1	1	1213	2.12766	3.75031	0.567329	0.834346	RFX4	1
MA0108.2	MA0108.2	1	1214	2.12766	3.7534	0.566862	0.834596	TBP	1
MA0809.2	MA0809.2	2	2190	4.25532	6.77096	0.628466	0.83664	TEAD4	1
MA0869.1	MA0869.1	2	2191	4.25532	6.77405	0.628179	0.836833	Sox11	1
MA0493.1	MA0493.1	3	3090	6.38298	9.55355	0.668126	0.8394	Klf1	1
MA0070.1	MA0070.1	1	1237	2.12766	3.82451	0.556322	0.840247	PBX1	1
MA0025.2	MA0025.2	1	1241	2.12766	3.83688	0.554529	0.84121	NFIL3	1
MA0713.1	MA0713.1	1	1246	2.12766	3.85234	0.552304	0.842407	PHOX2A	1
MA0820.1	MA0820.1	2	2263	4.25532	6.99666	0.608193	0.8502	FIGLA	1
MA0760.1	MA0760.1	1	1290	2.12766	3.98837	0.533465	0.85256	ERF	1
MA1511.1	MA1511.1	3	3177	6.38298	9.82253	0.64983	0.853266	KLF10	1
MA0495.3	MA0495.3	2	2282	4.25532	7.0554	0.603129	0.853562	MAFF	1
MA0899.1	MA0899.1	2	2291	4.25532	7.08323	0.60076	0.855131	HOXA10	1
MA1484.1	MA1484.1	1	1305	2.12766	4.03475	0.527333	0.855873	ETS2	1
MA0652.1	MA0652.1	1	1307	2.12766	4.04093	0.526527	0.856309	IRF8	1
MA0136.2	MA0136.2	2	2303	4.25532	7.12033	0.597629	0.8572	ELF5	1
MA1556.1	MA1556.1	1	1315	2.12766	4.06567	0.523323	0.85804	RXRG(var.2)	1
MA1606.1	MA1606.1	2	2319	4.25532	7.1698	0.593506	0.859917	Foxf1	1
MA0112.3	MA0112.3	1	1325	2.12766	4.09659	0.519374	0.860176	ESR1	1
MA0610.1	MA0610.1	1	1329	2.12766	4.10895	0.517811	0.861022	DMRT3	1
MA0736.1	MA0736.1	1	1329	2.12766	4.10895	0.517811	0.861022	GLIS2	1
MA0004.1	MA0004.1	2	2337	4.25532	7.22545	0.588935	0.86292	Arnt	1
MA0059.1	MA0059.1	1	1340	2.12766	4.14296	0.51356	0.863322	MAX::MYC	1
MA0081.2	MA0081.2	5	4942	10.6383	15.2795	0.696247	0.86468	SPIB	1
MA1585.1	MA1585.1	1	1371	2.12766	4.23881	0.501948	0.869604	ZKSCAN1	1
MA1647.1	MA1647.1	3	3293	6.38298	10.1812	0.626939	0.870173	PRDM4	1
MA1642.1	MA1642.1	3	3308	6.38298	10.2276	0.624096	0.872234	NEUROG2(var.2)	1
MA1657.1	MA1657.1	1	1408	2.12766	4.3532	0.488757	0.876732	ZNF652	1
MA1483.1	MA1483.1	1	1412	2.12766	4.36557	0.487373	0.87748	ELF2	1
MA1549.1	MA1549.1	1	1418	2.12766	4.38412	0.48531	0.878593	POU6F1(var.2)	1
MA0077.1	MA0077.1	1	1465	2.12766	4.52943	0.469741	0.886974	SOX9	1
MA0035.4	MA0035.4	1	1471	2.12766	4.54798	0.467825	0.888003	GATA1	1
MA0139.1	MA0139.1	3	3433	6.38298	10.614	0.601372	0.88834	CTCF	1
MA0137.3	MA0137.3	2	2507	4.25532	7.75105	0.548999	0.888564	STAT1	1
MA0789.1	MA0789.1	1	1492	2.12766	4.61291	0.46124	0.89153	POU3F4	1
MA1639.1	MA1639.1	1	1500	2.12766	4.63765	0.45878	0.892845	MEIS1(var.2)	1
MA0161.2	MA0161.2	2	2549	4.25532	7.88091	0.539953	0.894194	NFIC	1
MA0901.2	MA0901.2	3	3519	6.38298	10.8799	0.586675	0.898375	HOXB13	1
MA0114.4	MA0114.4	2	2598	4.25532	8.0324	0.529769	0.900436	HNF4A	1
MA0484.2	MA0484.2	2	2615	4.25532	8.08496	0.526325	0.902523	HNF4G	1
MA0909.2	MA0909.2	1	1570	2.12766	4.85407	0.438325	0.903706	HOXD13	1
MA0138.2	MA0138.2	3	3570	6.38298	11.0376	0.578294	0.903948	REST	1
MA0066.1	MA0066.1	1	1613	2.12766	4.98701	0.42664	0.909835	PPARG	1
MA1559.1	MA1559.1	2	2747	4.25532	8.49307	0.501034	0.917418	SNAI3	1
MA0792.1	MA0792.1	1	1676	2.12766	5.1818	0.410603	0.918131	POU5F1B	1
MA0868.2	MA0868.2	1	1720	2.12766	5.31783	0.400099	0.923478	SOX8	1
MA1656.1	MA1656.1	2	2812	4.25532	8.69404	0.489452	0.923961	ZNF449	1
MA1615.1	MA1615.1	3	3845	6.38298	11.8878	0.536934	0.929616	Plagl1	1
MA0859.1	MA0859.1	1	1816	2.12766	5.61464	0.378948	0.933983	Rarg	1
MA0463.2	MA0463.2	1	1819	2.12766	5.62392	0.378323	0.934288	BCL6	1
MA0650.2	MA0650.2	1	1832	2.12766	5.66411	0.375639	0.935591	HOXA13	1
MA0598.3	MA0598.3	3	3938	6.38298	12.1754	0.524254	0.9368	EHF	1
MA1103.2	MA1103.2	1	1860	2.12766	5.75068	0.369984	0.938314	FOXK2	1
MA0785.1	MA0785.1	1	1883	2.12766	5.82179	0.365465	0.940465	POU2F1	1
MA0509.2	MA0509.2	1	1900	2.12766	5.87435	0.362195	0.942008	RFX1	1
MA1683.1	MA1683.1	1	1901	2.12766	5.87744	0.362004	0.942097	FOXA3	1
MA1121.1	MA1121.1	1	1915	2.12766	5.92073	0.359358	0.943337	TEAD2	1
MA1594.1	MA1594.1	1	1924	2.12766	5.94855	0.357677	0.94412	ZNF382	1
MA0787.1	MA0787.1	1	1959	2.12766	6.05676	0.351286	0.947065	POU3F2	1
MA0796.1	MA0796.1	1	1973	2.12766	6.10005	0.348794	0.9482	TGIF1	1
MA0051.1	MA0051.1	1	1975	2.12766	6.10623	0.348441	0.94836	IRF2	1
MA1593.1	MA1593.1	2	3128	4.25532	9.67104	0.440007	0.949493	ZNF317	1
MA0857.1	MA0857.1	1	1993	2.12766	6.16188	0.345294	0.949781	Rarb	1
MA1645.1	MA1645.1	1	2040	2.12766	6.3072	0.337338	0.953311	NKX2-2	1
MA0786.1	MA0786.1	1	2064	2.12766	6.3814	0.333416	0.955019	POU3F1	1
MA0003.4	MA0003.4	2	3246	4.25532	10.0359	0.424011	0.956787	TFAP2A	1
MA0798.2	MA0798.2	1	2124	2.12766	6.56691	0.323997	0.959026	RFX3	1
MA0788.1	MA0788.1	1	2146	2.12766	6.63492	0.320676	0.960405	POU3F3	1
MA1517.1	MA1517.1	1	2151	2.12766	6.65038	0.31993	0.960713	KLF6	1
MA0814.2	MA0814.2	2	3355	4.25532	10.3729	0.410236	0.96264	TFAP2C(var.2)	1
MA1109.1	MA1109.1	2	3429	4.25532	10.6017	0.401382	0.966181	NEUROD1	1
MA1487.1	MA1487.1	1	2386	2.12766	7.37695	0.28842	0.972796	FOXE1	1
MA0523.1	MA0523.1	1	2814	2.12766	8.70022	0.244552	0.986174	TCF7L2	1
MA1515.1	MA1515.1	1	2989	2.12766	9.24128	0.230234	0.989546	KLF2	1
MA0259.1	MA0259.1	0	519	0	1.60463	0	1	ARNT::HIF1A	1
MA0503.1	MA0503.1	0	2496	0	7.71704	0	1	Nkx2-5(var.2)	1
MA0527.1	MA0527.1	0	477	0	1.47477	0	1	ZBTB33	1
MA0603.1	MA0603.1	0	772	0	2.38684	0	1	Arntl	1
MA0604.1	MA0604.1	0	343	0	1.06047	0	1	Atf1	1
MA0607.1	MA0607.1	0	1156	0	3.57408	0	1	Bhlha15	1
MA0615.1	MA0615.1	0	216	0	0.667821	0	1	Gmeb1	1
MA0622.1	MA0622.1	0	898	0	2.7764	0	1	Mlxip	1
MA0631.1	MA0631.1	0	971	0	3.0021	0	1	Six3	1
MA0634.1	MA0634.1	0	1089	0	3.36693	0	1	ALX3	1
MA0637.1	MA0637.1	0	345	0	1.06666	0	1	CENPB	1
MA0644.1	MA0644.1	0	688	0	2.12713	0	1	ESX1	1
MA0649.1	MA0649.1	0	722	0	2.23225	0	1	HEY2	1
MA0651.1	MA0651.1	0	584	0	1.80559	0	1	HOXC11	1
MA0663.1	MA0663.1	0	601	0	1.85815	0	1	MLX	1
MA0664.1	MA0664.1	0	557	0	1.72211	0	1	MLXIPL	1
MA0668.1	MA0668.1	0	644	0	1.9911	0	1	NEUROD2	1
MA0672.1	MA0672.1	0	1526	0	4.71803	0	1	NKX2-3	1
MA0124.2	MA0124.2	0	1042	0	3.22162	0	1	Nkx3-1	1
MA0711.1	MA0711.1	0	173	0	0.534875	0	1	OTX1	1
MA0132.2	MA0132.2	0	309	0	0.955355	0	1	PDX1	1
MA0725.1	MA0725.1	0	596	0	1.84269	0	1	VSX1	1
MA0726.1	MA0726.1	0	596	0	1.84269	0	1	VSX2	1
MA0749.1	MA0749.1	0	192	0	0.593619	0	1	ZBED1	1
MA0752.1	MA0752.1	0	1182	0	3.65446	0	1	ZNF410	1
MA0777.1	MA0777.1	0	282	0	0.871877	0	1	MYBL2	1
MA0794.1	MA0794.1	0	845	0	2.61254	0	1	PROX1	1
MA0600.2	MA0600.2	0	1004	0	3.10413	0	1	RFX2	1
MA0464.2	MA0464.2	0	575	0	1.77776	0	1	BHLHE40	1
MA0819.1	MA0819.1	0	686	0	2.12095	0	1	CLOCK	1
MA0821.1	MA0821.1	0	703	0	2.17351	0	1	HES5	1
MA0823.1	MA0823.1	0	792	0	2.44868	0	1	HEY1	1
MA0844.1	MA0844.1	0	703	0	2.17351	0	1	XBP1	1
MA0860.1	MA0860.1	0	1918	0	5.93	0	1	Rarg(var.2)	1
MA0525.2	MA0525.2	0	766	0	2.36829	0	1	TP63	1
MA0106.3	MA0106.3	0	934	0	2.88771	0	1	TP53	1
MA0861.1	MA0861.1	0	910	0	2.8135	0	1	TP73	1
MA0862.1	MA0862.1	0	226	0	0.698739	0	1	GMEB2	1
MA0024.3	MA0024.3	0	293	0	0.905887	0	1	E2F1	1
MA0873.1	MA0873.1	0	581	0	1.79631	0	1	HOXD12	1
MA0879.1	MA0879.1	0	723	0	2.23535	0	1	Dlx1	1
MA0880.1	MA0880.1	0	749	0	2.31573	0	1	Dlx3	1
MA0881.1	MA0881.1	0	749	0	2.31573	0	1	Dlx4	1
MA0882.1	MA0882.1	0	734	0	2.26935	0	1	DLX6	1
MA0887.1	MA0887.1	0	469	0	1.45004	0	1	EVX1	1
MA0888.1	MA0888.1	0	437	0	1.3511	0	1	EVX2	1
MA0896.1	MA0896.1	0	902	0	2.78877	0	1	Hmx1	1
MA0905.1	MA0905.1	0	941	0	2.90935	0	1	HOXC10	1
MA0906.1	MA0906.1	0	594	0	1.83651	0	1	HOXC12	1
MA0908.1	MA0908.1	0	757	0	2.34047	0	1	HOXD11	1
MA1106.1	MA1106.1	0	668	0	2.0653	0	1	HIF1A	1
MA0060.3	MA0060.3	0	1362	0	4.21098	0	1	NFYA	1
MA1118.1	MA1118.1	0	1485	0	4.59127	0	1	SIX1	1
MA1119.1	MA1119.1	0	1924	0	5.94855	0	1	SIX2	1
MA1143.1	MA1143.1	0	638	0	1.97255	0	1	FOSL1::JUND(var.2)	1
MA1419.1	MA1419.1	0	1152	0	3.56171	0	1	IRF4	1
MA1464.1	MA1464.1	0	738	0	2.28172	0	1	ARNT2	1
MA1466.1	MA1466.1	0	772	0	2.38684	0	1	ATF6	1
MA1475.1	MA1475.1	0	507	0	1.56752	0	1	CREB3L4(var.2)	1
MA1476.1	MA1476.1	0	998	0	3.08558	0	1	DLX5	1
MA1495.1	MA1495.1	0	313	0	0.967722	0	1	HOXA1	1
MA1503.1	MA1503.1	0	734	0	2.26935	0	1	HOXB9	1
MA1518.1	MA1518.1	0	612	0	1.89216	0	1	LHX1	1
MA1520.1	MA1520.1	0	1293	0	3.99765	0	1	MAF	1
MA1544.1	MA1544.1	0	349	0	1.07903	0	1	OVOL1	1
MA1545.1	MA1545.1	0	351	0	1.08521	0	1	OVOL2	1
MA1546.1	MA1546.1	0	640	0	1.97873	0	1	PAX3(var.2)	1
MA1602.1	MA1602.1	0	1062	0	3.28345	0	1	ZSCAN29	1
MA0864.2	MA0864.2	0	218	0	0.674004	0	1	E2F2	1
MA0470.2	MA0470.2	0	248	0	0.766757	0	1	E2F4	1
MA0038.2	MA0038.2	0	1729	0	5.34566	0	1	GFI1	1
MA0893.2	MA0893.2	0	309	0	0.955355	0	1	GSX2	1
MA0616.2	MA0616.2	0	749	0	2.31573	0	1	HES2	1
MA0900.2	MA0900.2	0	415	0	1.28308	0	1	HOXA2	1
MA0158.2	MA0158.2	0	638	0	1.97255	0	1	HOXA5	1
MA0594.2	MA0594.2	0	226	0	0.698739	0	1	HOXA9	1
MA0902.2	MA0902.2	0	415	0	1.28308	0	1	HOXB2	1
MA0904.2	MA0904.2	0	313	0	0.967722	0	1	HOXB5	1
MA0485.2	MA0485.2	0	668	0	2.0653	0	1	HOXC9	1
MA0682.2	MA0682.2	0	919	0	2.84133	0	1	PITX1	1
MA0871.2	MA0871.2	0	906	0	2.80114	0	1	TFEC	1
MA1644.1	MA1644.1	0	1447	0	4.47378	0	1	NFYC	1
MA0047.3	MA0047.3	0	2125	0	6.57	0	1	FOXA2	1
MA0481.3	MA0481.3	0	2069	0	6.39686	0	1	FOXP1	1
MA0748.2	MA0748.2	0	1622	0	5.01484	0	1	YY2	1

## Sheet: RNA_motif_C1
motif	observed	background	percent.observed	percent.background	fold.enrichment	pvalue	motif.name	p.adjust
MA0163.1	MA0163.1	17	2771	34	8.56807	3.96822	4.32406e-07	PLAG1	0.000322575
MA0753.2	MA0753.2	16	2782	32	8.60208	3.72003	2.48612e-06	ZNF740	0.000636962
MA1548.1	MA1548.1	12	1520	24	4.69992	5.10647	2.56151e-06	PLAGL2	0.000636962
MA0471.2	MA0471.2	16	3175	32	9.81726	3.25957	1.36015e-05	E2F6	0.00177337
MA0162.4	MA0162.4	15	2806	30	8.67629	3.4577	1.37263e-05	EGR1	0.00177337
MA1102.2	MA1102.2	15	2815	30	8.70412	3.44664	1.4263e-05	CTCFL	0.00177337
MA1653.1	MA1653.1	19	4769	38	14.746	2.57697	4.61784e-05	ZNF148	0.00425014
MA0733.1	MA0733.1	10	1398	20	4.32269	4.62675	4.66501e-05	EGR4	0.00425014
MA1627.1	MA1627.1	18	4367	36	13.503	2.66608	5.12752e-05	Wt1	0.00425014
MA1512.1	MA1512.1	14	2815	28	8.70412	3.21687	6.41112e-05	KLF11	0.00478269
MA0116.1	MA0116.1	11	1819	22	5.62444	3.9115	8.43676e-05	Znf423	0.00572165
MA0006.1	MA0006.1	15	3396	30	10.5006	2.85698	0.000126674	Ahr::Arnt	0.00787488
MA1514.1	MA1514.1	14	3063	28	9.47095	2.95641	0.000159001	KLF17	0.00912422
MA0155.1	MA0155.1	12	2354	24	7.27869	3.2973	0.000192815	INSM1	0.00925077
MA1630.1	MA1630.1	14	3124	28	9.65957	2.89868	0.00019585	Znf281	0.00925077
MA0772.1	MA0772.1	12	2370	24	7.32816	3.27504	0.000205401	IRF7	0.00925077
MA0528.2	MA0528.2	16	3985	32	12.3218	2.59702	0.000215822	ZNF263	0.00925077
MA1472.1	MA1472.1	13	2769	26	8.56189	3.03671	0.000223209	BHLHA15(var.2)	0.00925077
MA1107.2	MA1107.2	17	4486	34	13.8709	2.45117	0.000257114	KLF9	0.0100951
MA1513.1	MA1513.1	12	2544	24	7.86618	3.05104	0.000394753	KLF15	0.0139635
MA0747.1	MA0747.1	13	2945	26	9.10609	2.85523	0.000408091	SP8	0.0139635
MA0809.2	MA0809.2	11	2181	22	6.74376	3.26227	0.000411793	TEAD4	0.0139635
MA1522.1	MA1522.1	15	3876	30	11.9848	2.50317	0.000542191	MAZ	0.0175858
MA0771.1	MA0771.1	10	1906	20	5.89345	3.3936	0.000579904	HSF4	0.0176458
MA0521.1	MA0521.1	16	4352	32	13.4566	2.37801	0.000591348	Tcf12	0.0176458
MA1116.1	MA1116.1	14	3500	28	10.8222	2.58728	0.000632098	RBPJ	0.0181364
MA0149.1	MA0149.1	18	5455	36	16.8671	2.13433	0.000881853	EWSR1-FLI1	0.0243653
MA0003.4	MA0003.4	13	3235	26	10.0028	2.59928	0.000996968	TFAP2A	0.0260253
MA0741.1	MA0741.1	14	3669	28	11.3447	2.46811	0.00101171	KLF16	0.0260253
MA0504.1	MA0504.1	12	2838	24	8.77524	2.73497	0.00104938	NR2C2	0.0260945
MA0676.1	MA0676.1	10	2101	20	6.4964	3.07863	0.00122689	Nr2e1	0.0295244
MA1576.1	MA1576.1	10	2110	20	6.52423	3.0655	0.00126723	THRB(var.3)	0.0295422
MA0810.1	MA0810.1	10	2120	20	6.55515	3.05104	0.00131332	TFAP2A(var.2)	0.029689
MA0808.1	MA0808.1	11	2544	22	7.86618	2.79678	0.00147701	TEAD3	0.0324073
MA0859.1	MA0859.1	9	1808	18	5.59043	3.21979	0.001635	Rarg	0.0348489
MA1100.2	MA1100.2	12	3023	24	9.34727	2.5676	0.00181164	ASCL1	0.0375411
MA1533.1	MA1533.1	8	1487	16	4.59788	3.47987	0.00187994	NR1I2	0.0379037
MA0813.1	MA0813.1	9	1861	18	5.75431	3.12809	0.00199409	TFAP2B(var.3)	0.0381721
MA0611.1	MA0611.1	7	1165	14	3.60224	3.88647	0.00199559	Dux	0.0381721
MA0901.2	MA0901.2	13	3509	26	10.85	2.39631	0.00210041	HOXB13	0.0391727
MA0151.1	MA0151.1	19	6409	38	19.817	1.91755	0.00223177	Arid3a	0.0393061
MA0816.1	MA0816.1	13	3535	26	10.9304	2.37869	0.00224436	Ascl2	0.0393061
MA1637.1	MA1637.1	11	2684	22	8.29906	2.6509	0.00226563	EBF3	0.0393061
MA1121.1	MA1121.1	9	1907	18	5.89654	3.05264	0.00235496	TEAD2	0.0399272
MA0657.1	MA0657.1	7	1207	14	3.7321	3.75123	0.00243577	KLF13	0.0403797
MA0599.1	MA0599.1	15	4501	30	13.9173	2.15559	0.00253778	KLF5	0.040939
MA0052.4	MA0052.4	12	3152	24	9.74614	2.46251	0.00257927	MEF2A	0.040939
MA0050.2	MA0050.2	17	5494	34	16.9877	2.00145	0.00267684	IRF1	0.041043
MA0500.2	MA0500.2	11	2744	22	8.48459	2.59294	0.00269585	MYOG	0.041043
MA0685.1	MA0685.1	10	2350	20	7.26632	2.75243	0.00281845	SP4	0.0420513
MA0597.1	MA0597.1	10	2400	20	7.42092	2.69508	0.00328268	THAP1	0.0477843
MA1579.1	MA1579.1	13	3696	26	11.4282	2.27507	0.00333081	ZBTB26	0.0477843
MA0039.4	MA0039.4	15	4661	30	14.412	2.08159	0.00357709	KLF4	0.0503492
MA1642.1	MA1642.1	12	3299	24	10.2007	2.35279	0.00376277	NEUROG2(var.2)	0.0519819
MA1529.1	MA1529.1	10	2454	20	7.58789	2.63578	0.00385126	NHLH2	0.0522372
MA1467.1	MA1467.1	11	2939	22	9.08754	2.4209	0.00457685	ATOH1(var.2)	0.0592982
MA1615.1	MA1615.1	13	3835	26	11.858	2.19261	0.00458877	Plagl1	0.0592982
MA0842.2	MA0842.2	8	1721	16	5.32142	3.00672	0.00461031	NRL	0.0592982
MA0728.1	MA0728.1	9	2121	18	6.55824	2.74464	0.00478088	Nr2f6(var.2)	0.0604498
MA1109.1	MA1109.1	12	3419	24	10.5717	2.27021	0.00502937	NEUROD1	0.062234
MA0139.1	MA0139.1	12	3424	24	10.5872	2.26689	0.00508884	CTCF	0.062234
MA1601.1	MA1601.1	11	2998	22	9.26997	2.37326	0.00531824	ZNF75D	0.0630281
MA0073.1	MA0073.1	14	4374	28	13.5246	2.0703	0.00532274	RREB1	0.0630281
MA0869.1	MA0869.1	9	2184	18	6.75304	2.66547	0.00578091	Sox11	0.0663685
MA0763.1	MA0763.1	6	1064	12	3.28994	3.64748	0.00578278	ETV3	0.0663685
MA0653.1	MA0653.1	8	1805	16	5.58115	2.86679	0.0061203	IRF9	0.069178
MA0751.1	MA0751.1	8	1825	16	5.64299	2.83538	0.00653018	ZIC4	0.0727092
MA1557.1	MA1557.1	4	491	8	1.5182	5.26941	0.0069658	SMAD5	0.076419
MA0508.3	MA0508.3	13	4055	26	12.5383	2.07365	0.00735456	PRDM1	0.0794949
MA1604.1	MA1604.1	10	2697	20	8.33926	2.39829	0.00745931	Ebf2	0.0794949
MA1564.1	MA1564.1	10	2733	20	8.45057	2.3667	0.00816635	SP9	0.0850342
MA0774.1	MA0774.1	8	1898	16	5.86871	2.72632	0.00820705	MEIS2	0.0850342
MA0636.1	MA0636.1	4	518	8	1.60168	4.99475	0.00837653	BHLHE41	0.0856013
MA0601.1	MA0601.1	8	1910	16	5.90582	2.70919	0.00851135	Arid3b	0.0858037
MA0602.1	MA0602.1	7	1544	14	4.77413	2.93247	0.00923259	Arid5a	0.0890693
MA0746.2	MA0746.2	10	2783	20	8.60518	2.32418	0.00923402	SP3	0.0890693
MA1155.1	MA1155.1	10	2786	20	8.61445	2.32168	0.00930137	ZSCAN4	0.0890693
MA0776.1	MA0776.1	3	281	6	0.868866	6.90555	0.0094134	MYBL1	0.0890693
MA0794.1	MA0794.1	5	840	10	2.59732	3.85012	0.00943227	PROX1	0.0890693
MA1147.1	MA1147.1	6	1184	12	3.66099	3.2778	0.00956167	NR4A2::RXRA	0.0891626
MA0815.1	MA0815.1	7	1573	14	4.8638	2.87841	0.0101681	TFAP2C(var.3)	0.0921501
MA0851.1	MA0851.1	10	2833	20	8.75978	2.28316	0.0104072	Foxj3	0.0921501
MA1647.1	MA1647.1	11	3285	22	10.1574	2.16591	0.0104078	PRDM4	0.0921501
MA0732.1	MA0732.1	7	1581	14	4.88853	2.86385	0.0104381	EGR3	0.0921501
MA0619.1	MA0619.1	8	1988	16	6.147	2.6029	0.0107025	LIN54	0.0921501
MA1629.1	MA1629.1	13	4252	26	13.1474	1.97758	0.0108496	Zic2	0.0921501
MA0832.1	MA0832.1	8	1993	16	6.16246	2.59637	0.0108561	Tcf21	0.0921501
MA0048.2	MA0048.2	10	2853	20	8.82162	2.26716	0.0109075	NHLH1	0.0921501
MA1535.1	MA1535.1	7	1597	14	4.938	2.83515	0.0109938	NR2C1	0.0921501
MA1117.1	MA1117.1	6	1227	12	3.79395	3.16293	0.0112707	RELB	0.0934219
MA0814.2	MA0814.2	11	3346	22	10.346	2.12643	0.0118664	TFAP2C(var.2)	0.0960403
MA0030.1	MA0030.1	7	1623	14	5.0184	2.78974	0.0119427	FOXF2	0.0960403
MA1580.1	MA1580.1	7	1627	14	5.03077	2.78288	0.0120938	ZBTB32	0.0960403
MA0258.2	MA0258.2	9	2459	18	7.60335	2.36738	0.0121872	ESR2	0.0960403
MA1575.1	MA1575.1	6	1251	12	3.86815	3.10225	0.0123142	THRB(var.2)	0.0960403
MA1539.1	MA1539.1	6	1252	12	3.87125	3.09978	0.0123591	NR2F6(var.3)	0.0960403
MA1123.2	MA1123.2	10	2924	20	9.04116	2.21211	0.0128347	TWIST1	0.0983617
MA1581.1	MA1581.1	10	2927	20	9.05043	2.20984	0.0129215	ZBTB6	0.0983617
MA1153.1	MA1153.1	7	1652	14	5.10807	2.74076	0.0130702	Smad4	0.0984885
MA0682.2	MA0682.2	5	914	10	2.82613	3.5384	0.0132272	PITX1	0.0986747
MA0770.1	MA0770.1	8	2078	16	6.42528	2.49016	0.0137284	HSF2	0.0993193
MA0497.1	MA0497.1	10	2957	20	9.14319	2.18742	0.0138146	MEF2C	0.0993193
MA0090.3	MA0090.3	8	2082	16	6.43765	2.48538	0.0138761	TEAD1	0.0993193
MA1651.1	MA1651.1	10	2962	20	9.15865	2.18373	0.0139679	ZFP42	0.0993193
MA1516.1	MA1516.1	8	2086	16	6.45002	2.48061	0.0140251	KLF3	0.0993193
MA0079.4	MA0079.4	9	2519	18	7.78887	2.31099	0.0141124	SP1	0.0993193
MA0065.2	MA0065.2	11	3448	22	10.6614	2.06352	0.0146547	Pparg::Rxra	0.101197
MA0872.1	MA0872.1	7	1690	14	5.22557	2.67914	0.0146624	TFAP2A(var.3)	0.101197
MA0154.4	MA0154.4	10	2988	20	9.23905	2.16473	0.0147861	EBF1	0.101197
MA1154.1	MA1154.1	7	1701	14	5.25958	2.66181	0.0151484	ZNF282	0.102734
MA0056.2	MA0056.2	8	2123	16	6.56442	2.43738	0.0154594	MZF1	0.103898
MA0112.3	MA0112.3	6	1320	12	4.08151	2.94009	0.0156939	ESR1	0.10445
MA0795.1	MA0795.1	4	627	8	1.93872	4.12644	0.0159444	SMAD3	0.10445
MA0660.1	MA0660.1	6	1325	12	4.09697	2.929	0.0159616	MEF2B	0.10445
MA0146.2	MA0146.2	11	3519	22	10.8809	2.02189	0.0168753	Zfx	0.109385
MA0695.1	MA0695.1	6	1347	12	4.16499	2.88116	0.0171775	ZBTB7C	0.109385
MA0591.1	MA0591.1	8	2165	16	6.69429	2.3901	0.0172151	Bach1::Mafk	0.109385
MA1641.1	MA1641.1	8	2167	16	6.70047	2.38789	0.0173022	MYF5	0.109385
MA0088.2	MA0088.2	8	2175	16	6.72521	2.37911	0.0176537	ZNF143	0.11067
MA0648.1	MA0648.1	4	650	8	2.00983	3.98043	0.017954	GSC	0.11101
MA0524.2	MA0524.2	7	1761	14	5.4451	2.57112	0.0180056	TFAP2C	0.11101
MA1619.1	MA1619.1	8	2192	16	6.77777	2.36066	0.0184181	Ptf1a(var.2)	0.112622
MA1106.1	MA1106.1	4	664	8	2.05312	3.89651	0.0192516	HIF1A	0.116762
MA1631.1	MA1631.1	12	4098	24	12.6712	1.89406	0.0200678	ASCL1(var.2)	0.120633
MA0017.2	MA0017.2	8	2230	16	6.89527	2.32043	0.0202134	NR2F1	0.120633
MA0665.1	MA0665.1	8	2250	16	6.95711	2.2998	0.0212075	MSC	0.125385
MA1574.1	MA1574.1	8	2253	16	6.96639	2.29674	0.0213596	THRB	0.125385
MA0650.2	MA0650.2	7	1826	14	5.64608	2.47959	0.0215138	HOXA13	0.125385
MA1623.1	MA1623.1	14	5181	28	16.0199	1.74782	0.022449	Stat2	0.129821
MA0715.1	MA0715.1	6	1445	12	4.46801	2.68576	0.0233803	PROP1	0.133847
MA1596.1	MA1596.1	14	5211	28	16.1127	1.73776	0.023504	ZNF460	0.133847
MA0775.1	MA0775.1	7	1869	14	5.77904	2.42255	0.0240837	MEIS3	0.135685
MA0694.1	MA0694.1	5	1068	10	3.30231	3.02818	0.0241905	ZBTB7B	0.135685
MA1643.1	MA1643.1	8	2313	16	7.15191	2.23716	0.0245692	NFIB	0.136781
MA0911.1	MA0911.1	4	725	8	2.24174	3.56866	0.0255795	Hoxa11	0.14135
MA0645.1	MA0645.1	7	1900	14	5.8749	2.38302	0.0260645	ETV6	0.142523
MA0041.1	MA0041.1	11	3756	22	11.6137	1.89431	0.0261738	Foxd3	0.142523
MA0046.2	MA0046.2	6	1493	12	4.61643	2.59941	0.0269124	HNF1A	0.143845
MA0084.1	MA0084.1	6	1494	12	4.61952	2.59767	0.0269895	SRY	0.143845
MA0697.1	MA0697.1	7	1914	14	5.91818	2.36559	0.0269951	ZIC3	0.143845
MA1649.1	MA1649.1	8	2386	16	7.37763	2.16872	0.0289206	ZBTB12	0.153012
MA0156.2	MA0156.2	5	1133	10	3.50329	2.85446	0.0301924	FEV	0.158616
MA0051.1	MA0051.1	7	1969	14	6.08825	2.29951	0.0308734	IRF2	0.16106
MA1523.1	MA1523.1	6	1551	12	4.79577	2.50221	0.0316379	MSANTD3	0.163645
MA1618.1	MA1618.1	9	2896	18	8.95458	2.01015	0.0318076	Ptf1a	0.163645
MA0857.1	MA0857.1	7	1987	14	6.1439	2.27868	0.0322213	Rarb	0.164638
MA0063.2	MA0063.2	6	1573	12	4.8638	2.46721	0.0335653	NKX2-5	0.170338
MA0081.2	MA0081.2	13	4934	26	15.2562	1.70423	0.0338774	SPIB	0.170761
MA1122.1	MA1122.1	5	1174	10	3.63007	2.75477	0.0344262	TFDP1	0.171916
MA0745.2	MA0745.2	8	2470	16	7.63736	2.09496	0.0345675	SNAI2	0.171916
MA0735.1	MA0735.1	4	802	8	2.47982	3.22603	0.0351826	GLIS1	0.172069
MA1652.1	MA1652.1	11	3933	22	12.161	1.80906	0.0352721	ZKSCAN5	0.172069
MA1635.1	MA1635.1	9	2954	18	9.13392	1.97068	0.0355157	BHLHE22(var.2)	0.172069
MA0486.2	MA0486.2	7	2029	14	6.27377	2.23151	0.0355209	HSF1	0.172069
MA0499.2	MA0499.2	9	2966	18	9.17102	1.9627	0.0363193	MYOD1	0.173774
MA0506.1	MA0506.1	7	2039	14	6.30469	2.22057	0.0363389	NRF1	0.173774
MA1583.1	MA1583.1	4	831	8	2.56949	3.11345	0.0392776	ZFP57	0.184471
MA0160.1	MA0160.1	8	2534	16	7.83526	2.04205	0.0393521	NR4A2	0.184471
MA0091.1	MA0091.1	7	2078	14	6.42528	2.17889	0.0396498	TAL1::TCF3	0.184471
MA0159.1	MA0159.1	7	2078	14	6.42528	2.17889	0.0396498	RARA::RXRA	0.184471
MA1646.1	MA1646.1	11	4011	22	12.4022	1.77388	0.039934	OSR2	0.184471
MA0161.2	MA0161.2	8	2543	16	7.86308	2.03483	0.0400594	NFIC	0.184471
MA0914.1	MA0914.1	4	846	8	2.61587	3.05825	0.0414993	ISL2	0.189929
MA0148.4	MA0148.4	7	2105	14	6.50877	2.15095	0.0420562	FOXA1	0.190955
MA0713.1	MA0713.1	5	1242	10	3.84033	2.60395	0.0422354	PHOX2A	0.190955
MA0138.2	MA0138.2	10	3563	20	11.017	1.81538	0.0437126	REST	0.196444
MA0864.2	MA0864.2	2	216	4	0.667883	5.98907	0.04411	E2F2	0.197042
MA0759.1	MA0759.1	5	1260	10	3.89598	2.56675	0.0444697	ELK3	0.197467
MA0493.1	MA0493.1	9	3084	18	9.53588	1.88761	0.0449093	Klf1	0.198239
MA0107.1	MA0107.1	6	1691	12	5.22866	2.29504	0.0452177	RELA	0.198273
MA0259.1	MA0259.1	3	516	6	1.5955	3.76058	0.0455755	ARNT::HIF1A	0.198273
MA1589.1	MA1589.1	6	1697	12	5.24721	2.28693	0.0458707	ZNF140	0.198273
MA0517.1	MA0517.1	11	4103	22	12.6867	1.7341	0.0459802	STAT1::STAT2	0.198273
MA0131.2	MA0131.2	4	879	8	2.71791	2.94344	0.0466362	HINFP	0.199069
MA0830.2	MA0830.2	10	3604	20	11.1437	1.79473	0.0466985	TCF4	0.199069
MA0080.5	MA0080.5	14	5717	28	17.6773	1.58396	0.0476087	SPI1	0.201796
MA1655.1	MA1655.1	8	2642	16	8.1692	1.95858	0.0484166	ZNF341	0.203638
MA0069.1	MA0069.1	4	891	8	2.75502	2.90379	0.0485891	PAX6	0.203638
MA1541.1	MA1541.1	8	2650	16	8.19393	1.95266	0.049139	NR6A1	0.204791
MA1099.2	MA1099.2	4	900	8	2.78285	2.87476	0.0500835	HES1	0.206663
MA1146.1	MA1146.1	5	1305	10	4.03513	2.47824	0.0503654	NR1H4::RXRA	0.206663
MA0871.2	MA0871.2	4	902	8	2.78903	2.86838	0.0504191	TFEC	0.206663
MA0142.1	MA0142.1	8	2667	16	8.2465	1.94022	0.0506977	Pou5f1::Sox2	0.206669
MA1525.1	MA1525.1	7	2199	14	6.79942	2.059	0.0511805	NFATC4	0.207504
MA1511.1	MA1511.1	9	3171	18	9.80489	1.83582	0.0520716	KLF10	0.209975
MA0773.1	MA0773.1	6	1761	12	5.4451	2.20382	0.0532094	MEF2D	0.21341
MA0811.1	MA0811.1	6	1770	12	5.47293	2.19261	0.0542965	TFAP2B	0.216605
MA0119.1	MA0119.1	6	1775	12	5.48839	2.18643	0.0549063	NFIC::TLX1	0.216675
MA1547.1	MA1547.1	4	929	8	2.87251	2.78502	0.0550716	PITX2	0.216675
MA1125.1	MA1125.1	11	4233	22	13.0886	1.68085	0.0555832	ZNF384	0.216675
MA0470.2	MA0470.2	2	246	4	0.760644	5.2587	0.0556104	E2F4	0.216675
MA1418.1	MA1418.1	8	2720	16	8.41038	1.90241	0.0557662	IRF3	0.216675
MA0740.1	MA0740.1	6	1792	12	5.54095	2.16569	0.0570114	KLF14	0.220365
MA0464.2	MA0464.2	3	572	6	1.76865	3.39241	0.0585442	BHLHE40	0.223982
MA0738.1	MA0738.1	7	2269	14	7.01586	1.99548	0.0587465	HIC2	0.223982
MA0714.1	MA0714.1	4	950	8	2.93745	2.72345	0.0588477	PITX3	0.223982
MA0614.1	MA0614.1	5	1369	10	4.23302	2.36238	0.0595183	Foxj2	0.224544
MA1421.1	MA1421.1	8	2758	16	8.52787	1.8762	0.0595975	TCF7L1	0.224544
MA1538.1	MA1538.1	5	1378	10	4.26085	2.34695	0.0608779	NR2F1(var.3)	0.227115
MA1628.1	MA1628.1	12	4829	24	14.9315	1.60734	0.0608888	Zic1::Zic2	0.227115
MA1540.1	MA1540.1	8	2776	16	8.58353	1.86403	0.0614703	NR5A1	0.227123
MA0002.2	MA0002.2	9	3274	18	10.1234	1.77806	0.0614998	RUNX1	0.227123
MA0906.1	MA0906.1	3	591	6	1.8274	3.28335	0.0633026	HOXC12	0.23223
MA1606.1	MA1606.1	7	2314	14	7.155	1.95667	0.0639649	Foxf1	0.23223
MA1565.1	MA1565.1	7	2318	14	7.16737	1.9533	0.0644424	TBX18	0.23223
MA0498.2	MA0498.2	7	2320	14	7.17356	1.95161	0.0646819	MEIS1	0.23223
MA1103.2	MA1103.2	6	1855	12	5.73575	2.09214	0.0652405	FOXK2	0.23223
MA1566.1	MA1566.1	6	1859	12	5.74812	2.08764	0.0657858	TBX3	0.23223
MA0092.1	MA0092.1	6	1860	12	5.75121	2.08652	0.0659226	Hand1::Tcf3	0.23223
MA0632.2	MA0632.2	4	988	8	3.05495	2.6187	0.0660281	TCFL5	0.23223
MA0687.1	MA0687.1	8	2820	16	8.71958	1.83495	0.0662069	SPIC	0.23223
MA1624.1	MA1624.1	8	2822	16	8.72577	1.83365	0.0664276	Stat5a	0.23223
MA0731.1	MA0731.1	6	1864	12	5.76358	2.08204	0.0664713	BCL6B	0.23223
MA0593.1	MA0593.1	7	2336	14	7.22303	1.93824	0.0666181	FOXP2	0.23223
MA0029.1	MA0029.1	6	1874	12	5.7945	2.07093	0.0678551	Mecom	0.235441
MA0812.1	MA0812.1	6	1888	12	5.83779	2.05557	0.069821	TFAP2B(var.2)	0.241141
MA1683.1	MA1683.1	6	1896	12	5.86253	2.0469	0.0709594	FOXA3	0.243944
MA0828.1	MA0828.1	3	630	6	1.94799	3.0801	0.073616	SREBF2(var.2)	0.251703
MA1119.1	MA1119.1	6	1918	12	5.93055	2.02342	0.0741465	SIX2	0.251703
MA0891.1	MA0891.1	3	633	6	1.95727	3.0655	0.0744391	GSC2	0.251703
MA0024.3	MA0024.3	2	291	4	0.899787	4.4455	0.0745661	E2F1	0.251703
MA1578.1	MA1578.1	5	1472	10	4.5515	2.19708	0.0761456	VEZF1	0.254739
MA0124.2	MA0124.2	4	1038	8	3.20955	2.49256	0.0761486	Nkx3-1	0.254739
MA1118.1	MA1118.1	5	1480	10	4.57623	2.1852	0.0775344	SIX1	0.258217
MA1530.1	MA1530.1	5	1487	10	4.59788	2.17492	0.0787611	NKX6-3	0.261137
MA1597.1	MA1597.1	8	2940	16	9.09063	1.76005	0.0802804	ZNF528	0.262788
MA1527.1	MA1527.1	6	1959	12	6.05733	1.98107	0.0803062	NFIC(var.2)	0.262788
MA1577.1	MA1577.1	3	654	6	2.0222	2.96706	0.080316	TLX2	0.262788
MA0841.1	MA0841.1	4	1060	8	3.27757	2.44083	0.0808396	NFE2	0.263346
MA0613.1	MA0613.1	4	1062	8	3.28376	2.43623	0.0812731	FOXG1	0.263608
MA0083.3	MA0083.3	3	663	6	2.05003	2.92679	0.0828956	SRF	0.267706
MA0496.3	MA0496.3	7	2467	14	7.62809	1.83532	0.0838131	MAFK	0.268337
MA1478.1	MA1478.1	5	1516	10	4.68755	2.13331	0.083956	DMRTA2	0.268337
MA0847.2	MA0847.2	7	2475	14	7.65282	1.82939	0.0849409	FOXD2	0.268337
MA1616.1	MA1616.1	8	2980	16	9.21431	1.73643	0.0853504	Prdm15	0.268337
MA0031.1	MA0031.1	5	1524	10	4.71228	2.12211	0.085421	FOXD1	0.268337
MA0157.2	MA0157.2	5	1524	10	4.71228	2.12211	0.085421	FOXO3	0.268337
MA1515.1	MA1515.1	8	2982	16	9.22049	1.73526	0.0856089	KLF2	0.268337
MA1485.1	MA1485.1	7	2486	14	7.68684	1.8213	0.0865061	FERD3L	0.269739
MA1468.1	MA1468.1	4	1087	8	3.36106	2.3802	0.0867915	ATOH7	0.269739
MA0101.1	MA0101.1	5	1534	10	4.74321	2.10828	0.0872716	REL	0.269739
MA0501.1	MA0501.1	6	2005	12	6.19956	1.93562	0.0875573	MAF::NFE2	0.269739
MA0522.3	MA0522.3	9	3516	18	10.8716	1.65568	0.0878639	TCF3	0.269739
MA0793.1	MA0793.1	4	1098	8	3.39507	2.35636	0.0892771	POU6F2	0.272644
MA1537.1	MA1537.1	7	2507	14	7.75177	1.80604	0.0895411	NR2F1(var.2)	0.272644
MA0494.1	MA0494.1	6	2024	12	6.25831	1.91745	0.0906567	Nr1h3::Rxra	0.274918
MA1558.1	MA1558.1	8	3028	16	9.36273	1.7089	0.0916853	SNAI1	0.276912
MA1645.1	MA1645.1	6	2035	12	6.29232	1.90709	0.0924789	NKX2-2	0.277101
MA0113.3	MA0113.3	4	1112	8	3.43836	2.32669	0.0924909	NR3C1	0.277101
MA0791.1	MA0791.1	6	2043	12	6.31706	1.89962	0.0938169	POU4F3	0.27995
MA1648.1	MA1648.1	9	3576	18	11.0572	1.6279	0.0953348	TCF12(var.2)	0.281941
MA1587.1	MA1587.1	8	3057	16	9.4524	1.69269	0.0956453	ZNF135	0.281941
MA0028.2	MA0028.2	4	1126	8	3.48165	2.29776	0.0957604	ELK1	0.281941
MA0472.2	MA0472.2	4	1127	8	3.48474	2.29572	0.095996	EGR2	0.281941
MA0481.3	MA0481.3	6	2063	12	6.3789	1.8812	0.0972087	FOXP1	0.284383
MA1562.1	MA1562.1	4	1136	8	3.51257	2.27754	0.0981294	SOX14	0.285955
MA1650.1	MA1650.1	5	1598	10	4.9411	2.02384	0.0996182	ZBTB14	0.288138
MA0649.1	MA0649.1	3	719	6	2.22318	2.69883	0.0997349	HEY2	0.288138
MA0838.1	MA0838.1	2	346	4	1.06985	3.73884	0.100068	CEBPG	0.288138
MA0089.2	MA0089.2	6	2084	12	6.44383	1.86225	0.100842	NFE2L1	0.288138
MA1622.1	MA1622.1	5	1605	10	4.96274	2.01502	0.101021	Smad2::Smad3	0.288138
MA1607.1	MA1607.1	7	2586	14	7.99604	1.75087	0.101507	Foxl2	0.288138
MA0641.1	MA0641.1	5	1609	10	4.97511	2.01001	0.101827	ELF4	0.288138
MA0878.2	MA0878.2	5	1612	10	4.98439	2.00627	0.102433	CDX1	0.288138
MA1471.1	MA1471.1	5	1613	10	4.98748	2.00502	0.102636	BARX2	0.288138
MA0514.1	MA0514.1	10	4169	20	12.8908	1.5515	0.102787	Sox3	0.288138
MA0856.1	MA0856.1	6	2097	12	6.48403	1.8507	0.103127	RXRG	0.288138
MA1569.1	MA1569.1	5	1618	10	5.00294	1.99883	0.103652	TFAP2E	0.288449
MA1550.1	MA1550.1	6	2105	12	6.50877	1.84367	0.104548	PPARD	0.288449
MA0884.1	MA0884.1	4	1163	8	3.59605	2.22466	0.104664	DUXA	0.288449
MA1464.1	MA1464.1	3	735	6	2.27266	2.64008	0.104785	ARNT2	0.288449
MA0709.1	MA0709.1	3	738	6	2.28193	2.62935	0.105743	Msx3	0.289369
MA0057.1	MA0057.1	6	2115	12	6.53969	1.83495	0.106338	MZF1(var.2)	0.289369
MA0595.1	MA0595.1	5	1634	10	5.05241	1.97925	0.106939	SREBF1	0.289369
MA0620.3	MA0620.3	3	742	6	2.2943	2.61518	0.107026	MITF	0.289369
MA0047.3	MA0047.3	6	2119	12	6.55205	1.83149	0.107059	FOXA2	0.289369
MA0616.2	MA0616.2	3	746	6	2.30667	2.60115	0.108316	HES2	0.290835
MA0752.1	MA0752.1	4	1178	8	3.64244	2.19633	0.108381	ZNF410	0.290835
MA0712.2	MA0712.2	4	1184	8	3.66099	2.1852	0.109884	OTX2	0.293554
MA0677.1	MA0677.1	7	2640	14	8.16301	1.71505	0.110181	Nr2f6	0.293554
MA0845.1	MA0845.1	7	2660	14	8.22485	1.70216	0.113495	FOXB1	0.301306
MA0603.1	MA0603.1	3	769	6	2.37779	2.52336	0.115848	Arntl	0.306463
MA0764.2	MA0764.2	11	4846	22	14.9841	1.46823	0.11908	ETV4	0.3139
MA0724.1	MA0724.1	2	386	4	1.19353	3.3514	0.119927	VENTX	0.315021
MA0863.1	MA0863.1	4	1229	8	3.80013	2.10519	0.121463	MTF1	0.315348
MA0756.1	MA0756.1	4	1230	8	3.80322	2.10348	0.121726	ONECUT2	0.315348
MA0897.1	MA0897.1	4	1230	8	3.80322	2.10348	0.121726	Hmx2	0.315348
MA0667.1	MA0667.1	5	1706	10	5.27504	1.89572	0.122367	MYF6	0.315348
MA0823.1	MA0823.1	3	789	6	2.43963	2.45939	0.122557	HEY1	0.315348
MA0858.1	MA0858.1	5	1707	10	5.27813	1.89461	0.122588	Rarb(var.2)	0.315348
MA0855.1	MA0855.1	6	2215	12	6.84889	1.75211	0.12513	RXRB	0.320496
MA0670.1	MA0670.1	5	1722	10	5.32451	1.87811	0.125934	NFIA	0.320496
MA0512.2	MA0512.2	6	2220	12	6.86435	1.74816	0.126111	Rxra	0.320496
MA1470.1	MA1470.1	3	800	6	2.47364	2.42557	0.126308	BACH2(var.2)	0.320496
MA0474.2	MA0474.2	4	1256	8	3.88362	2.05994	0.128658	ERG	0.325351
MA0516.2	MA0516.2	7	2757	14	8.52478	1.64227	0.130324	SP2	0.327911
MA0513.1	MA0513.1	8	3287	16	10.1636	1.57425	0.130549	SMAD2::SMAD3::SMAD4	0.327911
MA1592.1	MA1592.1	6	2250	12	6.95711	1.72485	0.13208	ZNF274	0.329163
MA0898.1	MA0898.1	4	1269	8	3.92381	2.03883	0.132186	Hmx3	0.329163
MA0846.1	MA0846.1	8	3298	16	10.1976	1.569	0.132371	FOXC2	0.329163
MA0164.1	MA0164.1	5	1757	10	5.43273	1.84069	0.133907	Nr2e3	0.331876
MA0098.3	MA0098.3	4	1280	8	3.95782	2.02131	0.135204	ETS1	0.333829
MA0130.1	MA0130.1	13	6108	26	18.8862	1.37666	0.13559	ZNF354C	0.333829
MA0760.1	MA0760.1	4	1287	8	3.97947	2.01032	0.137139	ERF	0.336532
MA0866.1	MA0866.1	5	1777	10	5.49457	1.81998	0.138566	SOX21	0.337104
MA0596.1	MA0596.1	5	1778	10	5.49767	1.81895	0.138801	SREBF2	0.337104
MA1531.1	MA1531.1	5	1780	10	5.50385	1.81691	0.139272	NR1D1	0.337104
MA1656.1	MA1656.1	7	2807	14	8.67939	1.61302	0.139481	ZNF449	0.337104
MA0899.1	MA0899.1	6	2287	12	7.07152	1.69695	0.139632	HOXA10	0.337104
MA0698.1	MA0698.1	8	3361	16	10.3924	1.53959	0.143068	ZBTB18	0.343927
MA1633.1	MA1633.1	6	2305	12	7.12718	1.6837	0.14338	BACH1	0.343927
MA0875.1	MA0875.1	3	855	6	2.6437	2.26954	0.145673	BARX1	0.348307
MA0659.2	MA0659.2	6	2320	12	7.17356	1.67281	0.14654	MAFG	0.349262
MA0852.2	MA0852.2	5	1815	10	5.61207	1.78187	0.147619	FOXK1	0.349354
MA0610.1	MA0610.1	4	1326	8	4.10006	1.95119	0.14813	DMRT3	0.349354
MA1638.1	MA1638.1	7	2854	14	8.82471	1.58645	0.148378	HAND2	0.349354
MA0750.2	MA0750.2	6	2329	12	7.20139	1.66635	0.148452	ZBTB7A	0.349354
MA0477.2	MA0477.2	4	1331	8	4.11552	1.94386	0.149565	FOSL1	0.350865
MA0625.1	MA0625.1	6	2343	12	7.24467	1.65639	0.151449	NFATC3	0.354173
MA0606.1	MA0606.1	7	2874	14	8.88655	1.57541	0.152248	NFAT5	0.354928
MA0673.1	MA0673.1	5	1836	10	5.677	1.76149	0.152732	NKX2-8	0.354948
MA0117.2	MA0117.2	5	1853	10	5.72957	1.74533	0.156928	Mafb	0.363211
MA0144.2	MA0144.2	8	3444	16	10.649	1.50249	0.157826	STAT3	0.363211
MA0686.1	MA0686.1	3	893	6	2.7612	2.17297	0.1596	SPDEF	0.363211
MA0478.1	MA0478.1	4	1369	8	4.23302	1.88991	0.160642	FOSL2	0.363211
MA0042.2	MA0042.2	5	1868	10	5.77595	1.73132	0.16067	FOXI1	0.363211
MA0033.2	MA0033.2	5	1868	10	5.77595	1.73132	0.16067	FOXL1	0.363211
MA0848.1	MA0848.1	5	1868	10	5.77595	1.73132	0.16067	FOXO4	0.363211
MA0849.1	MA0849.1	5	1868	10	5.77595	1.73132	0.16067	FOXO6	0.363211
MA0850.1	MA0850.1	5	1868	10	5.77595	1.73132	0.16067	FOXP3	0.363211
MA0468.1	MA0468.1	4	1374	8	4.24848	1.88303	0.162123	DUX4	0.365388
MA0152.1	MA0152.1	9	4049	18	12.5197	1.43773	0.167078	NFATC2	0.374687
MA0655.1	MA0655.1	3	914	6	2.82613	2.12304	0.167471	JDP2	0.374687
MA0509.2	MA0509.2	5	1896	10	5.86253	1.70575	0.167755	RFX1	0.374687
MA1584.1	MA1584.1	5	1899	10	5.8718	1.70305	0.168522	ZIC5	0.375276
MA0642.1	MA0642.1	2	482	4	1.49037	2.6839	0.170891	EN2	0.378413
MA1608.1	MA1608.1	3	924	6	2.85705	2.10006	0.171261	Isl1	0.378413
MA1571.1	MA1571.1	4	1408	8	4.35361	1.83756	0.172325	TGIF2LX	0.378413
MA1483.1	MA1483.1	4	1409	8	4.3567	1.83625	0.172629	ELF2	0.378413
MA0479.1	MA0479.1	5	1916	10	5.92437	1.68794	0.172894	FOXH1	0.378413
MA1599.1	MA1599.1	6	2440	12	7.5446	1.59054	0.172974	ZNF682	0.378413
MA1150.1	MA1150.1	4	1438	8	4.44637	1.79922	0.181516	RORB	0.393415
MA1600.1	MA1600.1	6	2478	12	7.6621	1.56615	0.181752	ZNF684	0.393415
MA0027.2	MA0027.2	2	502	4	1.55221	2.57697	0.181941	EN1	0.393415
MA0068.2	MA0068.2	2	502	4	1.55221	2.57697	0.181941	PAX4	0.393415
MA0692.1	MA0692.1	3	955	6	2.95291	2.0319	0.183166	TFEB	0.394919
MA0503.1	MA0503.1	6	2490	12	7.69921	1.5586	0.184562	Nkx2-5(var.2)	0.395978
MA0708.1	MA0708.1	3	959	6	2.96528	2.02342	0.184719	MSX2	0.395978
MA0742.1	MA0742.1	5	1971	10	6.09443	1.64084	0.187347	Klf12	0.40046
MA0758.1	MA0758.1	3	968	6	2.9931	2.00461	0.188226	E2F7	0.401191
MA1621.1	MA1621.1	6	2508	12	7.75486	1.54742	0.188812	Rbpjl	0.401292
MA0489.1	MA0489.1	4	1465	8	4.52985	1.76606	0.18993	JUN(var.2)	0.402146
MA1105.2	MA1105.2	5	1982	10	6.12844	1.63174	0.190291	GRHL2	0.402146
MA0889.1	MA0889.1	2	519	4	1.60477	2.49256	0.191419	GBX1	0.403386
MA0684.2	MA0684.2	5	1995	10	6.16864	1.6211	0.193794	RUNX3	0.40724
MA0465.2	MA0465.2	6	2564	12	7.92802	1.51362	0.202284	CDX2	0.423888
MA0469.3	MA0469.3	1	148	2	0.457623	4.37041	0.205078	E2F3	0.427643
MA0019.1	MA0019.1	3	1011	6	3.12606	1.91935	0.205223	Ddit3::Cebpa	0.427643
MA0672.1	MA0672.1	4	1522	8	4.7061	1.69992	0.208105	NKX2-3	0.432441
MA1148.1	MA1148.1	5	2057	10	6.36035	1.57224	0.210819	PPARA::RXRA	0.436864
MA0664.1	MA0664.1	2	555	4	1.71609	2.33088	0.211702	MLXIPL	0.437425
MA0646.1	MA0646.1	3	1029	6	3.18172	1.88577	0.212446	GCM1	0.437425
MA1553.1	MA1553.1	3	1030	6	3.18481	1.88394	0.212849	RARG(var.3)	0.437425
MA0141.3	MA0141.3	5	2071	10	6.40364	1.56161	0.214734	ESRRB	0.440086
MA1555.1	MA1555.1	3	1037	6	3.20646	1.87122	0.215675	RXRB(var.2)	0.440755
MA1502.1	MA1502.1	2	563	4	1.74082	2.29776	0.216242	HOXB8	0.440755
MA0442.2	MA0442.2	7	3187	14	9.85436	1.42069	0.218767	SOX10	0.44386
MA0150.2	MA0150.2	5	2086	10	6.45002	1.55038	0.218955	Nfe2l2	0.44386
MA1620.1	MA1620.1	6	2638	12	8.15683	1.47116	0.220638	Ptf1a(var.3)	0.44606
MA0043.3	MA0043.3	3	1052	6	3.25284	1.84454	0.221759	HLF	0.447114
MA0909.2	MA0909.2	4	1567	8	4.84524	1.6511	0.222812	HOXD13	0.448027
MA0153.2	MA0153.2	3	1061	6	3.28067	1.8289	0.225427	HNF1B	0.452067
MA1552.1	MA1552.1	3	1065	6	3.29303	1.82203	0.227062	RARB(var.3)	0.454123
MA1501.1	MA1501.1	2	590	4	1.82431	2.19261	0.231629	HOXB7	0.462019
MA1111.1	MA1111.1	5	2140	10	6.61699	1.51126	0.234372	NR2F2	0.466056
MA0491.2	MA0491.2	3	1086	6	3.35797	1.7868	0.235682	JUND	0.466056
MA0765.2	MA0765.2	4	1606	8	4.96583	1.61101	0.235788	ETV5	0.466056
MA1517.1	MA1517.1	5	2147	10	6.63863	1.50633	0.236395	KLF6	0.466056
MA0663.1	MA0663.1	2	599	4	1.85214	2.15967	0.236776	MLX	0.466056
MA1479.1	MA1479.1	4	1615	8	4.99366	1.60203	0.23881	DMRTC2	0.468821
MA0480.1	MA0480.1	6	2712	12	8.38564	1.43102	0.239564	Foxo1	0.469068
MA0482.2	MA0482.2	4	1623	8	5.0184	1.59413	0.241504	GATA4	0.471629
MA0874.1	MA0874.1	2	611	4	1.88924	2.11725	0.243651	Arx	0.474501
MA0681.2	MA0681.2	6	2730	12	8.4413	1.42158	0.244247	PHOX2B	0.474501
MA0894.1	MA0894.1	2	614	4	1.89852	2.10691	0.245371	HESX1	0.475447
MA0520.1	MA0520.1	6	2742	12	8.4784	1.41536	0.247386	Stat6	0.477378
MA1559.1	MA1559.1	6	2743	12	8.48149	1.41485	0.247648	SNAI3	0.477378
MA0145.3	MA0145.3	2	621	4	1.92016	2.08316	0.249388	TFCP2	0.479493
MA0790.1	MA0790.1	5	2215	10	6.84889	1.46009	0.256308	POU4F1	0.490851
MA1152.1	MA1152.1	6	2777	12	8.58662	1.39752	0.256611	SOX15	0.490851
MA0067.1	MA0067.1	2	636	4	1.96654	2.03403	0.258003	Pax2	0.491093
MA0629.1	MA0629.1	3	1141	6	3.52803	1.70067	0.258533	Rhox11	0.491093
MA0519.1	MA0519.1	6	2786	12	8.61445	1.39301	0.259	Stat5a::Stat5b	0.491093
MA0475.2	MA0475.2	3	1143	6	3.53421	1.69769	0.259371	FLI1	0.491093
MA1491.1	MA1491.1	5	2231	10	6.89836	1.44962	0.261058	GLI3	0.492108
MA0147.3	MA0147.3	3	1149	6	3.55277	1.68883	0.261886	MYC	0.492108
MA1419.1	MA1419.1	3	1149	6	3.55277	1.68883	0.261886	IRF4	0.492108
MA0661.1	MA0661.1	2	652	4	2.01602	1.98411	0.267201	MEOX1	0.500834
MA0618.1	MA0618.1	2	654	4	2.0222	1.97804	0.268351	LBX1	0.501729
MA1104.2	MA1104.2	4	1704	8	5.26885	1.51836	0.269182	GATA6	0.502024
MA0702.2	MA0702.2	2	660	4	2.04075	1.96006	0.271802	LMX1A	0.505077
MA0704.1	MA0704.1	2	662	4	2.04694	1.95414	0.272952	Lhx4	0.505077
MA0721.1	MA0721.1	2	662	4	2.04694	1.95414	0.272952	UNCX	0.505077
MA0853.1	MA0853.1	2	663	4	2.05003	1.95119	0.273527	Alx4	0.505077
MA0485.2	MA0485.2	2	666	4	2.05931	1.9424	0.275252	HOXC9	0.505417
MA0495.3	MA0495.3	5	2279	10	7.04678	1.41909	0.275442	MAFF	0.505417
MA0734.2	MA0734.2	5	2280	10	7.04987	1.41846	0.275743	GLI2	0.505417
MA1137.1	MA1137.1	3	1187	6	3.67026	1.63476	0.277891	FOSL1::JUNB	0.506821
MA0679.2	MA0679.2	5	2288	10	7.07461	1.41351	0.27816	ONECUT1	0.506821
MA0111.1	MA0111.1	4	1731	8	5.35234	1.49467	0.278548	Spz1	0.506821
MA0766.2	MA0766.2	3	1192	6	3.68572	1.6279	0.280005	GATA5	0.508234
MA0136.2	MA0136.2	5	2300	10	7.11172	1.40613	0.281793	ELF5	0.509549
MA1108.2	MA1108.2	5	2301	10	7.11481	1.40552	0.282096	MXI1	0.509549
MA0490.2	MA0490.2	3	1199	6	3.70737	1.6184	0.282969	JUNB	0.509891
MA0007.3	MA0007.3	3	1208	6	3.7352	1.60634	0.286784	Ar	0.51552
MA1528.1	MA1528.1	4	1762	8	5.44819	1.46838	0.289373	NFIX(var.2)	0.518658
MA1130.1	MA1130.1	3	1217	6	3.76303	1.59446	0.290604	FOSL2::JUN	0.518658
MA1573.1	MA1573.1	5	2329	10	7.20139	1.38862	0.290616	THAP11	0.518658
MA0783.1	MA0783.1	5	2332	10	7.21066	1.38684	0.291532	PKNOX2	0.518759
MA0004.1	MA0004.1	5	2334	10	7.21685	1.38565	0.292143	Arnt	0.518759
MA0729.1	MA0729.1	4	1772	8	5.47911	1.46009	0.29288	RARA	0.518759
MA0890.1	MA0890.1	2	698	4	2.15825	1.85335	0.293642	GBX2	0.518759
MA0862.1	MA0862.1	1	225	2	0.695711	2.87476	0.294845	GMEB2	0.518759
MA0594.2	MA0594.2	1	225	2	0.695711	2.87476	0.294845	HOXA9	0.518759
MA0854.1	MA0854.1	2	703	4	2.17371	1.84017	0.296512	Alx1	0.520466
MA0502.2	MA0502.2	4	1787	8	5.52549	1.44783	0.298152	NFYB	0.522116
MA0025.2	MA0025.2	3	1239	6	3.83105	1.56615	0.29996	NFIL3	0.524052
MA0122.3	MA0122.3	3	1243	6	3.84342	1.56111	0.301664	Nkx3-2	0.525797
MA1506.1	MA1506.1	2	718	4	2.22009	1.80173	0.305113	HOXD10	0.53057
MA1487.1	MA1487.1	5	2382	10	7.36526	1.35772	0.306881	FOXE1	0.531702
MA0624.1	MA0624.1	5	2383	10	7.36836	1.35715	0.30719	NFATC1	0.531702
MA0463.2	MA0463.2	4	1816	8	5.61516	1.42471	0.308384	BCL6	0.532533
MA1489.1	MA1489.1	3	1262	6	3.90217	1.53761	0.309765	FOXN3	0.533682
MA0877.2	MA0877.2	1	241	2	0.745184	2.6839	0.31221	BARHL1	0.535512
MA1503.1	MA1503.1	2	732	4	2.26338	1.76727	0.313126	HOXB9	0.535512
MA0666.1	MA0666.1	2	733	4	2.26647	1.76486	0.313698	MSX1	0.535512
MA0876.1	MA0876.1	2	733	4	2.26647	1.76486	0.313698	BSX	0.535512
MA0768.1	MA0768.1	6	2990	12	9.24523	1.29797	0.314691	LEF1	0.535981
MA1494.1	MA1494.1	4	1836	8	5.677	1.40919	0.315465	HNF4A(var.2)	0.536048
MA0831.2	MA0831.2	3	1277	6	3.94855	1.51955	0.316168	TFE3	0.536048
MA1136.1	MA1136.1	2	739	4	2.28503	1.75053	0.317127	FOSB::JUNB(var.2)	0.536455
MA0757.1	MA0757.1	4	1843	8	5.69865	1.40384	0.317948	ONECUT3	0.536628
MA0071.1	MA0071.1	4	1847	8	5.71102	1.4008	0.319368	RORA	0.537807
MA0699.1	MA0699.1	2	746	4	2.30667	1.7341	0.321123	LBX2	0.539336
MA1520.1	MA1520.1	3	1290	6	3.98874	1.50423	0.321722	MAF	0.539336
MA1149.1	MA1149.1	4	1859	8	5.74812	1.39176	0.323632	RARA::RXRG	0.540166
MA0078.1	MA0078.1	4	1862	8	5.7574	1.38952	0.324698	Sox17	0.540166
MA0062.3	MA0062.3	8	4218	16	13.0423	1.22678	0.324931	GABPA	0.540166
MA0883.1	MA0883.1	2	753	4	2.32831	1.71798	0.325113	Dmbx1	0.540166
MA1654.1	MA1654.1	6	3036	12	9.38746	1.2783	0.327577	ZNF16	0.542766
MA0109.1	MA0109.1	3	1305	6	4.03513	1.48694	0.328133	HLTF	0.542766
MA0525.2	MA0525.2	2	764	4	2.36233	1.69325	0.331374	TP63	0.546002
MA1556.1	MA1556.1	3	1313	6	4.05986	1.47788	0.331554	RXRG(var.2)	0.546002
MA0691.1	MA0691.1	4	1885	8	5.82851	1.37256	0.332886	TFAP4	0.546989
MA1128.1	MA1128.1	3	1325	6	4.09697	1.4645	0.336684	FOSL1::JUN	0.552014
MA0736.1	MA0736.1	3	1327	6	4.10315	1.46229	0.337539	GLIS2	0.552203
MA1519.1	MA1519.1	2	777	4	2.40252	1.66492	0.338753	LHX5	0.552976
MA0739.1	MA0739.1	4	1922	8	5.94292	1.34614	0.346089	Hic1	0.563717
MA0076.2	MA0076.2	4	1929	8	5.96457	1.34125	0.34859	ELK4	0.56588
MA1554.1	MA1554.1	2	795	4	2.45818	1.62722	0.348934	RFX7	0.56588
MA0060.3	MA0060.3	3	1359	6	4.2021	1.42786	0.351217	NFYA	0.568346
MA0777.1	MA0777.1	1	281	2	0.868866	2.30185	0.353811	MYBL2	0.571306
MA0730.1	MA0730.1	4	1947	8	6.02022	1.32885	0.355024	RARA(var.2)	0.571538
MA1585.1	MA1585.1	3	1369	6	4.23302	1.41743	0.355487	ZKSCAN1	0.571538
MA1141.1	MA1141.1	3	1375	6	4.25157	1.41124	0.358049	FOS::JUND	0.574418
MA1508.1	MA1508.1	9	4998	18	15.4541	1.16474	0.365701	IKZF1	0.585435
MA0640.2	MA0640.2	8	4401	16	13.6081	1.17577	0.369593	ELF3	0.5904
MA0036.3	MA0036.3	3	1409	6	4.3567	1.37719	0.372542	GATA2	0.593249
MA0833.2	MA0833.2	3	1410	6	4.35979	1.37621	0.372967	ATF4	0.593249
MA0865.1	MA0865.1	3	1420	6	4.39071	1.36652	0.377221	E2F8	0.598738
MA1570.1	MA1570.1	2	850	4	2.62824	1.52193	0.379721	TFAP4(var.2)	0.601427
MA0647.1	MA0647.1	2	853	4	2.63752	1.51658	0.381385	GRHL1	0.602782
MA0762.1	MA0762.1	3	1435	6	4.43709	1.35224	0.383592	ETV2	0.603626
MA1495.1	MA1495.1	1	312	2	0.96472	2.07314	0.384347	HOXA1	0.603626
MA0904.2	MA0904.2	1	312	2	0.96472	2.07314	0.384347	HOXB5	0.603626
MA0662.1	MA0662.1	2	860	4	2.65916	1.50423	0.38526	MIXL1	0.60379
MA1644.1	MA1644.1	3	1444	6	4.46492	1.34381	0.38741	NFYC	0.605886
MA0903.1	MA0903.1	2	875	4	2.70554	1.47845	0.39353	HOXB3	0.61417
MA1542.1	MA1542.1	3	1479	6	4.57314	1.31201	0.402207	OSR1	0.626401
MA1133.1	MA1133.1	2	893	4	2.7612	1.44865	0.403392	JUN::JUNB(var.2)	0.626851
MA0608.1	MA0608.1	2	895	4	2.76739	1.44541	0.404483	Creb3l2	0.626851
MA0622.1	MA0622.1	2	896	4	2.77048	1.44379	0.405028	Mlxip	0.626851
MA0093.3	MA0093.3	3	1490	6	4.60716	1.30232	0.40684	USF1	0.626851
MA0598.3	MA0598.3	7	3934	14	12.1641	1.15093	0.407531	EHF	0.626851
MA0696.1	MA0696.1	4	2094	8	6.47475	1.23557	0.407537	ZIC1	0.626851
MA0526.3	MA0526.3	3	1498	6	4.63189	1.29537	0.410203	USF2	0.629654
MA0861.1	MA0861.1	2	908	4	2.80758	1.42471	0.411555	TP73	0.630431
MA1101.2	MA1101.2	2	911	4	2.81686	1.42002	0.413181	BACH2	0.630877
MA0907.1	MA0907.1	2	912	4	2.81995	1.41846	0.413723	HOXC13	0.630877
MA0637.1	MA0637.1	1	344	2	1.06367	1.88029	0.414383	CENPB	0.630877
MA0892.1	MA0892.1	2	918	4	2.8385	1.40919	0.416968	GSX1	0.632484
MA0798.2	MA0798.2	4	2121	8	6.55824	1.21984	0.417134	RFX3	0.632484
MA0040.1	MA0040.1	4	2130	8	6.58607	1.21469	0.420327	Foxq1	0.636033
MA0788.1	MA0788.1	4	2143	8	6.62626	1.20732	0.424934	POU3F3	0.639313
MA0706.1	MA0706.1	2	933	4	2.88488	1.38654	0.425043	MEOX2	0.639313
MA0837.1	MA0837.1	1	357	2	1.10386	1.81182	0.426171	CEBPE	0.639313
MA0466.2	MA0466.2	1	359	2	1.11005	1.80173	0.427963	CEBPB	0.639313
MA0473.3	MA0473.3	7	4012	14	12.4053	1.12855	0.428216	ELF1	0.639313
MA0905.1	MA0905.1	2	939	4	2.90344	1.37768	0.428258	HOXC10	0.639313
MA0103.3	MA0103.3	6	3390	12	10.4821	1.14481	0.428494	ZEB1	0.639313
MA1463.1	MA1463.1	2	943	4	2.9158	1.37183	0.430396	ARGFX	0.640869
MA0778.1	MA0778.1	2	951	4	2.94054	1.36029	0.434661	NFKB2	0.644862
MA0806.1	MA0806.1	3	1559	6	4.82051	1.24468	0.435671	TBX4	0.644862
MA0807.1	MA0807.1	3	1559	6	4.82051	1.24468	0.435671	TBX5	0.644862
MA0505.1	MA0505.1	6	3422	12	10.581	1.13411	0.437634	Nr5a2	0.646485
MA1493.1	MA1493.1	2	962	4	2.97455	1.34474	0.440497	HES6	0.649429
MA0074.1	MA0074.1	3	1577	6	4.87616	1.23048	0.443118	RXRA::VDR	0.651021
MA0631.1	MA0631.1	2	969	4	2.9962	1.33503	0.444196	Six3	0.651021
MA0037.3	MA0037.3	2	969	4	2.9962	1.33503	0.444196	GATA3	0.651021
MA0656.1	MA0656.1	2	974	4	3.01166	1.32817	0.446829	JDP2(var.2)	0.653597
MA0693.2	MA0693.2	4	2211	8	6.83652	1.17019	0.448896	VDR	0.655335
MA1138.1	MA1138.1	2	1010	4	3.12297	1.28083	0.465592	FOSL2::JUNB	0.678152
MA0820.1	MA0820.1	4	2261	8	6.99113	1.14431	0.466343	FIGLA	0.678152
MA1567.1	MA1567.1	3	1644	6	5.08333	1.18033	0.470515	TBX6	0.680093
MA0105.4	MA0105.4	2	1021	4	3.15698	1.26703	0.471253	NFKB1	0.680093
MA1496.1	MA1496.1	2	1021	4	3.15698	1.26703	0.471253	HOXA4	0.680093
MA1532.1	MA1532.1	3	1648	6	5.0957	1.17746	0.472134	NR1D2	0.680093
MA0592.3	MA0592.3	4	2278	8	7.04369	1.13577	0.472236	ESRRA	0.680093
MA0900.2	MA0900.2	1	414	2	1.28011	1.56237	0.475169	HOXA2	0.681684
MA0902.2	MA0902.2	1	414	2	1.28011	1.56237	0.475169	HOXB2	0.681684
MA0913.2	MA0913.2	3	1664	6	5.14517	1.16614	0.478587	HOXD9	0.68527
MA0462.2	MA0462.2	3	1677	6	5.18537	1.1571	0.483805	BATF::JUN	0.691415
MA0727.1	MA0727.1	2	1048	4	3.24047	1.23439	0.485003	NR3C2	0.691802
MA0621.1	MA0621.1	2	1058	4	3.27139	1.22272	0.490042	mix-a	0.697655
MA0888.1	MA0888.1	1	436	2	1.34813	1.48353	0.492962	EVX2	0.700317
MA1634.1	MA1634.1	3	1707	6	5.27813	1.13677	0.495758	BATF	0.700317
MA0626.1	MA0626.1	2	1070	4	3.30849	1.20901	0.496049	Npas2	0.700317
MA0719.1	MA0719.1	2	1070	4	3.30849	1.20901	0.496049	RHOXF1	0.700317
MA0835.2	MA0835.2	3	1711	6	5.2905	1.13411	0.497342	BATF3	0.700317
MA0829.2	MA0829.2	2	1073	4	3.31777	1.20563	0.497544	SREBF1(var.2)	0.700317
MA0135.1	MA0135.1	3	1714	6	5.29977	1.13212	0.498528	Lhx3	0.700381
MA1112.2	MA1112.2	4	2364	8	7.30961	1.09445	0.501703	NR4A1	0.703058
MA0510.2	MA0510.2	2	1084	4	3.35178	1.19339	0.503003	RFX5	0.703058
MA0038.2	MA0038.2	3	1726	6	5.33688	1.12425	0.503261	GFI1	0.703058
MA1473.1	MA1473.1	3	1738	6	5.37398	1.11649	0.507973	CDX4	0.707621
MA1420.1	MA1420.1	2	1095	4	3.3858	1.18141	0.508425	IRF5	0.707621
MA0886.1	MA0886.1	1	459	2	1.41925	1.40919	0.510933	EMX2	0.709787
MA0689.1	MA0689.1	3	1751	6	5.41418	1.1082	0.513052	TBX20	0.71139
MA1505.1	MA1505.1	1	463	2	1.43162	1.39702	0.513994	HOXC8	0.71139
MA0701.2	MA0701.2	1	466	2	1.4409	1.38803	0.516277	LHX9	0.711909
MA0075.3	MA0075.3	1	466	2	1.4409	1.38803	0.516277	PRRX2	0.711909
MA0887.1	MA0887.1	1	468	2	1.44708	1.38209	0.517793	EVX1	0.712682
MA0100.3	MA0100.3	3	1775	6	5.48839	1.09322	0.522362	MYB	0.717646
MA0527.1	MA0527.1	1	476	2	1.47182	1.35887	0.523813	ZBTB33	0.718316
MA0115.1	MA0115.1	4	2434	8	7.52605	1.06297	0.525201	NR1H2::RXRA	0.718899
MA1131.1	MA1131.1	2	1134	4	3.50639	1.14078	0.527347	FOSL2::JUN(var.2)	0.720515
MA0703.2	MA0703.2	2	1149	4	3.55277	1.12588	0.534498	LMX1B	0.72895
MA0671.1	MA0671.1	3	1819	6	5.62444	1.06677	0.539189	NFIX	0.734006
MA0507.1	MA0507.1	4	2484	8	7.68065	1.04158	0.541684	POU2F2	0.736058
MA1588.1	MA1588.1	3	1830	6	5.65845	1.06036	0.543346	ZNF136	0.736975
MA1475.1	MA1475.1	1	506	2	1.56458	1.2783	0.545736	CREB3L4(var.2)	0.737865
MA0683.1	MA0683.1	3	1837	6	5.6801	1.05632	0.545981	POU4F2	0.737865
MA1126.1	MA1126.1	2	1177	4	3.63934	1.0991	0.547655	FOS::JUN(var.2)	0.738629
MA0137.3	MA0137.3	4	2505	8	7.74559	1.03285	0.548526	STAT1	0.738629
MA0754.1	MA0754.1	1	519	2	1.60477	1.24628	0.554925	CUX1	0.7459
MA0095.2	MA0095.2	5	3215	10	9.94094	1.00594	0.56345	YY1	0.754021
MA0799.1	MA0799.1	2	1212	4	3.74757	1.06736	0.563747	RFX4	0.754021
MA0108.2	MA0108.2	2	1213	4	3.75066	1.06648	0.564201	TBP	0.754021
MA1142.1	MA1142.1	2	1216	4	3.75993	1.06385	0.56556	FOSL1::JUND	0.754021
MA1120.1	MA1120.1	3	1891	6	5.84707	1.02616	0.566021	SOX13	0.754021
MA0860.1	MA0860.1	3	1915	6	5.92128	1.0133	0.574763	Rarg(var.2)	0.764301
MA0072.1	MA0072.1	2	1243	4	3.84342	1.04074	0.577666	RORA(var.2)	0.766795
MA0483.1	MA0483.1	4	2606	8	8.05788	0.992817	0.580725	Gfi1b	0.768163
MA0885.1	MA0885.1	1	557	2	1.72227	1.16126	0.580756	Dlx2	0.768163
MA0515.1	MA0515.1	5	3286	10	10.1605	0.984206	0.583656	Sox6	0.770633
MA0710.1	MA0710.1	1	569	2	1.75938	1.13677	0.588604	NOTO	0.775792
MA0836.2	MA0836.2	2	1279	4	3.95473	1.01145	0.593434	CEBPD	0.778231
MA0796.1	MA0796.1	3	1971	6	6.09443	0.984505	0.59475	TGIF1	0.778231
MA0755.1	MA0755.1	1	579	2	1.7903	1.11713	0.595033	CUX2	0.778231
MA0488.1	MA0488.1	3	1972	6	6.09752	0.984006	0.595102	JUN	0.778231
MA0873.1	MA0873.1	1	580	2	1.79339	1.11521	0.59567	HOXD12	0.778231
MA0651.1	MA0651.1	1	583	2	1.80267	1.10947	0.597577	HOXC11	0.778288
MA0628.1	MA0628.1	1	584	2	1.80576	1.10757	0.598211	POU6F1	0.778288
MA1560.1	MA1560.1	1	585	2	1.80885	1.10568	0.598843	SOHLH2	0.778288
MA0912.2	MA0912.2	1	594	2	1.83668	1.08892	0.604493	HOXD3	0.780997
MA0652.1	MA0652.1	2	1306	4	4.03822	0.990536	0.604979	IRF8	0.780997
MA0725.1	MA0725.1	1	595	2	1.83977	1.08709	0.605116	VSX1	0.780997
MA0726.1	MA0726.1	1	595	2	1.83977	1.08709	0.605116	VSX2	0.780997
MA0707.1	MA0707.1	2	1310	4	4.05059	0.987511	0.606669	MNX1	0.78165
MA0737.1	MA0737.1	2	1320	4	4.08151	0.98003	0.610871	GLIS3	0.785706
MA0643.1	MA0643.1	3	2022	6	6.25213	0.959674	0.612442	Esrrg	0.786371
MA0635.1	MA0635.1	1	609	2	1.88306	1.0621	0.613736	BARHL2	0.786679
MA0826.1	MA0826.1	1	611	2	1.88924	1.05863	0.614953	OLIG1	0.786886
MA0059.1	MA0059.1	2	1339	4	4.14026	0.966124	0.618763	MAX::MYC	0.78877
MA0633.1	MA0633.1	2	1340	4	4.14335	0.965403	0.619175	Twist2	0.78877
MA1129.1	MA1129.1	1	624	2	1.92944	1.03657	0.622768	FOSL1::JUN(var.2)	0.78877
MA1536.1	MA1536.1	2	1349	4	4.17118	0.958962	0.622868	NR2C2(var.2)	0.78877
MA0767.1	MA0767.1	1	626	2	1.93562	1.03326	0.623956	GCM2	0.78877
MA0784.1	MA0784.1	3	2070	6	6.40054	0.93742	0.628637	POU1F1	0.78877
MA0032.2	MA0032.2	4	2770	8	8.56498	0.934036	0.630278	FOXC1	0.78877
MA1143.1	MA1143.1	1	637	2	1.96964	1.01542	0.630427	FOSL1::JUND(var.2)	0.78877
MA0158.2	MA0158.2	1	637	2	1.96964	1.01542	0.630427	HOXA5	0.78877
MA1546.1	MA1546.1	1	639	2	1.97582	1.01224	0.631592	PAX3(var.2)	0.78877
MA0705.1	MA0705.1	1	642	2	1.9851	1.00751	0.633333	Lhx8	0.78877
MA0612.2	MA0612.2	1	642	2	1.9851	1.00751	0.633333	EMX1	0.78877
MA1115.1	MA1115.1	3	2089	6	6.45929	0.928894	0.634923	POU5F1	0.78877
MA0102.4	MA0102.4	2	1383	4	4.27631	0.935387	0.636581	CEBPA	0.78877
MA1572.1	MA1572.1	2	1385	4	4.28249	0.934036	0.637375	TGIF2LY	0.78877
MA1636.1	MA1636.1	2	1393	4	4.30723	0.928672	0.640541	CEBPG(var.2)	0.78877
MA0895.1	MA0895.1	1	655	2	2.02529	0.987511	0.640782	HMBOX1	0.78877
MA0630.1	MA0630.1	1	656	2	2.02839	0.986006	0.641349	SHOX	0.78877
MA0654.1	MA0654.1	1	656	2	2.02839	0.986006	0.641349	ISX	0.78877
MA0716.1	MA0716.1	1	656	2	2.02839	0.986006	0.641349	PRRX1	0.78877
MA0717.1	MA0717.1	1	656	2	2.02839	0.986006	0.641349	RAX2	0.78877
MA0720.1	MA0720.1	1	656	2	2.02839	0.986006	0.641349	Shox2	0.78877
MA0523.1	MA0523.1	4	2811	8	8.69175	0.920413	0.642099	TCF7L2	0.78877
MA0822.1	MA0822.1	1	658	2	2.03457	0.983009	0.64248	HES7	0.78877
MA1563.1	MA1563.1	3	2116	6	6.54278	0.917042	0.643735	SOX18	0.78877
MA1498.1	MA1498.1	1	663	2	2.05003	0.975596	0.645292	HOXA7	0.78877
MA0910.2	MA0910.2	1	663	2	2.05003	0.975596	0.645292	HOXD8	0.78877
MA1657.1	MA1657.1	2	1407	4	4.35051	0.919431	0.64603	ZNF652	0.78877
MA1549.1	MA1549.1	2	1417	4	4.38144	0.912943	0.649912	POU6F1(var.2)	0.792213
MA0674.1	MA0674.1	1	679	2	2.0995	0.952607	0.654147	NKX6-1	0.794778
MA0675.1	MA0675.1	1	679	2	2.0995	0.952607	0.654147	NKX6-2	0.794778
MA0718.1	MA0718.1	1	683	2	2.11187	0.947028	0.656326	RAX	0.796129
MA0819.1	MA0819.1	1	685	2	2.11805	0.944263	0.657411	CLOCK	0.79615
MA0644.1	MA0644.1	1	687	2	2.12424	0.941514	0.658492	ESX1	0.796168
MA1139.1	MA1139.1	1	689	2	2.13042	0.938781	0.659571	FOSL2::JUNB(var.2)	0.796181
MA0623.2	MA0623.2	1	693	2	2.14279	0.933362	0.661717	NEUROG1	0.797124
MA0087.1	MA0087.1	2	1450	4	4.48347	0.892166	0.662489	Sox5	0.797124
MA0817.1	MA0817.1	1	698	2	2.15825	0.926676	0.664381	BHLHE23	0.798113
MA0821.1	MA0821.1	1	702	2	2.17062	0.921396	0.666497	HES5	0.799275
MA1625.1	MA1625.1	4	2902	8	8.97313	0.891551	0.667491	Stat5b	0.799275
MA1497.1	MA1497.1	1	707	2	2.18608	0.91488	0.669124	HOXA6	0.79964
MA0035.4	MA0035.4	2	1470	4	4.54531	0.880027	0.669939	GATA1	0.79964
MA0461.2	MA0461.2	1	713	2	2.20463	0.907181	0.67225	Atoh1	0.801115
MA0879.1	MA0879.1	1	722	2	2.23246	0.895873	0.676884	Dlx1	0.805352
MA0834.1	MA0834.1	1	725	2	2.24174	0.892166	0.678415	ATF7	0.805384
MA0476.1	MA0476.1	2	1495	4	4.62262	0.865311	0.67907	FOS	0.805384
MA1639.1	MA1639.1	2	1499	4	4.63498	0.863002	0.680513	MEIS1(var.2)	0.805813
MA0125.1	MA0125.1	1	733	2	2.26647	0.882428	0.682461	Nobox	0.80684
MA1140.2	MA1140.2	1	737	2	2.27884	0.877639	0.684466	JUNB(var.2)	0.80793
MA0827.1	MA0827.1	1	751	2	2.32213	0.861278	0.691385	OLIG3	0.814807
MA0908.1	MA0908.1	1	756	2	2.33759	0.855582	0.693819	HOXD11	0.816387
MA0518.1	MA0518.1	4	3006	8	9.2947	0.860705	0.695048	Stat4	0.816544
MA1466.1	MA1466.1	1	771	2	2.38397	0.838936	0.701011	ATF6	0.821519
MA0840.1	MA0840.1	1	772	2	2.38706	0.83785	0.701485	Creb5	0.821519
MA0609.2	MA0609.2	1	797	2	2.46436	0.811568	0.713087	CREM	0.833554
MA0014.3	MA0014.3	1	799	2	2.47055	0.809537	0.713996	PAX5	0.833554
MA0800.1	MA0800.1	2	1603	4	4.95656	0.807012	0.716235	EOMES	0.834861
MA0748.2	MA0748.2	2	1620	4	5.00912	0.798543	0.721754	YY2	0.838735
MA0104.4	MA0104.4	1	819	2	2.53239	0.789768	0.722931	MYCN	0.838735
MA1480.1	MA1480.1	1	819	2	2.53239	0.789768	0.722931	DPRX	0.838735
MA1593.1	MA1593.1	4	3126	8	9.66575	0.827665	0.724871	ZNF317	0.838849
MA0805.1	MA0805.1	2	1631	4	5.04313	0.793158	0.725278	TBX1	0.838849
MA0688.1	MA0688.1	2	1636	4	5.05859	0.790733	0.726868	TBX2	0.839386
MA0690.1	MA0690.1	2	1643	4	5.08024	0.787365	0.729081	TBX21	0.840641
MA1568.1	MA1568.1	1	851	2	2.63133	0.760071	0.736661	TCF21(var.2)	0.848069
MA0804.1	MA0804.1	1	856	2	2.6468	0.755631	0.738745	TBX19	0.849158
MA0769.2	MA0769.2	3	2480	6	7.66828	0.782444	0.748366	TCF7	0.858894
MA0605.2	MA0605.2	1	889	2	2.74883	0.727582	0.7521	ATF3	0.861854
MA0896.1	MA0896.1	1	901	2	2.78594	0.717891	0.756789	Hmx1	0.865897
MA0839.1	MA0839.1	1	905	2	2.79831	0.714718	0.758333	CREB3L1	0.866334
MA1603.1	MA1603.1	2	1748	4	5.4049	0.740069	0.760536	Dmrt1	0.867523
MA0009.2	MA0009.2	1	926	2	2.86324	0.69851	0.76628	TBXT	0.87274
MA0106.3	MA0106.3	1	933	2	2.88488	0.693269	0.768872	TP53	0.873598
MA1504.1	MA1504.1	1	942	2	2.91271	0.686645	0.772163	HOXC4	0.873598
MA1474.1	MA1474.1	1	943	2	2.9158	0.685917	0.772526	CREB3L4	0.873598
MA0825.1	MA0825.1	1	944	2	2.9189	0.685191	0.772888	MNT	0.873598
MA1481.1	MA1481.1	1	944	2	2.9189	0.685191	0.772888	DRGX	0.873598
MA0114.4	MA0114.4	3	2597	6	8.03005	0.747193	0.776485	HNF4A	0.8763
MA1113.2	MA1113.2	2	1810	4	5.59661	0.714718	0.777628	PBX2	0.8763
MA0484.2	MA0484.2	3	2614	6	8.08262	0.742334	0.780357	HNF4G	0.877764
MA1640.1	MA1640.1	2	1825	4	5.64299	0.708844	0.781604	MEIS2(var.2)	0.877764
MA0511.2	MA0511.2	1	971	2	3.00238	0.666138	0.782458	RUNX2	0.877764
MA1500.1	MA1500.1	1	995	2	3.07659	0.65007	0.790631	HOXB6	0.883641
MA0143.4	MA0143.4	2	1860	4	5.75121	0.695505	0.790646	SOX2	0.883641
MA1476.1	MA1476.1	1	997	2	3.08277	0.648766	0.791299	DLX5	0.883641
MA0600.2	MA0600.2	1	1003	2	3.10133	0.644885	0.793289	RFX2	0.883641
MA1132.1	MA1132.1	1	1004	2	3.10442	0.644243	0.793618	JUN::JUNB	0.883641
MA1127.1	MA1127.1	1	1022	2	3.16008	0.632896	0.799468	FOSB::JUN	0.888827
MA1134.1	MA1134.1	1	1041	2	3.21882	0.621345	0.805465	FOS::JUNB	0.893919
MA0797.1	MA0797.1	2	1930	4	5.96766	0.67028	0.807771	TGIF2	0.893919
MA1144.1	MA1144.1	1	1055	2	3.26211	0.6131	0.809772	FOSL2::JUND	0.893919
MA1135.1	MA1135.1	1	1057	2	3.2683	0.611939	0.81038	FOSB::JUNB	0.893919
MA1145.1	MA1145.1	1	1060	2	3.27757	0.610208	0.811287	FOSL2::JUND(var.2)	0.893919
MA1602.1	MA1602.1	1	1061	2	3.28067	0.609632	0.811589	ZSCAN29	0.893919
MA1124.1	MA1124.1	2	1950	4	6.0295	0.663405	0.812436	ZNF24	0.893919
MA0787.1	MA0787.1	2	1958	4	6.05423	0.660695	0.814274	POU3F2	0.894622
MA0634.1	MA0634.1	1	1088	2	3.36415	0.594504	0.819557	ALX3	0.899102
MA1499.1	MA1499.1	1	1104	2	3.41362	0.585888	0.824122	HOXB4	0.900361
MA1524.1	MA1524.1	1	1104	2	3.41362	0.585888	0.824122	MSGN1	0.900361
MA0744.2	MA0744.2	2	2003	4	6.19338	0.645851	0.824325	SCRT2	0.900361
MA0786.1	MA0786.1	2	2063	4	6.3789	0.627067	0.836985	POU3F1	0.912852
MA1151.1	MA1151.1	1	1194	2	3.69191	0.541725	0.847767	RORC	0.923262
MA0099.3	MA0099.3	1	1221	2	3.77539	0.529746	0.854232	FOS::JUN	0.928947
MA0018.4	MA0018.4	2	2239	4	6.9231	0.577776	0.869599	CREB1	0.944281
MA1484.1	MA1484.1	1	1305	2	4.03513	0.495648	0.872672	ETS2	0.946241
MA0761.2	MA0761.2	4	4099	8	12.6743	0.631198	0.89299	ETV1	0.966866
MA0077.1	MA0077.1	1	1465	2	4.52985	0.441515	0.90169	SOX9	0.974871
MA0140.2	MA0140.2	1	1502	2	4.64426	0.430639	0.907415	GATA1::TAL1	0.979641
MA0870.1	MA0870.1	1	1519	2	4.69682	0.42582	0.909935	Sox1	0.979674
MA0782.2	MA0782.2	2	2533	4	7.83216	0.510715	0.911241	PKNOX1	0.979674
MA1110.1	MA1110.1	1	1529	2	4.72774	0.423035	0.911385	NR1H4	0.979674
MA1521.1	MA1521.1	1	1580	2	4.88544	0.40938	0.918435	MAFA	0.985831
MA0802.1	MA0802.1	1	1593	2	4.92564	0.406039	0.920142	TBR1	0.986244
MA0066.1	MA0066.1	1	1613	2	4.98748	0.401004	0.9227	PPARG	0.987567
MA0801.1	MA0801.1	1	1638	2	5.06478	0.394884	0.925785	MGA	0.988034
MA0803.1	MA0803.1	1	1638	2	5.06478	0.394884	0.925785	TBX15	0.988034
MA1114.1	MA1114.1	2	2709	4	8.37636	0.477534	0.929951	PBX3	0.991063
MA0868.2	MA0868.2	1	1720	2	5.31833	0.376058	0.935081	SOX8	0.995108
MA0867.2	MA0867.2	2	2894	4	8.94839	0.447008	0.945645	SOX4	1
MA0785.1	MA0785.1	1	1883	2	5.82233	0.343505	0.950297	POU2F1	1
MA1632.1	MA1632.1	1	1898	2	5.86871	0.34079	0.951508	ATF2	1
MA0743.2	MA0743.2	1	1905	2	5.89036	0.339538	0.952062	SCRT1	1
MA1594.1	MA1594.1	1	1924	2	5.9491	0.336185	0.953537	ZNF382	1
MA0627.2	MA0627.2	1	2214	2	6.8458	0.29215	0.971232	POU2F3	1
MA0070.1	MA0070.1	0	1238	0	3.82796	0	1	PBX1	1
MA0467.1	MA0467.1	0	1661	0	5.1359	0	1	Crx	1
MA0492.1	MA0492.1	0	1677	0	5.18537	0	1	JUND(var.2)	1
MA0604.1	MA0604.1	0	343	0	1.06057	0	1	Atf1	1
MA0607.1	MA0607.1	0	1156	0	3.57441	0	1	Bhlha15	1
MA0615.1	MA0615.1	0	216	0	0.667883	0	1	Gmeb1	1
MA0638.1	MA0638.1	0	730	0	2.2572	0	1	CREB3	1
MA0639.1	MA0639.1	0	400	0	1.23682	0	1	DBP	1
MA0658.1	MA0658.1	0	504	0	1.55839	0	1	LHX6	1
MA0668.1	MA0668.1	0	644	0	1.99128	0	1	NEUROD2	1
MA0669.1	MA0669.1	0	1004	0	3.10442	0	1	NEUROG2	1
MA0678.1	MA0678.1	0	641	0	1.982	0	1	OLIG2	1
MA0680.1	MA0680.1	0	462	0	1.42853	0	1	PAX7	1
MA0711.1	MA0711.1	0	173	0	0.534925	0	1	OTX1	1
MA0132.2	MA0132.2	0	309	0	0.955444	0	1	PDX1	1
MA0722.1	MA0722.1	0	543	0	1.67898	0	1	VAX1	1
MA0723.1	MA0723.1	0	543	0	1.67898	0	1	VAX2	1
MA0749.1	MA0749.1	0	192	0	0.593674	0	1	ZBED1	1
MA0779.1	MA0779.1	0	767	0	2.3716	0	1	PAX1	1
MA0780.1	MA0780.1	0	509	0	1.57385	0	1	PAX3	1
MA0781.1	MA0781.1	0	768	0	2.37469	0	1	PAX9	1
MA0789.1	MA0789.1	0	1493	0	4.61643	0	1	POU3F4	1
MA0792.1	MA0792.1	0	1677	0	5.18537	0	1	POU5F1B	1
MA0818.1	MA0818.1	0	566	0	1.7501	0	1	BHLHE22	1
MA0058.3	MA0058.3	0	916	0	2.83232	0	1	MAX	1
MA0843.1	MA0843.1	0	471	0	1.45636	0	1	TEF	1
MA0844.1	MA0844.1	0	703	0	2.17371	0	1	XBP1	1
MA0880.1	MA0880.1	0	749	0	2.31595	0	1	Dlx3	1
MA0881.1	MA0881.1	0	749	0	2.31595	0	1	Dlx4	1
MA0882.1	MA0882.1	0	734	0	2.26956	0	1	DLX6	1
MA1507.1	MA1507.1	0	841	0	2.60041	0	1	HOXD4	1
MA1509.1	MA1509.1	0	350	0	1.08222	0	1	IRF6	1
MA1518.1	MA1518.1	0	612	0	1.89233	0	1	LHX1	1
MA1534.1	MA1534.1	0	1839	0	5.68628	0	1	NR1I3	1
MA1544.1	MA1544.1	0	349	0	1.07913	0	1	OVOL1	1
MA1545.1	MA1545.1	0	351	0	1.08531	0	1	OVOL2	1
MA1561.1	MA1561.1	0	790	0	2.44272	0	1	SOX12	1
MA0893.2	MA0893.2	0	309	0	0.955444	0	1	GSX2	1
MA0700.2	MA0700.2	0	943	0	2.9158	0	1	LHX2	1

## Sheet: RNA_motif_C6
motif	observed	background	percent.observed	percent.background	fold.enrichment	pvalue	motif.name	p.adjust
MA0521.1	MA0521.1	9	4359	52.9412	13.4645	3.93191	0.000125841	Tcf12	0.0422806
MA0636.1	MA0636.1	4	518	23.5294	1.60005	14.7054	0.000130676	BHLHE41	0.0422806
MA0677.1	MA0677.1	7	2640	41.1765	8.15469	5.04942	0.000222185	Nr2f6	0.0422806
MA1472.1	MA1472.1	7	2775	41.1765	8.57169	4.80377	0.00030312	BHLHA15(var.2)	0.0422806
MA1102.2	MA1102.2	7	2823	41.1765	8.71996	4.72209	0.000337125	CTCFL	0.0422806
MA0048.2	MA0048.2	7	2856	41.1765	8.82189	4.66753	0.00036226	NHLH1	0.0422806
MA1550.1	MA1550.1	6	2105	35.2941	6.50213	5.42808	0.000497231	PPARD	0.0422806
MA1576.1	MA1576.1	6	2114	35.2941	6.52993	5.40498	0.000508744	THRB(var.3)	0.0422806
MA1630.1	MA1630.1	7	3131	41.1765	9.67134	4.25758	0.000637026	Znf281	0.0422806
MA0855.1	MA0855.1	6	2215	35.2941	6.84191	5.15852	0.000652965	RXRB	0.0422806
MA0512.2	MA0512.2	6	2220	35.2941	6.85735	5.1469	0.00066086	Rxra	0.0422806
MA0017.2	MA0017.2	6	2232	35.2941	6.89442	5.11923	0.000680116	NR2F1	0.0422806
MA0155.1	MA0155.1	6	2360	35.2941	7.2898	4.84158	0.000914256	INSM1	0.0524643
MA1535.1	MA1535.1	5	1599	29.4118	4.93915	5.95482	0.00109738	NR2C1	0.0571609
MA0065.2	MA0065.2	7	3452	41.1765	10.6629	3.86167	0.00114935	Pparg::Rxra	0.0571609
MA0816.1	MA0816.1	7	3541	41.1765	10.9378	3.76461	0.00133834	Ascl2	0.0624003
MA0741.1	MA0741.1	7	3676	41.1765	11.3548	3.62635	0.00167174	KLF16	0.0733601
MA0751.1	MA0751.1	5	1828	29.4118	5.64651	5.20884	0.0019939	ZIC4	0.0762516
MA0500.2	MA0500.2	6	2749	35.2941	8.49138	4.15646	0.00202843	MYOG	0.0762516
MA0813.1	MA0813.1	5	1865	29.4118	5.7608	5.1055	0.00217842	TFAP2B(var.3)	0.0762516
MA1522.1	MA1522.1	7	3884	41.1765	11.9973	3.43215	0.00231186	MAZ	0.0762516
MA0504.1	MA0504.1	6	2844	35.2941	8.78483	4.01762	0.00241567	NR2C2	0.0762516
MA0479.1	MA0479.1	5	1916	29.4118	5.91833	4.96961	0.00245313	FOXH1	0.0762516
MA0697.1	MA0697.1	5	1916	29.4118	5.91833	4.96961	0.00245313	ZIC3	0.0762516
MA1467.1	MA1467.1	6	2944	35.2941	9.09372	3.88115	0.0028823	ATOH1(var.2)	0.0860078
MA0494.1	MA0494.1	5	2025	29.4118	6.25502	4.70211	0.00312515	Nr1h3::Rxra	0.0887395
MA0863.1	MA0863.1	4	1229	23.5294	3.79626	6.19806	0.00330957	MTF1	0.0887395
MA1100.2	MA1100.2	6	3029	35.2941	9.35627	3.77224	0.0033307	ASCL1	0.0887395
MA0856.1	MA0856.1	5	2098	29.4118	6.48051	4.5385	0.00364508	RXRG	0.0898123
MA0493.1	MA0493.1	6	3087	35.2941	9.53543	3.70137	0.00366596	Klf1	0.0898123
MA0149.1	MA0149.1	8	5465	47.0588	16.8808	2.78771	0.00375711	EWSR1-FLI1	0.0898123
MA0810.1	MA0810.1	5	2125	29.4118	6.56391	4.48083	0.00385254	TFAP2A(var.2)	0.0898123
MA1641.1	MA1641.1	5	2170	29.4118	6.70291	4.38791	0.00421729	MYF5	0.0953364
MA1619.1	MA1619.1	5	2195	29.4118	6.78013	4.33793	0.00443048	Ptf1a(var.2)	0.09721
MA0468.1	MA0468.1	4	1374	23.5294	4.24415	5.54397	0.00493403	DUX4	0.103268
MA1574.1	MA1574.1	5	2256	29.4118	6.96856	4.22064	0.00498347	THRB	0.103268
MA0597.1	MA0597.1	5	2405	29.4118	7.4288	3.95915	0.00654251	THAP1	0.130548
MA0046.2	MA0046.2	4	1495	23.5294	4.6179	5.09526	0.0066499	HNF1A	0.130548
MA1548.1	MA1548.1	4	1528	23.5294	4.71984	4.98522	0.00717957	PLAGL2	0.131639
MA1529.1	MA1529.1	5	2459	29.4118	7.5956	3.87221	0.00718549	NHLH2	0.131639
MA0258.2	MA0258.2	5	2463	29.4118	7.60796	3.86592	0.00723485	ESR2	0.131639
MA1653.1	MA1653.1	7	4781	41.1765	14.768	2.78822	0.0075786	ZNF148	0.131838
MA1523.1	MA1523.1	4	1553	23.5294	4.79706	4.90497	0.00759923	MSANTD3	0.131838
MA1537.1	MA1537.1	5	2509	29.4118	7.75005	3.79504	0.00782007	NR2F1(var.2)	0.132586
MA0815.1	MA0815.1	4	1576	23.5294	4.8681	4.83338	0.00799959	TFAP2C(var.3)	0.132615
MA1471.1	MA1471.1	4	1614	23.5294	4.98548	4.71959	0.00869158	BARX2	0.136937
MA1583.1	MA1583.1	3	832	17.6471	2.56996	6.86666	0.00878728	ZFP57	0.136937
MA0482.2	MA0482.2	4	1623	23.5294	5.01328	4.69341	0.00886113	GATA4	0.136937
MA1580.1	MA1580.1	4	1630	23.5294	5.0349	4.67326	0.00899452	ZBTB32	0.136937
MA0872.1	MA0872.1	4	1693	23.5294	5.22951	4.49936	0.0102556	TFAP2A(var.3)	0.152389
MA0667.1	MA0667.1	4	1707	23.5294	5.27275	4.46246	0.0105509	MYF6	0.152389
MA1133.1	MA1133.1	3	892	17.6471	2.7553	6.40477	0.0106223	JUN::JUNB(var.2)	0.152389
MA0871.2	MA0871.2	3	903	17.6471	2.78928	6.32675	0.0109813	TFEC	0.152932
MA0111.1	MA0111.1	4	1731	23.5294	5.34688	4.40058	0.0110701	Spz1	0.152932
MA1155.1	MA1155.1	5	2791	29.4118	8.62112	3.4116	0.012166	ZSCAN4	0.162545
MA0753.2	MA0753.2	5	2793	29.4118	8.62729	3.40915	0.0122018	ZNF740	0.162545
MA0692.1	MA0692.1	3	955	17.6471	2.9499	5.98226	0.0127744	TFEB	0.167188
MA0838.1	MA0838.1	2	346	11.7647	1.06876	11.0078	0.0139324	CEBPG	0.179199
MA0092.1	MA0092.1	4	1862	23.5294	5.75153	4.09098	0.014202	Hand1::Tcf3	0.179571
MA0837.1	MA0837.1	2	356	11.7647	1.09965	10.6986	0.0147053	CEBPE	0.181756
MA0466.2	MA0466.2	2	358	11.7647	1.10583	10.6388	0.0148621	CEBPB	0.181756
MA1635.1	MA1635.1	5	2958	29.4118	9.13696	3.21899	0.0154148	BHLHE22(var.2)	0.182643
MA1651.1	MA1651.1	5	2967	29.4118	9.16476	3.20922	0.0156052	ZFP42	0.182643
MA0499.2	MA0499.2	5	2970	29.4118	9.17403	3.20598	0.0156691	MYOD1	0.182643
MA0153.2	MA0153.2	3	1061	17.6471	3.27732	5.3846	0.01693	HNF1B	0.194304
MA1629.1	MA1629.1	6	4259	35.2941	13.1556	2.68282	0.0175227	Zic2	0.19806
MA0832.1	MA0832.1	4	1997	23.5294	6.16853	3.81443	0.0179807	Tcf21	0.200203
MA0501.1	MA0501.1	4	2007	23.5294	6.19942	3.79542	0.0182837	MAF::NFE2	0.200583
MA0506.1	MA0506.1	4	2042	23.5294	6.30753	3.73037	0.01937	NRF1	0.20942
MA1627.1	MA1627.1	6	4379	35.2941	13.5263	2.6093	0.0199288	Wt1	0.210055
MA0073.1	MA0073.1	6	4382	35.2941	13.5356	2.60751	0.0199918	RREB1	0.210055
MA1511.1	MA1511.1	5	3175	29.4118	9.80725	2.99898	0.0204718	KLF10	0.21211
MA0150.2	MA0150.2	4	2087	23.5294	6.44653	3.64993	0.020826	Nfe2l2	0.212824
MA0676.1	MA0676.1	4	2107	23.5294	6.50831	3.61529	0.0214947	Nr2e1	0.21669
MA0057.1	MA0057.1	4	2117	23.5294	6.5392	3.59821	0.0218342	MZF1(var.2)	0.217177
MA0728.1	MA0728.1	4	2126	23.5294	6.567	3.58298	0.0221425	Nr2f6(var.2)	0.217346
MA0599.1	MA0599.1	6	4510	35.2941	13.9309	2.53351	0.0228143	KLF5	0.221032
MA1642.1	MA1642.1	5	3306	29.4118	10.2119	2.88015	0.0240148	NEUROG2(var.2)	0.22968
MA0790.1	MA0790.1	4	2216	23.5294	6.845	3.43746	0.0253778	POU4F1	0.239644
MA1489.1	MA1489.1	3	1262	17.6471	3.89819	4.52699	0.0267008	FOXN3	0.240333
MA0039.4	MA0039.4	6	4670	35.2941	14.4252	2.44671	0.0267238	KLF4	0.240333
MA0665.1	MA0665.1	4	2254	23.5294	6.96238	3.37951	0.0268277	MSC	0.240333
MA0006.1	MA0006.1	5	3406	29.4118	10.5208	2.79559	0.0269813	Ahr::Arnt	0.240333
MA1557.1	MA1557.1	2	493	11.7647	1.52283	7.72557	0.0270617	SMAD5	0.240333
MA1109.1	MA1109.1	5	3426	29.4118	10.5826	2.77927	0.0276025	NEUROD1	0.242252
MA0679.2	MA0679.2	4	2289	23.5294	7.07049	3.32783	0.0282077	ONECUT1	0.244686
MA0652.1	MA0652.1	3	1305	17.6471	4.03101	4.37782	0.0291169	IRF8	0.249669
MA1116.1	MA1116.1	5	3509	29.4118	10.8389	2.71353	0.0302819	RBPJ	0.256708
MA1585.1	MA1585.1	3	1369	17.6471	4.2287	4.17316	0.0329263	ZKSCAN1	0.275989
MA0664.1	MA0664.1	2	555	11.7647	1.71434	6.86253	0.0336589	MLXIPL	0.278995
MA0115.1	MA0115.1	4	2434	23.5294	7.51838	3.12959	0.0343877	NR1H2::RXRA	0.281904
MA0733.1	MA0733.1	3	1405	17.6471	4.3399	4.06623	0.035181	EGR4	0.285272
MA0464.2	MA0464.2	2	573	11.7647	1.76994	6.64696	0.0356825	BHLHE40	0.286227
MA0745.2	MA0745.2	4	2474	23.5294	7.64193	3.07899	0.0362255	SNAI2	0.287492
MA0715.1	MA0715.1	3	1448	17.6471	4.47273	3.94548	0.0379793	PROP1	0.293689
MA0079.4	MA0079.4	4	2524	23.5294	7.79638	3.01799	0.0386045	SP1	0.293689
MA0663.1	MA0663.1	2	599	11.7647	1.85025	6.35844	0.0386882	MLX	0.293689
MA0160.1	MA0160.1	4	2538	23.5294	7.83962	3.00134	0.0392869	NR4A2	0.293689
MA1578.1	MA1578.1	3	1474	17.6471	4.55304	3.87589	0.0397267	VEZF1	0.293689
MA1513.1	MA1513.1	4	2552	23.5294	7.88287	2.98488	0.0399766	KLF15	0.293689
MA1118.1	MA1118.1	3	1482	17.6471	4.57775	3.85497	0.0402727	SIX1	0.293689
MA0894.1	MA0894.1	2	614	11.7647	1.89658	6.2031	0.0404658	HESX1	0.293689
MA0093.3	MA0093.3	3	1490	17.6471	4.60246	3.83427	0.0408227	USF1	0.293689
MA1533.1	MA1533.1	3	1492	17.6471	4.60864	3.82913	0.0409608	NR1I2	0.293689
MA0526.3	MA0526.3	3	1498	17.6471	4.62717	3.81379	0.0413766	USF2	0.293689
MA0114.4	MA0114.4	4	2596	23.5294	8.01878	2.93429	0.0421908	HNF4A	0.293689
MA0795.1	MA0795.1	2	629	11.7647	1.94292	6.05518	0.0422745	SMAD3	0.293689
MA0828.1	MA0828.1	2	631	11.7647	1.94909	6.03598	0.0425179	SREBF2(var.2)	0.293689
MA0484.2	MA0484.2	4	2613	23.5294	8.07129	2.9152	0.0430654	HNF4G	0.294741
MA1655.1	MA1655.1	4	2646	23.5294	8.17323	2.87884	0.0447935	ZNF341	0.303781
MA0845.1	MA0845.1	4	2663	23.5294	8.22574	2.86046	0.0456994	FOXB1	0.307133
MA0083.3	MA0083.3	2	664	11.7647	2.05103	5.736	0.0466128	SRF	0.310475
MA1418.1	MA1418.1	4	2724	23.5294	8.41416	2.79641	0.049038	IRF3	0.320781
MA0681.2	MA0681.2	4	2732	23.5294	8.43887	2.78822	0.0494861	PHOX2B	0.320781
MA1139.1	MA1139.1	2	688	11.7647	2.12516	5.53591	0.0496806	FOSL2::JUNB(var.2)	0.320781
MA1564.1	MA1564.1	4	2739	23.5294	8.46049	2.78109	0.0498801	SP9	0.320781
MA0516.2	MA0516.2	4	2760	23.5294	8.52536	2.75993	0.051073	SP2	0.322041
MA0163.1	MA0163.1	4	2784	23.5294	8.59949	2.73614	0.0524564	PLAG1	0.322041
MA0508.3	MA0508.3	5	4063	29.4118	12.5502	2.34353	0.0525689	PRDM1	0.322041
MA0746.2	MA0746.2	4	2789	23.5294	8.61494	2.73123	0.0527473	SP3	0.322041
MA1153.1	MA1153.1	3	1656	17.6471	5.11522	3.44991	0.0531134	Smad4	0.322041
MA1656.1	MA1656.1	4	2810	23.5294	8.6798	2.71082	0.0539792	ZNF449	0.322041
MA0834.1	MA0834.1	2	724	11.7647	2.23636	5.26064	0.0544185	ATF7	0.322041
MA1631.1	MA1631.1	5	4105	29.4118	12.6799	2.31955	0.0545838	ASCL1(var.2)	0.322041
MA0050.2	MA0050.2	6	5505	35.2941	17.0044	2.07559	0.0548061	IRF1	0.322041
MA0911.1	MA0911.1	2	727	11.7647	2.24563	5.23894	0.0548206	Hoxa11	0.322041
MA1512.1	MA1512.1	4	2825	23.5294	8.72614	2.69643	0.0548692	KLF11	0.322041
MA0851.1	MA0851.1	4	2839	23.5294	8.76938	2.68313	0.0557073	Foxj3	0.322041
MA1464.1	MA1464.1	2	736	11.7647	2.27343	5.17487	0.0560332	ARNT2	0.322041
MA1136.1	MA1136.1	2	739	11.7647	2.2827	5.15386	0.0564396	FOSB::JUNB(var.2)	0.322041
MA1589.1	MA1589.1	3	1700	17.6471	5.25113	3.36062	0.0566484	ZNF140	0.322041
MA0620.3	MA0620.3	2	743	11.7647	2.29505	5.12612	0.0569831	MITF	0.322041
MA0603.1	MA0603.1	2	770	11.7647	2.37845	4.94637	0.060701	Arntl	0.340473
MA0164.1	MA0164.1	3	1759	17.6471	5.43337	3.2479	0.061567	Nr2e3	0.342701
MA0524.2	MA0524.2	3	1765	17.6471	5.45191	3.23686	0.0620786	TFAP2C	0.342701
MA0811.1	MA0811.1	3	1773	17.6471	5.47662	3.22226	0.0627638	TFAP2B	0.342701
MA0100.3	MA0100.3	3	1775	17.6471	5.48279	3.21862	0.0629357	MYB	0.342701
MA1531.1	MA1531.1	3	1782	17.6471	5.50442	3.20598	0.0635392	NR1D1	0.34348
MA0080.5	MA0080.5	6	5725	35.2941	17.6839	1.99583	0.0645484	SPI1	0.346425
MA1113.2	MA1113.2	3	1809	17.6471	5.58782	3.15813	0.0658932	PBX2	0.350243
MA1601.1	MA1601.1	4	3005	23.5294	9.28214	2.53491	0.0661988	ZNF75D	0.350243
MA1558.1	MA1558.1	4	3032	23.5294	9.36554	2.51234	0.0680015	SNAI1	0.356858
MA1654.1	MA1654.1	4	3038	23.5294	9.38407	2.50738	0.0684057	ZNF16	0.356858
MA1566.1	MA1566.1	3	1862	17.6471	5.75153	3.06824	0.0706344	TBX3	0.361709
MA0078.1	MA0078.1	3	1863	17.6471	5.75462	3.06659	0.0707254	Sox17	0.361709
MA1514.1	MA1514.1	4	3073	23.5294	9.49219	2.47882	0.0707902	KLF17	0.361709
MA0691.1	MA0691.1	3	1886	17.6471	5.82566	3.02919	0.0728333	TFAP4	0.367653
MA0804.1	MA0804.1	2	855	11.7647	2.64101	4.45463	0.0729393	TBX19	0.367653
MA0771.1	MA0771.1	3	1913	17.6471	5.90906	2.98644	0.0753453	HSF4	0.375951
MA1107.2	MA1107.2	5	4498	29.4118	13.8939	2.11689	0.0757376	KLF9	0.375951
MA1119.1	MA1119.1	3	1921	17.6471	5.93377	2.974	0.0760973	SIX2	0.375951
MA0069.1	MA0069.1	2	893	11.7647	2.75839	4.26507	0.0786565	PAX6	0.386038
MA0488.1	MA0488.1	3	1972	17.6471	6.09131	2.89709	0.0809733	JUN	0.391606
MA0742.1	MA0742.1	3	1973	17.6471	6.0944	2.89562	0.0810703	Klf12	0.391606
MA1105.2	MA1105.2	3	1984	17.6471	6.12837	2.87957	0.082141	GRHL2	0.391606
MA0682.2	MA0682.2	2	917	11.7647	2.83252	4.15344	0.0823408	PITX1	0.391606
MA0619.1	MA0619.1	3	1993	17.6471	6.15617	2.86656	0.0830219	LIN54	0.391606
MA0003.4	MA0003.4	4	3244	23.5294	10.0204	2.34815	0.0830824	TFAP2A	0.391606
MA1608.1	MA1608.1	2	925	11.7647	2.85723	4.11752	0.0835812	Isl1	0.391606
MA0130.1	MA0130.1	6	6115	35.2941	18.8886	1.86854	0.0843845	ZNF354C	0.391606
MA1547.1	MA1547.1	2	931	11.7647	2.87576	4.09098	0.0845154	PITX2	0.391606
MA0711.1	MA0711.1	1	172	5.88235	0.531291	11.0718	0.0866011	OTX1	0.392259
MA0513.1	MA0513.1	4	3291	23.5294	10.1656	2.31462	0.0866458	SMAD2::SMAD3::SMAD4	0.392259
MA1647.1	MA1647.1	4	3292	23.5294	10.1687	2.31392	0.0867225	PRDM4	0.392259
MA0486.2	MA0486.2	3	2033	17.6471	6.27973	2.81016	0.0869888	HSF1	0.392259
MA0778.1	MA0778.1	2	951	11.7647	2.93754	4.00495	0.0876535	NFKB2	0.392259
MA0714.1	MA0714.1	2	952	11.7647	2.94063	4.00074	0.0878114	PITX3	0.392259
MA1493.1	MA1493.1	2	962	11.7647	2.97152	3.95915	0.089395	HES6	0.393724
MA1148.1	MA1148.1	3	2059	17.6471	6.36004	2.77468	0.0896123	PPARA::RXRA	0.393724
MA0784.1	MA0784.1	3	2070	17.6471	6.39402	2.75993	0.0907328	POU1F1	0.393724
MA0656.1	MA0656.1	2	974	11.7647	3.00859	3.91038	0.0913072	JDP2(var.2)	0.393724
MA0091.1	MA0091.1	3	2082	17.6471	6.43109	2.74402	0.0919623	TAL1::TCF3	0.393724
MA0159.1	MA0159.1	3	2082	17.6471	6.43109	2.74402	0.0919623	RARA::RXRA	0.393724
MA0089.2	MA0089.2	3	2087	17.6471	6.44653	2.73745	0.0924767	NFE2L1	0.393724
MA0090.3	MA0090.3	3	2087	17.6471	6.44653	2.73745	0.0924767	TEAD1	0.393724
MA1516.1	MA1516.1	3	2091	17.6471	6.45889	2.73221	0.0928892	KLF3	0.393724
MA0632.2	MA0632.2	2	990	11.7647	3.05801	3.84718	0.0938763	TCFL5	0.39566
MA1628.1	MA1628.1	5	4836	29.4118	14.9379	1.96893	0.0972771	Zic1::Zic2	0.403416
MA0139.1	MA0139.1	4	3432	23.5294	10.6011	2.21953	0.0978061	CTCF	0.403416
MA0764.2	MA0764.2	5	4852	29.4118	14.9873	1.96244	0.098373	ETV4	0.403416
MA0105.4	MA0105.4	2	1021	11.7647	3.15377	3.73037	0.0989162	NFKB1	0.403416
MA1127.1	MA1127.1	2	1021	11.7647	3.15377	3.73037	0.0989162	FOSB::JUN	0.403416
MA1517.1	MA1517.1	3	2149	17.6471	6.63804	2.65847	0.0989614	KLF6	0.403416
MA0591.1	MA0591.1	3	2170	17.6471	6.70291	2.63275	0.101201	Bach1::Mafk	0.410306
MA0088.2	MA0088.2	3	2180	17.6471	6.7338	2.62067	0.102276	ZNF143	0.410486
MA0151.1	MA0151.1	6	6422	35.2941	19.8369	1.77921	0.102346	Arid3a	0.410486
MA0809.2	MA0809.2	3	2189	17.6471	6.7616	2.60989	0.103247	TEAD4	0.411883
MA0901.2	MA0901.2	4	3518	23.5294	10.8667	2.16527	0.104953	HOXB13	0.413552
MA0522.3	MA0522.3	4	3521	23.5294	10.876	2.16342	0.105207	TCF3	0.413552
MA0146.2	MA0146.2	4	3526	23.5294	10.8915	2.16036	0.105631	Zfx	0.413552
MA0613.1	MA0613.1	2	1064	11.7647	3.28659	3.57961	0.106037	FOXG1	0.413552
MA0763.1	MA0763.1	2	1068	11.7647	3.29894	3.5662	0.106707	ETV3	0.413552
MA0694.1	MA0694.1	2	1071	11.7647	3.30821	3.55621	0.10721	ZBTB7B	0.413552
MA0829.2	MA0829.2	2	1073	11.7647	3.31439	3.54959	0.107546	SREBF1(var.2)	0.413552
MA0018.4	MA0018.4	3	2238	17.6471	6.91295	2.55275	0.108602	CREB1	0.414783
MA1508.1	MA1508.1	5	5002	29.4118	15.4507	1.90359	0.108978	IKZF1	0.414783
MA1648.1	MA1648.1	4	3581	23.5294	11.0613	2.12717	0.110349	TCF12(var.2)	0.417868
MA1420.1	MA1420.1	2	1095	11.7647	3.38234	3.47827	0.11126	IRF5	0.418937
MA0793.1	MA0793.1	2	1100	11.7647	3.39779	3.46246	0.112109	POU6F2	0.418937
MA1524.1	MA1524.1	2	1103	11.7647	3.40706	3.45304	0.112619	MSGN1	0.418937
MA0830.2	MA0830.2	4	3610	23.5294	11.1509	2.11009	0.112877	TCF4	0.418937
MA1633.1	MA1633.1	3	2308	17.6471	7.12918	2.47533	0.11645	BACH1	0.430057
MA1131.1	MA1131.1	2	1134	11.7647	3.50281	3.35865	0.11793	FOSL2::JUN(var.2)	0.430406
MA1565.1	MA1565.1	3	2322	17.6471	7.17242	2.4604	0.118046	TBX18	0.430406
MA0498.2	MA0498.2	3	2324	17.6471	7.1786	2.45829	0.118275	MEIS1	0.430406
MA0750.2	MA0750.2	3	2332	17.6471	7.20331	2.44985	0.119192	ZBTB7A	0.431638
MA0685.1	MA0685.1	3	2357	17.6471	7.28053	2.42387	0.122076	SP4	0.439947
MA1112.2	MA1112.2	3	2365	17.6471	7.30524	2.41567	0.123005	NR4A1	0.440132
MA0884.1	MA0884.1	2	1165	11.7647	3.59857	3.26928	0.123308	DUXA	0.440132
MA0772.1	MA0772.1	3	2379	17.6471	7.34849	2.40145	0.124638	IRF7	0.441289
MA1122.1	MA1122.1	2	1177	11.7647	3.63563	3.23594	0.125407	TFDP1	0.441289
MA1126.1	MA1126.1	2	1177	11.7647	3.63563	3.23594	0.125407	FOS::JUN(var.2)	0.441289
MA1649.1	MA1649.1	3	2391	17.6471	7.38556	2.3894	0.126043	ZBTB12	0.441448
MA0712.2	MA0712.2	2	1186	11.7647	3.66343	3.21139	0.126987	OTX2	0.441836
MA1137.1	MA1137.1	2	1188	11.7647	3.66961	3.20598	0.127339	FOSL1::JUNB	0.441836
MA0766.2	MA0766.2	2	1193	11.7647	3.68506	3.19254	0.128219	GATA5	0.442832
MA0657.1	MA0657.1	2	1212	11.7647	3.74374	3.1425	0.131581	KLF13	0.452347
MA1615.1	MA1615.1	4	3844	23.5294	11.8737	1.98164	0.134283	Plagl1	0.459519
MA0897.1	MA0897.1	2	1232	11.7647	3.80552	3.09148	0.135143	Hmx2	0.45988
MA0847.2	MA0847.2	3	2479	17.6471	7.65738	2.30458	0.136542	FOXD2	0.45988
MA0072.1	MA0072.1	2	1243	11.7647	3.8395	3.06412	0.137112	RORA(var.2)	0.45988
MA0122.3	MA0122.3	2	1244	11.7647	3.84259	3.06166	0.137291	Nkx3-2	0.45988
MA0713.1	MA0713.1	2	1245	11.7647	3.84568	3.0592	0.137471	PHOX2A	0.45988
MA0776.1	MA0776.1	1	283	5.88235	0.874158	6.72916	0.138687	MYBL1	0.460303
MA1575.1	MA1575.1	2	1255	11.7647	3.87657	3.03483	0.139268	THRB(var.2)	0.460303
MA1539.1	MA1539.1	2	1256	11.7647	3.87966	3.03241	0.139448	NR2F6(var.3)	0.460303
MA0782.2	MA0782.2	3	2532	17.6471	7.82109	2.25634	0.143019	PKNOX1	0.467814
MA0831.2	MA0831.2	2	1278	11.7647	3.94761	2.98021	0.143424	TFE3	0.467814
MA0836.2	MA0836.2	2	1279	11.7647	3.9507	2.97788	0.143605	CEBPD	0.467814
MA0760.1	MA0760.1	2	1289	11.7647	3.98159	2.95478	0.145421	ERF	0.469857
MA0808.1	MA0808.1	3	2552	17.6471	7.88287	2.23866	0.145492	TEAD3	0.469857
MA0737.1	MA0737.1	2	1320	11.7647	4.07735	2.88538	0.151085	GLIS3	0.478753
MA1646.1	MA1646.1	4	4018	23.5294	12.4112	1.89582	0.151305	OSR2	0.478753
MA0112.3	MA0112.3	2	1324	11.7647	4.0897	2.87667	0.15182	ESR1	0.478753
MA1128.1	MA1128.1	2	1326	11.7647	4.09588	2.87233	0.152187	FOSL1::JUN	0.478753
MA0483.1	MA0483.1	3	2607	17.6471	8.05276	2.19143	0.152373	Gfi1b	0.478753
MA0736.1	MA0736.1	2	1328	11.7647	4.10206	2.868	0.152555	GLIS2	0.478753
MA0660.1	MA0660.1	2	1329	11.7647	4.10515	2.86584	0.152739	MEF2B	0.478753
MA0152.1	MA0152.1	4	4054	23.5294	12.5224	1.87899	0.154938	NFATC2	0.483615
MA1620.1	MA1620.1	3	2641	17.6471	8.15778	2.16322	0.156684	Ptf1a(var.3)	0.485358
MA0695.1	MA0695.1	2	1351	11.7647	4.1731	2.81918	0.156798	ZBTB7C	0.485358
MA0761.2	MA0761.2	4	4099	23.5294	12.6614	1.85836	0.159532	ETV1	0.491005
MA0478.1	MA0478.1	2	1371	11.7647	4.23488	2.77805	0.160508	FOSL2	0.491005
MA0142.1	MA0142.1	3	2672	17.6471	8.25354	2.13812	0.160652	Pou5f1::Sox2	0.491005
MA1141.1	MA1141.1	2	1376	11.7647	4.25032	2.76795	0.161438	FOS::JUND	0.491005
MA1538.1	MA1538.1	2	1381	11.7647	4.26577	2.75793	0.16237	NR2F1(var.3)	0.491005
MA0102.4	MA0102.4	2	1383	11.7647	4.27195	2.75394	0.162743	CEBPA	0.491005
MA1637.1	MA1637.1	3	2692	17.6471	8.31531	2.12224	0.16323	EBF3	0.491005
MA1636.1	MA1636.1	2	1393	11.7647	4.30284	2.73418	0.16461	CEBPG(var.2)	0.493168
MA1114.1	MA1114.1	3	2708	17.6471	8.36474	2.1097	0.165302	PBX3	0.493261
MA0514.1	MA0514.1	4	4175	23.5294	12.8962	1.82453	0.167418	Sox3	0.495314
MA0036.3	MA0036.3	2	1410	11.7647	4.35535	2.70121	0.167794	GATA2	0.495314
MA0833.2	MA0833.2	2	1411	11.7647	4.35844	2.6993	0.167982	ATF4	0.495314
MA1559.1	MA1559.1	3	2746	17.6471	8.48212	2.0805	0.170259	SNAI3	0.500053
MA0062.3	MA0062.3	4	4222	23.5294	13.0413	1.80422	0.172373	GABPA	0.504275
MA1150.1	MA1150.1	2	1440	11.7647	4.44801	2.64493	0.173443	RORB	0.505423
MA0519.1	MA0519.1	3	2789	17.6471	8.61494	2.04843	0.175927	Stat5a::Stat5b	0.510668
MA0035.4	MA0035.4	2	1470	11.7647	4.54068	2.59096	0.179127	GATA1	0.517832
MA0162.4	MA0162.4	3	2818	17.6471	8.70452	2.02735	0.179784	EGR1	0.517832
MA1624.1	MA1624.1	3	2827	17.6471	8.73232	2.02089	0.180986	Stat5a	0.51929
MA1530.1	MA1530.1	2	1490	11.7647	4.60246	2.55618	0.182935	NKX6-3	0.522873
MA0084.1	MA0084.1	2	1498	11.7647	4.62717	2.54253	0.184463	SRY	0.523178
MA1639.1	MA1639.1	2	1499	11.7647	4.63026	2.54083	0.184654	MEIS1(var.2)	0.523178
MA1638.1	MA1638.1	3	2858	17.6471	8.82807	1.99897	0.185146	HAND2	0.523178
MA0031.1	MA0031.1	2	1527	11.7647	4.71675	2.49424	0.190018	FOXD1	0.532293
MA0157.2	MA0157.2	2	1527	11.7647	4.71675	2.49424	0.190018	FOXO3	0.532293
MA1618.1	MA1618.1	3	2902	17.6471	8.96398	1.96866	0.191101	Ptf1a	0.532293
MA1625.1	MA1625.1	3	2903	17.6471	8.96707	1.96798	0.191237	Stat5b	0.532293
MA0101.1	MA0101.1	2	1537	11.7647	4.74764	2.47801	0.191939	REL	0.532293
MA0602.1	MA0602.1	2	1549	11.7647	4.7847	2.45882	0.19425	Arid5a	0.536705
MA0806.1	MA0806.1	2	1560	11.7647	4.81868	2.44148	0.196372	TBX4	0.538578
MA0807.1	MA0807.1	2	1560	11.7647	4.81868	2.44148	0.196372	TBX5	0.538578
MA0747.1	MA0747.1	3	2955	17.6471	9.1277	1.93335	0.198349	SP8	0.538749
MA0497.1	MA0497.1	3	2964	17.6471	9.1555	1.92748	0.199587	MEF2C	0.538749
MA0063.2	MA0063.2	2	1577	11.7647	4.87119	2.41516	0.199658	NKX2-5	0.538749
MA0074.1	MA0074.1	2	1578	11.7647	4.87428	2.41363	0.199851	RXRA::VDR	0.538749
MA1521.1	MA1521.1	2	1579	11.7647	4.87737	2.4121	0.200045	MAFA	0.538749
MA1515.1	MA1515.1	3	2987	17.6471	9.22654	1.91264	0.202762	KLF2	0.544104
MA0154.4	MA0154.4	3	2995	17.6471	9.25125	1.90753	0.20387	EBF1	0.544343
MA1650.1	MA1650.1	2	1601	11.7647	4.94533	2.37895	0.204311	ZBTB14	0.544343
MA1622.1	MA1622.1	2	1608	11.7647	4.96695	2.3686	0.205671	Smad2::Smad3	0.54472
MA0888.1	MA0888.1	1	436	5.88235	1.34676	4.36778	0.205913	EVX2	0.54472
MA0030.1	MA0030.1	2	1628	11.7647	5.02873	2.3395	0.209564	FOXF2	0.55242
MA0595.1	MA0595.1	2	1637	11.7647	5.05653	2.32664	0.211319	SREBF1	0.555085
MA1567.1	MA1567.1	2	1645	11.7647	5.08124	2.31532	0.212881	TBX6	0.556143
MA1587.1	MA1587.1	3	3062	17.6471	9.45821	1.86579	0.213213	ZNF135	0.556143
MA0886.1	MA0886.1	1	459	5.88235	1.4178	4.14892	0.215581	EMX2	0.558509
MA0467.1	MA0467.1	2	1659	11.7647	5.12448	2.29578	0.215617	Crx	0.558509
MA0887.1	MA0887.1	1	468	5.88235	1.4456	4.06913	0.219334	EVX1	0.56617
MA0107.1	MA0107.1	2	1695	11.7647	5.23568	2.24702	0.222674	RELA	0.57281
MA1154.1	MA1154.1	2	1706	11.7647	5.26966	2.23254	0.224836	ZNF282	0.576383
MA0858.1	MA0858.1	2	1710	11.7647	5.28202	2.22731	0.225622	Rarb(var.2)	0.576418
MA0135.1	MA0135.1	2	1715	11.7647	5.29746	2.22082	0.226606	Lhx3	0.576546
MA0052.4	MA0052.4	3	3161	17.6471	9.76401	1.80736	0.227218	MEF2A	0.576546
MA0670.1	MA0670.1	2	1725	11.7647	5.32835	2.20795	0.228575	NFIA	0.578022
MA0471.2	MA0471.2	3	3188	17.6471	9.84741	1.79205	0.231076	E2F6	0.581492
MA0442.2	MA0442.2	3	3191	17.6471	9.85668	1.79037	0.231505	SOX10	0.581492
MA1475.1	MA1475.1	1	506	5.88235	1.56298	3.76354	0.234994	CREB3L4(var.2)	0.586912
MA0095.2	MA0095.2	3	3217	17.6471	9.93699	1.7759	0.235237	YY1	0.586912
MA0773.1	MA0773.1	2	1765	11.7647	5.45191	2.15791	0.236466	MEF2D	0.588013
MA0729.1	MA0729.1	2	1774	11.7647	5.47971	2.14696	0.238245	RARA	0.590469
MA0866.1	MA0866.1	2	1780	11.7647	5.49824	2.13972	0.239432	SOX21	0.591445
MA0754.1	MA0754.1	1	519	5.88235	1.60314	3.66927	0.240284	CUX1	0.591589
MA0502.2	MA0502.2	2	1789	11.7647	5.52604	2.12896	0.241213	NFYB	0.591925
MA0740.1	MA0740.1	2	1796	11.7647	5.54766	2.12066	0.242599	KLF14	0.592853
MA0515.1	MA0515.1	3	3288	17.6471	10.1563	1.73755	0.245495	Sox6	0.592853
MA0653.1	MA0653.1	2	1811	11.7647	5.594	2.1031	0.245571	IRF9	0.592853
MA0846.1	MA0846.1	3	3303	17.6471	10.2026	1.72966	0.247674	FOXC2	0.592853
MA1640.1	MA1640.1	2	1825	11.7647	5.63724	2.08696	0.248348	MEIS2(var.2)	0.592853
MA0116.1	MA0116.1	2	1828	11.7647	5.64651	2.08354	0.248943	Znf423	0.592853
MA1588.1	MA1588.1	2	1831	11.7647	5.65577	2.08012	0.249539	ZNF136	0.592853
MA0650.2	MA0650.2	2	1831	11.7647	5.65577	2.08012	0.249539	HOXA13	0.592853
MA0683.1	MA0683.1	2	1838	11.7647	5.6774	2.0722	0.250928	POU4F2	0.592853
MA1494.1	MA1494.1	2	1838	11.7647	5.6774	2.0722	0.250928	HNF4A(var.2)	0.592853
MA0757.1	MA0757.1	2	1845	11.7647	5.69902	2.06434	0.252318	ONECUT3	0.592853
MA0071.1	MA0071.1	2	1849	11.7647	5.71137	2.05987	0.253113	RORA	0.592853
MA0814.2	MA0814.2	3	3354	17.6471	10.3602	1.70336	0.255114	TFAP2C(var.2)	0.592853
MA1149.1	MA1149.1	2	1861	11.7647	5.74844	2.04659	0.255497	RARA::RXRG	0.592853
MA0731.1	MA0731.1	2	1868	11.7647	5.77006	2.03892	0.256889	BCL6B	0.592853
MA0042.2	MA0042.2	2	1871	11.7647	5.77933	2.03565	0.257486	FOXI1	0.592853
MA0033.2	MA0033.2	2	1871	11.7647	5.77933	2.03565	0.257486	FOXL1	0.592853
MA0848.1	MA0848.1	2	1871	11.7647	5.77933	2.03565	0.257486	FOXO4	0.592853
MA0849.1	MA0849.1	2	1871	11.7647	5.77933	2.03565	0.257486	FOXO6	0.592853
MA0850.1	MA0850.1	2	1871	11.7647	5.77933	2.03565	0.257486	FOXP3	0.592853
MA0029.1	MA0029.1	2	1878	11.7647	5.80095	2.02806	0.258878	Mecom	0.594224
MA0710.1	MA0710.1	1	569	5.88235	1.75758	3.34684	0.260308	NOTO	0.595674
MA0812.1	MA0812.1	2	1892	11.7647	5.8442	2.01306	0.261664	TFAP2B(var.2)	0.596945
MA1683.1	MA1683.1	2	1900	11.7647	5.86891	2.00458	0.263256	FOXA3	0.598733
MA0743.2	MA0743.2	2	1904	11.7647	5.88126	2.00037	0.264052	SCRT1	0.598733
MA0601.1	MA0601.1	2	1916	11.7647	5.91833	1.98784	0.266442	Arid3b	0.600501
MA0860.1	MA0860.1	2	1916	11.7647	5.91833	1.98784	0.266442	Rarg(var.2)	0.600501
MA0144.2	MA0144.2	3	3449	17.6471	10.6536	1.65644	0.269085	STAT3	0.602419
MA0912.2	MA0912.2	1	594	5.88235	1.83481	3.20598	0.270133	HOXD3	0.602419
MA0725.1	MA0725.1	1	595	5.88235	1.83789	3.20059	0.270523	VSX1	0.602419
MA0726.1	MA0726.1	1	595	5.88235	1.83789	3.20059	0.270523	VSX2	0.602419
MA0730.1	MA0730.1	2	1949	11.7647	6.02026	1.95418	0.273018	RARA(var.2)	0.606165
MA1527.1	MA1527.1	2	1963	11.7647	6.06351	1.94025	0.275809	NFIC(var.2)	0.60909
MA0635.1	MA0635.1	1	609	5.88235	1.88114	3.12702	0.275968	BARHL2	0.60909
MA0051.1	MA0051.1	2	1974	11.7647	6.09749	1.92944	0.278003	IRF2	0.61177
MA1129.1	MA1129.1	1	624	5.88235	1.92747	3.05185	0.28176	FOSL1::JUN(var.2)	0.615873
MA0684.2	MA0684.2	2	1998	11.7647	6.17162	1.90626	0.28279	RUNX3	0.615873
MA1623.1	MA1623.1	4	5191	23.5294	16.0345	1.46743	0.28543	Stat2	0.615873
MA0891.1	MA0891.1	1	635	5.88235	1.96145	2.99898	0.28598	GSC2	0.615873
MA0067.1	MA0067.1	1	637	5.88235	1.96763	2.98957	0.286745	Pax2	0.615873
MA1143.1	MA1143.1	1	637	5.88235	1.96763	2.98957	0.286745	FOSL1::JUND(var.2)	0.615873
MA1546.1	MA1546.1	1	639	5.88235	1.97381	2.98021	0.287509	PAX3(var.2)	0.615873
MA1596.1	MA1596.1	4	5221	23.5294	16.1271	1.45899	0.289187	ZNF460	0.615873
MA0791.1	MA0791.1	2	2047	11.7647	6.32298	1.86063	0.292565	POU4F3	0.615873
MA0648.1	MA0648.1	1	653	5.88235	2.01705	2.91631	0.292835	GSC	0.615873
MA0661.1	MA0661.1	1	653	5.88235	2.01705	2.91631	0.292835	MEOX1	0.615873
MA0618.1	MA0618.1	1	655	5.88235	2.02323	2.90741	0.293592	LBX1	0.615873
MA0630.1	MA0630.1	1	656	5.88235	2.02632	2.90298	0.293971	SHOX	0.615873
MA0654.1	MA0654.1	1	656	5.88235	2.02632	2.90298	0.293971	ISX	0.615873
MA0716.1	MA0716.1	1	656	5.88235	2.02632	2.90298	0.293971	PRRX1	0.615873
MA0717.1	MA0717.1	1	656	5.88235	2.02632	2.90298	0.293971	RAX2	0.615873
MA0720.1	MA0720.1	1	656	5.88235	2.02632	2.90298	0.293971	Shox2	0.615873
MA0822.1	MA0822.1	1	658	5.88235	2.0325	2.89415	0.294728	HES7	0.615873
MA0481.3	MA0481.3	2	2067	11.7647	6.38475	1.84263	0.296554	FOXP1	0.616066
MA0853.1	MA0853.1	1	664	5.88235	2.05103	2.868	0.296993	Alx4	0.616066
MA0141.3	MA0141.3	2	2074	11.7647	6.40638	1.83641	0.29795	ESRRB	0.616066
MA1106.1	MA1106.1	1	667	5.88235	2.0603	2.8551	0.298123	HIF1A	0.616066
MA0770.1	MA0770.1	2	2084	11.7647	6.43726	1.82759	0.299944	HSF2	0.618117
MA0148.4	MA0148.4	2	2110	11.7647	6.51758	1.80507	0.305127	FOXA1	0.627066
MA0047.3	MA0047.3	2	2123	11.7647	6.55773	1.79402	0.307718	FOXA2	0.630653
MA0056.2	MA0056.2	2	2129	11.7647	6.57626	1.78896	0.308913	MZF1	0.631368
MA1111.1	MA1111.1	2	2143	11.7647	6.61951	1.77728	0.311702	NR2F2	0.634041
MA0854.1	MA0854.1	1	704	5.88235	2.17458	2.70505	0.311921	Alx1	0.634041
MA0041.1	MA0041.1	3	3764	17.6471	11.6266	1.51782	0.316205	Foxd3	0.641003
MA0649.1	MA0649.1	1	721	5.88235	2.2271	2.64127	0.318175	HEY2	0.64222
MA0879.1	MA0879.1	1	722	5.88235	2.23018	2.63761	0.318541	Dlx1	0.64222
MA0869.1	MA0869.1	2	2191	11.7647	6.76778	1.73834	0.321253	Sox11	0.64222
MA0882.1	MA0882.1	1	733	5.88235	2.26416	2.59803	0.322557	DLX6	0.64222
MA0666.1	MA0666.1	1	734	5.88235	2.26725	2.59449	0.322921	MSX1	0.64222
MA0876.1	MA0876.1	1	734	5.88235	2.26725	2.59449	0.322921	BSX	0.64222
MA1525.1	MA1525.1	2	2204	11.7647	6.80793	1.72809	0.323836	NFATC4	0.64222
MA1140.2	MA1140.2	1	737	5.88235	2.27652	2.58393	0.324011	JUNB(var.2)	0.64222
MA0709.1	MA0709.1	1	740	5.88235	2.28578	2.57345	0.325101	Msx3	0.64222
MA0693.2	MA0693.2	2	2213	11.7647	6.83573	1.72106	0.325624	VDR	0.64222
MA0880.1	MA0880.1	1	748	5.88235	2.3105	2.54593	0.327997	Dlx3	0.64222
MA0881.1	MA0881.1	1	748	5.88235	2.3105	2.54593	0.327997	Dlx4	0.64222
MA0616.2	MA0616.2	1	748	5.88235	2.3105	2.54593	0.327997	HES2	0.64222
MA1491.1	MA1491.1	2	2234	11.7647	6.9006	1.70488	0.329793	GLI3	0.643082
MA0883.1	MA0883.1	1	754	5.88235	2.32903	2.52567	0.330162	Dmbx1	0.643082
MA1592.1	MA1592.1	2	2254	11.7647	6.96238	1.68975	0.333759	ZNF274	0.648397
MA1466.1	MA1466.1	1	771	5.88235	2.38154	2.46998	0.336259	ATF6	0.650559
MA0840.1	MA0840.1	1	772	5.88235	2.38463	2.46678	0.336616	Creb5	0.650559
MA0738.1	MA0738.1	2	2274	11.7647	7.02416	1.67489	0.337721	HIC2	0.651007
MA0734.2	MA0734.2	2	2283	11.7647	7.05196	1.66829	0.339502	GLI2	0.651203
MA0899.1	MA0899.1	2	2291	11.7647	7.07667	1.66246	0.341085	HOXA10	0.651203
MA1561.1	MA1561.1	1	789	5.88235	2.43714	2.41363	0.342658	SOX12	0.651203
MA1108.2	MA1108.2	2	2304	11.7647	7.11682	1.65308	0.343655	MXI1	0.651203
MA1554.1	MA1554.1	1	796	5.88235	2.45876	2.3924	0.345131	RFX7	0.651203
MA0609.2	MA0609.2	1	797	5.88235	2.46185	2.3894	0.345484	CREM	0.651203
MA0014.3	MA0014.3	1	799	5.88235	2.46803	2.38342	0.346188	PAX5	0.651203
MA1606.1	MA1606.1	2	2319	11.7647	7.16316	1.64239	0.346618	Foxf1	0.651203
MA1643.1	MA1643.1	2	2319	11.7647	7.16316	1.64239	0.346618	NFIB	0.651203
MA1470.1	MA1470.1	1	802	5.88235	2.4773	2.3745	0.347244	BACH2(var.2)	0.651203
MA0659.2	MA0659.2	2	2324	11.7647	7.1786	1.63886	0.347605	MAFG	0.651203
MA0735.1	MA0735.1	1	805	5.88235	2.48656	2.36566	0.348298	GLIS1	0.651203
MA1573.1	MA1573.1	2	2332	11.7647	7.20331	1.63324	0.349183	THAP11	0.651227
MA0004.1	MA0004.1	2	2337	11.7647	7.21876	1.62974	0.350169	Arnt	0.651437
MA0528.2	MA0528.2	3	3998	17.6471	12.3494	1.42898	0.351661	ZNF263	0.651852
MA0625.1	MA0625.1	2	2347	11.7647	7.24964	1.6228	0.35214	NFATC3	0.651852
MA1487.1	MA1487.1	2	2385	11.7647	7.36702	1.59694	0.359616	FOXE1	0.662766
MA0624.1	MA0624.1	2	2386	11.7647	7.37011	1.59627	0.359813	NFATC1	0.662766
MA0794.1	MA0794.1	1	844	5.88235	2.60703	2.25634	0.361853	PROX1	0.664883
MA0647.1	MA0647.1	1	854	5.88235	2.63792	2.22992	0.365286	GRHL1	0.669542
MA0517.1	MA0517.1	3	4111	17.6471	12.6985	1.3897	0.368821	STAT1::STAT2	0.674364
MA1599.1	MA1599.1	2	2444	11.7647	7.54927	1.55839	0.371178	ZNF682	0.677014
MA0903.1	MA0903.1	1	876	5.88235	2.70588	2.17392	0.372777	HOXB3	0.677175
MA0131.2	MA0131.2	1	882	5.88235	2.72441	2.15913	0.374806	HINFP	0.677175
MA0496.3	MA0496.3	2	2472	11.7647	7.63576	1.54074	0.376644	MAFK	0.677175
MA0605.2	MA0605.2	1	889	5.88235	2.74603	2.14213	0.377165	ATF3	0.677175
MA0769.2	MA0769.2	2	2481	11.7647	7.66356	1.53515	0.378397	TCF7	0.677175
MA1600.1	MA1600.1	2	2482	11.7647	7.66665	1.53453	0.378592	ZNF684	0.677175
MA0507.1	MA0507.1	2	2486	11.7647	7.679	1.53206	0.379371	POU2F2	0.677175
MA0608.1	MA0608.1	1	896	5.88235	2.76765	2.12539	0.379515	Creb3l2	0.677175
MA0622.1	MA0622.1	1	897	5.88235	2.77074	2.12302	0.37985	Mlxip	0.677175
MA1485.1	MA1485.1	2	2491	11.7647	7.69445	1.52899	0.380344	FERD3L	0.677175
MA1099.2	MA1099.2	1	903	5.88235	2.78928	2.10892	0.381857	HES1	0.677868
MA1621.1	MA1621.1	2	2512	11.7647	7.75931	1.5162	0.384425	Rbpjl	0.677868
MA1101.2	MA1101.2	1	912	5.88235	2.81708	2.08811	0.384856	BACH2	0.677868
MA0907.1	MA0907.1	1	913	5.88235	2.82016	2.08582	0.385189	HOXC13	0.677868
MA0058.3	MA0058.3	1	915	5.88235	2.82634	2.08126	0.385853	MAX	0.677868
MA0655.1	MA0655.1	1	916	5.88235	2.82943	2.07899	0.386185	JDP2	0.677868
MA0892.1	MA0892.1	1	919	5.88235	2.8387	2.0722	0.38718	GSX1	0.678019
MA1125.1	MA1125.1	3	4241	17.6471	13.1	1.3471	0.38854	ZNF384	0.678807
MA0009.2	MA0009.2	1	926	5.88235	2.86032	2.05654	0.389494	TBXT	0.678885
MA0161.2	MA0161.2	2	2549	11.7647	7.8736	1.4942	0.391595	NFIC	0.6803
MA0706.1	MA0706.1	1	934	5.88235	2.88503	2.03892	0.39213	MEOX2	0.6803
MA0700.2	MA0700.2	1	942	5.88235	2.90974	2.02161	0.394755	LHX2	0.681236
MA1474.1	MA1474.1	1	943	5.88235	2.91283	2.01946	0.395082	CREB3L4	0.681236
MA0825.1	MA0825.1	1	944	5.88235	2.91592	2.01732	0.395409	MNT	0.681236
MA1607.1	MA1607.1	2	2591	11.7647	8.00334	1.46998	0.399697	Foxl2	0.687037
MA0708.1	MA0708.1	1	961	5.88235	2.96843	1.98164	0.400946	MSX2	0.687599
MA0758.1	MA0758.1	1	970	5.88235	2.99623	1.96325	0.403858	E2F7	0.691004
MA1541.1	MA1541.1	2	2656	11.7647	8.20411	1.434	0.412158	NR6A1	0.703592
MA1132.1	MA1132.1	1	1004	5.88235	3.10125	1.89677	0.414738	JUN::JUNB	0.70638
MA0019.1	MA0019.1	1	1013	5.88235	3.12905	1.87991	0.417587	Ddit3::Cebpa	0.709612
MA1496.1	MA1496.1	1	1022	5.88235	3.15685	1.86336	0.420422	HOXA4	0.712807
MA1604.1	MA1604.1	2	2705	11.7647	8.35547	1.40802	0.421483	Ebf2	0.712984
MA1555.1	MA1555.1	1	1039	5.88235	3.20937	1.83287	0.425743	RXRB(var.2)	0.717989
MA0124.2	MA0124.2	1	1041	5.88235	3.21554	1.82935	0.426366	Nkx3-1	0.717989
MA0727.1	MA0727.1	1	1049	5.88235	3.24025	1.8154	0.428851	NR3C2	0.718799
MA0520.1	MA0520.1	2	2746	11.7647	8.48212	1.387	0.429238	Stat6	0.718799
MA0043.3	MA0043.3	1	1054	5.88235	3.2557	1.80679	0.4304	HLF	0.718799
MA1135.1	MA1135.1	1	1057	5.88235	3.26497	1.80166	0.431327	FOSB::JUNB	0.718799
MA1145.1	MA1145.1	1	1060	5.88235	3.27423	1.79656	0.432252	FOSL2::JUND(var.2)	0.718799
MA1421.1	MA1421.1	2	2764	11.7647	8.53772	1.37797	0.432629	TCF7L1	0.718799
MA0032.2	MA0032.2	2	2772	11.7647	8.56243	1.37399	0.434133	FOXC1	0.719696
MA0719.1	MA0719.1	1	1071	5.88235	3.30821	1.77811	0.435634	RHOXF1	0.720583
MA0491.2	MA0491.2	1	1088	5.88235	3.36072	1.75032	0.440823	JUND	0.725975
MA1468.1	MA1468.1	1	1090	5.88235	3.3669	1.74711	0.441431	ATOH7	0.725975
MA0523.1	MA0523.1	2	2813	11.7647	8.68907	1.35397	0.441813	TCF7L2	0.725975
MA0687.1	MA0687.1	2	2826	11.7647	8.72923	1.34774	0.444239	SPIC	0.728357
MA1499.1	MA1499.1	1	1104	5.88235	3.41014	1.72496	0.445666	HOXB4	0.729094
MA0113.3	MA0113.3	1	1115	5.88235	3.44412	1.70794	0.448973	NR3C1	0.732896
MA0028.2	MA0028.2	1	1129	5.88235	3.48737	1.68676	0.453154	ELK1	0.737777
MA0606.1	MA0606.1	2	2879	11.7647	8.89294	1.32293	0.454077	NFAT5	0.737777
MA0156.2	MA0156.2	1	1137	5.88235	3.51208	1.67489	0.45553	FEV	0.737777
MA1562.1	MA1562.1	1	1139	5.88235	3.51826	1.67195	0.456123	SOX14	0.737777
MA0629.1	MA0629.1	1	1143	5.88235	3.53061	1.6661	0.457306	Rhox11	0.737777
MA0475.2	MA0475.2	1	1145	5.88235	3.53679	1.66319	0.457896	FLI1	0.737777
MA1419.1	MA1419.1	1	1151	5.88235	3.55532	1.65452	0.459665	IRF4	0.73903
MA0607.1	MA0607.1	1	1155	5.88235	3.56768	1.64879	0.460841	Bhlha15	0.739327
MA0611.1	MA0611.1	1	1171	5.88235	3.6171	1.62626	0.46552	Dux	0.745232
MA0752.1	MA0752.1	1	1181	5.88235	3.64799	1.61249	0.468425	ZNF410	0.748277
MA1147.1	MA1147.1	1	1189	5.88235	3.6727	1.60164	0.470739	NR4A2::RXRA	0.750366
MA1151.1	MA1151.1	1	1194	5.88235	3.68814	1.59494	0.47218	RORC	0.750533
MA0490.2	MA0490.2	1	1201	5.88235	3.70977	1.58564	0.474191	JUNB	0.750533
MA0768.1	MA0768.1	2	2994	11.7647	9.24816	1.27211	0.475131	LEF1	0.750533
MA0007.3	MA0007.3	1	1210	5.88235	3.73757	1.57385	0.476767	Ar	0.750533
MA0799.1	MA0799.1	1	1213	5.88235	3.74683	1.56995	0.477623	RFX4	0.750533
MA0518.1	MA0518.1	2	3008	11.7647	9.29141	1.26619	0.477666	Stat4	0.750533
MA0108.2	MA0108.2	1	1214	5.88235	3.74992	1.56866	0.477908	TBP	0.750533
MA1130.1	MA1130.1	1	1219	5.88235	3.76537	1.56223	0.47933	FOSL2::JUN	0.750533
MA0099.3	MA0099.3	1	1221	5.88235	3.77155	1.55967	0.479898	FOS::JUN	0.750533
MA1117.1	MA1117.1	1	1232	5.88235	3.80552	1.54574	0.483012	RELB	0.752688
MA0756.1	MA0756.1	1	1233	5.88235	3.80861	1.54449	0.483295	ONECUT2	0.752688
MA0025.2	MA0025.2	1	1241	5.88235	3.83332	1.53453	0.485547	NFIL3	0.754621
MA0474.2	MA0474.2	1	1259	5.88235	3.88892	1.51259	0.490582	ERG	0.76086
MA0759.1	MA0759.1	1	1264	5.88235	3.90437	1.50661	0.491972	ELK3	0.761433
MA0098.3	MA0098.3	1	1283	5.88235	3.96306	1.4843	0.497222	ETS1	0.767966
MA1593.1	MA1593.1	2	3128	11.7647	9.66207	1.21762	0.499128	ZNF317	0.768597
MA1520.1	MA1520.1	1	1292	5.88235	3.99086	1.47396	0.499691	MAF	0.768597
MA0109.1	MA0109.1	1	1307	5.88235	4.03719	1.45704	0.503781	HLTF	0.773293
MA0477.2	MA0477.2	1	1334	5.88235	4.12059	1.42755	0.511063	FOSL1	0.782861
MA0633.1	MA0633.1	1	1341	5.88235	4.14221	1.4201	0.512935	Twist2	0.784118
MA0614.1	MA0614.1	1	1373	5.88235	4.24106	1.387	0.521405	Foxj2	0.795436
MA0002.2	MA0002.2	2	3281	11.7647	10.1347	1.16084	0.525776	RUNX1	0.800467
MA1549.1	MA1549.1	1	1418	5.88235	4.38006	1.34299	0.533082	POU6F1(var.2)	0.809845
MA0865.1	MA0865.1	1	1422	5.88235	4.39241	1.33921	0.534107	E2F8	0.809845
MA0698.1	MA0698.1	2	3367	11.7647	10.4003	1.13119	0.540386	ZBTB18	0.817704
MA0103.3	MA0103.3	2	3394	11.7647	10.4837	1.12219	0.544917	ZEB1	0.820813
MA0077.1	MA0077.1	1	1465	5.88235	4.52524	1.2999	0.544991	SOX9	0.820813
MA0489.1	MA0489.1	1	1468	5.88235	4.5345	1.29724	0.545742	JUN(var.2)	0.820813
MA1542.1	MA1542.1	1	1481	5.88235	4.57466	1.28586	0.54898	OSR1	0.824022
MA0476.1	MA0476.1	1	1496	5.88235	4.62099	1.27296	0.552689	FOS	0.827924
MA0140.2	MA0140.2	1	1502	5.88235	4.63953	1.26788	0.554165	GATA1::TAL1	0.828471
MA0870.1	MA0870.1	1	1519	5.88235	4.69204	1.25369	0.558321	Sox1	0.831715
MA1478.1	MA1478.1	1	1520	5.88235	4.69513	1.25286	0.558565	DMRTA2	0.831715
MA0672.1	MA0672.1	1	1525	5.88235	4.71057	1.24876	0.55978	NKX2-3	0.831864
MA0909.2	MA0909.2	1	1570	5.88235	4.84957	1.21296	0.570573	HOXD13	0.846217
MA0732.1	MA0732.1	1	1587	5.88235	4.90208	1.19997	0.574585	EGR3	0.849441
MA0802.1	MA0802.1	1	1593	5.88235	4.92062	1.19545	0.575992	TBR1	0.849441
MA0800.1	MA0800.1	1	1604	5.88235	4.95459	1.18725	0.578562	EOMES	0.849441
MA0765.2	MA0765.2	1	1609	5.88235	4.97004	1.18356	0.579725	ETV5	0.849441
MA0066.1	MA0066.1	1	1613	5.88235	4.98239	1.18063	0.580653	PPARG	0.849441
MA0641.1	MA0641.1	1	1613	5.88235	4.98239	1.18063	0.580653	ELF4	0.849441
MA0878.2	MA0878.2	1	1616	5.88235	4.99166	1.17844	0.581348	CDX1	0.849441
MA1569.1	MA1569.1	1	1622	5.88235	5.01019	1.17408	0.582734	TFAP2E	0.849441
MA0805.1	MA0805.1	1	1632	5.88235	5.04108	1.16688	0.585035	TBX1	0.849441
MA0688.1	MA0688.1	1	1637	5.88235	5.05653	1.16332	0.586182	TBX2	0.849441
MA0801.1	MA0801.1	1	1638	5.88235	5.05962	1.16261	0.586411	MGA	0.849441
MA0803.1	MA0803.1	1	1638	5.88235	5.05962	1.16261	0.586411	TBX15	0.849441
MA0690.1	MA0690.1	1	1644	5.88235	5.07815	1.15837	0.587781	TBX21	0.849777
MA1532.1	MA1532.1	1	1650	5.88235	5.09668	1.15415	0.589148	NR1D2	0.850105
MA0913.2	MA0913.2	1	1666	5.88235	5.1461	1.14307	0.592771	HOXD9	0.852949
MA0492.1	MA0492.1	1	1676	5.88235	5.17699	1.13625	0.59502	JUND(var.2)	0.852949
MA1579.1	MA1579.1	2	3707	11.7647	11.4505	1.02744	0.595413	ZBTB26	0.852949
MA0462.2	MA0462.2	1	1679	5.88235	5.18626	1.13422	0.595692	BATF::JUN	0.852949
MA1104.2	MA1104.2	1	1707	5.88235	5.27275	1.11561	0.601918	GATA6	0.858812
MA1634.1	MA1634.1	1	1709	5.88235	5.27893	1.11431	0.60236	BATF	0.858812
MA0835.2	MA0835.2	1	1713	5.88235	5.29128	1.11171	0.603241	BATF3	0.858812
MA0868.2	MA0868.2	1	1720	5.88235	5.31291	1.10718	0.604778	SOX8	0.859361
MA0842.2	MA0842.2	1	1728	5.88235	5.33762	1.10206	0.606528	NRL	0.860209
MA1473.1	MA1473.1	1	1740	5.88235	5.37468	1.09446	0.60914	CDX4	0.862274
MA1603.1	MA1603.1	1	1749	5.88235	5.40248	1.08882	0.611088	Dmrt1	0.862978
MA0689.1	MA0689.1	1	1753	5.88235	5.41484	1.08634	0.611951	TBX20	0.862978
MA1528.1	MA1528.1	1	1765	5.88235	5.45191	1.07895	0.614529	NFIX(var.2)	0.864978
MA0596.1	MA0596.1	1	1782	5.88235	5.50442	1.06866	0.618153	SREBF2	0.868441
MA0852.2	MA0852.2	1	1819	5.88235	5.61871	1.04692	0.625931	FOXK1	0.875009
MA0463.2	MA0463.2	1	1819	5.88235	5.61871	1.04692	0.625931	BCL6	0.875009
MA0671.1	MA0671.1	1	1821	5.88235	5.62488	1.04577	0.626347	NFIX	0.875009
MA0598.3	MA0598.3	2	3939	11.7647	12.1672	0.966922	0.630366	EHF	0.877791
MA1652.1	MA1652.1	2	3942	11.7647	12.1764	0.966186	0.630804	ZKSCAN5	0.877791
MA0117.2	MA0117.2	1	1857	5.88235	5.73608	1.0255	0.633763	Mafb	0.877791
MA1103.2	MA1103.2	1	1860	5.88235	5.74535	1.02385	0.634375	FOXK2	0.877791
MA0143.4	MA0143.4	1	1861	5.88235	5.74844	1.0233	0.634579	SOX2	0.877791
MA0775.1	MA0775.1	1	1875	5.88235	5.79168	1.01565	0.637419	MEIS3	0.877791
MA0785.1	MA0785.1	1	1883	5.88235	5.8164	1.01134	0.639033	POU2F1	0.877791
MA1120.1	MA1120.1	1	1893	5.88235	5.84728	1.006	0.641041	SOX13	0.877791
MA1632.1	MA1632.1	1	1898	5.88235	5.86273	1.00335	0.642041	ATF2	0.877791
MA0509.2	MA0509.2	1	1900	5.88235	5.86891	1.00229	0.64244	RFX1	0.877791
MA1584.1	MA1584.1	1	1903	5.88235	5.87817	1.00071	0.643038	ZIC5	0.877791
MA0774.1	MA0774.1	1	1905	5.88235	5.88435	0.99966	0.643436	MEIS2	0.877791
MA0645.1	MA0645.1	1	1906	5.88235	5.88744	0.999136	0.643635	ETV6	0.877791
MA1594.1	MA1594.1	1	1924	5.88235	5.94304	0.989788	0.647198	ZNF382	0.88104
MA0076.2	MA0076.2	1	1932	5.88235	5.96775	0.98569	0.648771	ELK4	0.881573
MA1124.1	MA1124.1	1	1951	5.88235	6.02644	0.976091	0.65248	ZNF24	0.885001
MA0796.1	MA0796.1	1	1973	5.88235	6.0944	0.965207	0.656729	TGIF1	0.889147
MA0857.1	MA0857.1	1	1993	5.88235	6.15617	0.955521	0.660549	Rarb	0.892698
MA0744.2	MA0744.2	1	2004	5.88235	6.19015	0.950276	0.662633	SCRT2	0.893895
MA0643.1	MA0643.1	1	2024	5.88235	6.25193	0.940886	0.666391	Esrrg	0.897342
MA1645.1	MA1645.1	1	2040	5.88235	6.30135	0.933506	0.669369	NKX2-2	0.899728
MA1115.1	MA1115.1	1	2091	5.88235	6.45889	0.910738	0.678695	POU5F1	0.910436
MA0696.1	MA0696.1	1	2097	5.88235	6.47742	0.908132	0.679776	ZIC1	0.910436
MA1563.1	MA1563.1	1	2118	5.88235	6.54229	0.899128	0.683532	SOX18	0.913613
MA0798.2	MA0798.2	1	2124	5.88235	6.56082	0.896588	0.684597	RFX3	0.913613
MA0040.1	MA0040.1	1	2133	5.88235	6.58862	0.892805	0.686189	Foxq1	0.914102
MA0788.1	MA0788.1	1	2146	5.88235	6.62878	0.887397	0.688475	POU3F3	0.915513
MA0640.2	MA0640.2	2	4407	11.7647	13.6128	0.86424	0.694335	ELF3	0.921662
MA0627.2	MA0627.2	1	2214	5.88235	6.83882	0.860141	0.70018	POU2F3	0.92777
MA0820.1	MA0820.1	1	2264	5.88235	6.99327	0.841145	0.708521	FIGLA	0.937157
MA0592.3	MA0592.3	1	2281	5.88235	7.04578	0.834876	0.711307	ESRRA	0.939177
MA0593.1	MA0593.1	1	2342	5.88235	7.2342	0.813131	0.721098	FOXP2	0.950422
MA0137.3	MA0137.3	1	2508	5.88235	7.74696	0.759311	0.746184	STAT1	0.981752
MA0465.2	MA0465.2	1	2569	5.88235	7.93538	0.741282	0.754857	CDX2	0.991414
MA0081.2	MA0081.2	2	4945	11.7647	15.2746	0.770214	0.757264	SPIB	0.992827
MA0480.1	MA0480.1	1	2717	5.88235	8.39254	0.700903	0.774754	Foxo1	1
MA1152.1	MA1152.1	1	2782	5.88235	8.59332	0.684527	0.783003	SOX15	1
MA1540.1	MA1540.1	1	2783	5.88235	8.5964	0.684281	0.783128	NR5A1	1
MA0867.2	MA0867.2	1	2895	5.88235	8.94236	0.657808	0.796671	SOX4	1
MA1123.2	MA1123.2	1	2933	5.88235	9.05974	0.649285	0.801082	TWIST1	1
MA1581.1	MA1581.1	1	2936	5.88235	9.06901	0.648622	0.801427	ZBTB6	1
MA1597.1	MA1597.1	1	2947	5.88235	9.10298	0.646201	0.802685	ZNF528	1
MA1616.1	MA1616.1	1	2987	5.88235	9.22654	0.637547	0.807196	Prdm15	1
MA0505.1	MA0505.1	1	3427	5.88235	10.5857	0.555691	0.850821	Nr5a2	1
MA0473.3	MA0473.3	1	4018	5.88235	12.4112	0.473955	0.894957	ELF1	1
MA0059.1	MA0059.1	0	1341	0	4.14221	0	1	MAX::MYC	1
MA0070.1	MA0070.1	0	1238	0	3.82406	0	1	PBX1	1
MA0087.1	MA0087.1	0	1452	0	4.48508	0	1	Sox5	1
MA0119.1	MA0119.1	0	1781	0	5.50133	0	1	NFIC::TLX1	1
MA0125.1	MA0125.1	0	734	0	2.26725	0	1	Nobox	1
MA0138.2	MA0138.2	0	3573	0	11.0366	0	1	REST	1
MA0259.1	MA0259.1	0	519	0	1.60314	0	1	ARNT::HIF1A	1
MA0503.1	MA0503.1	0	2496	0	7.70989	0	1	Nkx2-5(var.2)	1
MA0527.1	MA0527.1	0	477	0	1.4734	0	1	ZBTB33	1
MA0604.1	MA0604.1	0	343	0	1.05949	0	1	Atf1	1
MA0610.1	MA0610.1	0	1330	0	4.10824	0	1	DMRT3	1
MA0615.1	MA0615.1	0	216	0	0.667202	0	1	Gmeb1	1
MA0621.1	MA0621.1	0	1060	0	3.27423	0	1	mix-a	1
MA0626.1	MA0626.1	0	1072	0	3.3113	0	1	Npas2	1
MA0628.1	MA0628.1	0	585	0	1.80701	0	1	POU6F1	1
MA0631.1	MA0631.1	0	971	0	2.99932	0	1	Six3	1
MA0634.1	MA0634.1	0	1089	0	3.36381	0	1	ALX3	1
MA0637.1	MA0637.1	0	345	0	1.06567	0	1	CENPB	1
MA0638.1	MA0638.1	0	730	0	2.2549	0	1	CREB3	1
MA0639.1	MA0639.1	0	400	0	1.23556	0	1	DBP	1
MA0136.2	MA0136.2	0	2305	0	7.11991	0	1	ELF5	1
MA0027.2	MA0027.2	0	504	0	1.5568	0	1	EN1	1
MA0642.1	MA0642.1	0	484	0	1.49503	0	1	EN2	1
MA0644.1	MA0644.1	0	688	0	2.12516	0	1	ESX1	1
MA0646.1	MA0646.1	0	1032	0	3.18774	0	1	GCM1	1
MA0651.1	MA0651.1	0	584	0	1.80392	0	1	HOXC11	1
MA0658.1	MA0658.1	0	504	0	1.5568	0	1	LHX6	1
MA0662.1	MA0662.1	0	862	0	2.66263	0	1	MIXL1	1
MA0668.1	MA0668.1	0	644	0	1.98925	0	1	NEUROD2	1
MA0669.1	MA0669.1	0	1004	0	3.10125	0	1	NEUROG2	1
MA0673.1	MA0673.1	0	1841	0	5.68666	0	1	NKX2-8	1
MA0674.1	MA0674.1	0	680	0	2.10045	0	1	NKX6-1	1
MA0675.1	MA0675.1	0	680	0	2.10045	0	1	NKX6-2	1
MA0678.1	MA0678.1	0	641	0	1.97998	0	1	OLIG2	1
MA0068.2	MA0068.2	0	504	0	1.5568	0	1	PAX4	1
MA0680.1	MA0680.1	0	462	0	1.42707	0	1	PAX7	1
MA0686.1	MA0686.1	0	896	0	2.76765	0	1	SPDEF	1
MA0145.3	MA0145.3	0	623	0	1.92438	0	1	TFCP2	1
MA0699.1	MA0699.1	0	748	0	2.3105	0	1	LBX2	1
MA0704.1	MA0704.1	0	664	0	2.05103	0	1	Lhx4	1
MA0705.1	MA0705.1	0	643	0	1.98616	0	1	Lhx8	1
MA0707.1	MA0707.1	0	1312	0	4.05263	0	1	MNX1	1
MA0132.2	MA0132.2	0	309	0	0.95447	0	1	PDX1	1
MA0718.1	MA0718.1	0	684	0	2.11281	0	1	RAX	1
MA0721.1	MA0721.1	0	664	0	2.05103	0	1	UNCX	1
MA0722.1	MA0722.1	0	543	0	1.67727	0	1	VAX1	1
MA0723.1	MA0723.1	0	543	0	1.67727	0	1	VAX2	1
MA0724.1	MA0724.1	0	388	0	1.19849	0	1	VENTX	1
MA0472.2	MA0472.2	0	1131	0	3.49354	0	1	EGR2	1
MA0739.1	MA0739.1	0	1926	0	5.94922	0	1	Hic1	1
MA0749.1	MA0749.1	0	192	0	0.593069	0	1	ZBED1	1
MA0755.1	MA0755.1	0	580	0	1.79156	0	1	CUX2	1
MA0762.1	MA0762.1	0	1438	0	4.44184	0	1	ETV2	1
MA0767.1	MA0767.1	0	627	0	1.93674	0	1	GCM2	1
MA0777.1	MA0777.1	0	282	0	0.871069	0	1	MYBL2	1
MA0779.1	MA0779.1	0	767	0	2.36919	0	1	PAX1	1
MA0780.1	MA0780.1	0	509	0	1.57225	0	1	PAX3	1
MA0781.1	MA0781.1	0	768	0	2.37227	0	1	PAX9	1
MA0783.1	MA0783.1	0	2337	0	7.21876	0	1	PKNOX2	1
MA0786.1	MA0786.1	0	2065	0	6.37858	0	1	POU3F1	1
MA0787.1	MA0787.1	0	1960	0	6.05424	0	1	POU3F2	1
MA0789.1	MA0789.1	0	1493	0	4.61173	0	1	POU3F4	1
MA0792.1	MA0792.1	0	1677	0	5.18008	0	1	POU5F1B	1
MA0600.2	MA0600.2	0	1004	0	3.10125	0	1	RFX2	1
MA0797.1	MA0797.1	0	1932	0	5.96775	0	1	TGIF2	1
MA0510.2	MA0510.2	0	1086	0	3.35454	0	1	RFX5	1
MA0511.2	MA0511.2	0	972	0	3.00241	0	1	RUNX2	1
MA0461.2	MA0461.2	0	714	0	2.20547	0	1	Atoh1	1
MA0817.1	MA0817.1	0	699	0	2.15914	0	1	BHLHE23	1
MA0818.1	MA0818.1	0	566	0	1.74832	0	1	BHLHE22	1
MA0819.1	MA0819.1	0	686	0	2.11898	0	1	CLOCK	1
MA0821.1	MA0821.1	0	703	0	2.1715	0	1	HES5	1
MA0823.1	MA0823.1	0	792	0	2.44641	0	1	HEY1	1
MA0826.1	MA0826.1	0	612	0	1.89041	0	1	OLIG1	1
MA0827.1	MA0827.1	0	752	0	2.32285	0	1	OLIG3	1
MA0839.1	MA0839.1	0	906	0	2.79854	0	1	CREB3L1	1
MA0841.1	MA0841.1	0	1064	0	3.28659	0	1	NFE2	1
MA0843.1	MA0843.1	0	471	0	1.45487	0	1	TEF	1
MA0844.1	MA0844.1	0	703	0	2.1715	0	1	XBP1	1
MA0859.1	MA0859.1	0	1817	0	5.61253	0	1	Rarg	1
MA0525.2	MA0525.2	0	766	0	2.3661	0	1	TP63	1
MA0106.3	MA0106.3	0	934	0	2.88503	0	1	TP53	1
MA0861.1	MA0861.1	0	910	0	2.8109	0	1	TP73	1
MA0862.1	MA0862.1	0	226	0	0.698091	0	1	GMEB2	1
MA0024.3	MA0024.3	0	293	0	0.905047	0	1	E2F1	1
MA0873.1	MA0873.1	0	581	0	1.79465	0	1	HOXD12	1
MA0874.1	MA0874.1	0	613	0	1.89349	0	1	Arx	1
MA0875.1	MA0875.1	0	858	0	2.65027	0	1	BARX1	1
MA0885.1	MA0885.1	0	558	0	1.72361	0	1	Dlx2	1
MA0889.1	MA0889.1	0	521	0	1.60932	0	1	GBX1	1
MA0890.1	MA0890.1	0	700	0	2.16223	0	1	GBX2	1
MA0895.1	MA0895.1	0	656	0	2.02632	0	1	HMBOX1	1
MA0896.1	MA0896.1	0	902	0	2.78619	0	1	Hmx1	1
MA0898.1	MA0898.1	0	1273	0	3.93217	0	1	Hmx3	1
MA0905.1	MA0905.1	0	941	0	2.90665	0	1	HOXC10	1
MA0906.1	MA0906.1	0	594	0	1.83481	0	1	HOXC12	1
MA0908.1	MA0908.1	0	757	0	2.3383	0	1	HOXD11	1
MA0914.1	MA0914.1	0	850	0	2.62556	0	1	ISL2	1
MA0147.3	MA0147.3	0	1152	0	3.55841	0	1	MYC	1
MA0104.4	MA0104.4	0	820	0	2.5329	0	1	MYCN	1
MA0060.3	MA0060.3	0	1362	0	4.20708	0	1	NFYA	1
MA1110.1	MA1110.1	0	1530	0	4.72601	0	1	NR1H4	1
MA1121.1	MA1121.1	0	1916	0	5.91833	0	1	TEAD2	1
MA0037.3	MA0037.3	0	971	0	2.99932	0	1	GATA3	1
MA1134.1	MA1134.1	0	1042	0	3.21863	0	1	FOS::JUNB	1
MA1138.1	MA1138.1	0	1012	0	3.12597	0	1	FOSL2::JUNB	1
MA1142.1	MA1142.1	0	1218	0	3.76228	0	1	FOSL1::JUND	1
MA1144.1	MA1144.1	0	1056	0	3.26188	0	1	FOSL2::JUND	1
MA1146.1	MA1146.1	0	1310	0	4.04646	0	1	NR1H4::RXRA	1
MA1463.1	MA1463.1	0	945	0	2.91901	0	1	ARGFX	1
MA1476.1	MA1476.1	0	998	0	3.08272	0	1	DLX5	1
MA1479.1	MA1479.1	0	1619	0	5.00093	0	1	DMRTC2	1
MA1480.1	MA1480.1	0	820	0	2.5329	0	1	DPRX	1
MA1481.1	MA1481.1	0	945	0	2.91901	0	1	DRGX	1
MA1483.1	MA1483.1	0	1413	0	4.36461	0	1	ELF2	1
MA1484.1	MA1484.1	0	1306	0	4.0341	0	1	ETS2	1
MA1495.1	MA1495.1	0	313	0	0.966825	0	1	HOXA1	1
MA1497.1	MA1497.1	0	708	0	2.18694	0	1	HOXA6	1
MA1498.1	MA1498.1	0	664	0	2.05103	0	1	HOXA7	1
MA1500.1	MA1500.1	0	996	0	3.07654	0	1	HOXB6	1
MA1501.1	MA1501.1	0	592	0	1.82863	0	1	HOXB7	1
MA1502.1	MA1502.1	0	565	0	1.74523	0	1	HOXB8	1
MA1503.1	MA1503.1	0	734	0	2.26725	0	1	HOXB9	1
MA1504.1	MA1504.1	0	943	0	2.91283	0	1	HOXC4	1
MA1505.1	MA1505.1	0	464	0	1.43325	0	1	HOXC8	1
MA1506.1	MA1506.1	0	720	0	2.22401	0	1	HOXD10	1
MA1507.1	MA1507.1	0	841	0	2.59776	0	1	HOXD4	1
MA1509.1	MA1509.1	0	350	0	1.08111	0	1	IRF6	1
MA1518.1	MA1518.1	0	612	0	1.89041	0	1	LHX1	1
MA1519.1	MA1519.1	0	779	0	2.40625	0	1	LHX5	1
MA1534.1	MA1534.1	0	1839	0	5.68048	0	1	NR1I3	1
MA1536.1	MA1536.1	0	1351	0	4.1731	0	1	NR2C2(var.2)	1
MA1544.1	MA1544.1	0	349	0	1.07803	0	1	OVOL1	1
MA1545.1	MA1545.1	0	351	0	1.0842	0	1	OVOL2	1
MA1552.1	MA1552.1	0	1068	0	3.29894	0	1	RARB(var.3)	1
MA1553.1	MA1553.1	0	1033	0	3.19083	0	1	RARG(var.3)	1
MA1556.1	MA1556.1	0	1316	0	4.06499	0	1	RXRG(var.2)	1
MA1560.1	MA1560.1	0	586	0	1.81009	0	1	SOHLH2	1
MA1568.1	MA1568.1	0	852	0	2.63174	0	1	TCF21(var.2)	1
MA1570.1	MA1570.1	0	852	0	2.63174	0	1	TFAP4(var.2)	1
MA1571.1	MA1571.1	0	1412	0	4.36152	0	1	TGIF2LX	1
MA1572.1	MA1572.1	0	1387	0	4.2843	0	1	TGIF2LY	1
MA1577.1	MA1577.1	0	657	0	2.02941	0	1	TLX2	1
MA1602.1	MA1602.1	0	1062	0	3.28041	0	1	ZSCAN29	1
MA0877.2	MA0877.2	0	242	0	0.747513	0	1	BARHL1	1
MA0864.2	MA0864.2	0	218	0	0.67338	0	1	E2F2	1
MA0469.3	MA0469.3	0	149	0	0.460246	0	1	E2F3	1
MA0470.2	MA0470.2	0	248	0	0.766047	0	1	E2F4	1
MA0612.2	MA0612.2	0	643	0	1.98616	0	1	EMX1	1
MA0038.2	MA0038.2	0	1729	0	5.34071	0	1	GFI1	1
MA0893.2	MA0893.2	0	309	0	0.95447	0	1	GSX2	1
MA0900.2	MA0900.2	0	415	0	1.28189	0	1	HOXA2	1
MA0158.2	MA0158.2	0	638	0	1.97072	0	1	HOXA5	1
MA0594.2	MA0594.2	0	226	0	0.698091	0	1	HOXA9	1
MA0902.2	MA0902.2	0	415	0	1.28189	0	1	HOXB2	1
MA0904.2	MA0904.2	0	313	0	0.966825	0	1	HOXB5	1
MA0485.2	MA0485.2	0	668	0	2.06338	0	1	HOXC9	1
MA0910.2	MA0910.2	0	664	0	2.05103	0	1	HOXD8	1
MA0701.2	MA0701.2	0	467	0	1.44252	0	1	LHX9	1
MA0702.2	MA0702.2	0	662	0	2.04485	0	1	LMX1A	1
MA0703.2	MA0703.2	0	1151	0	3.55532	0	1	LMX1B	1
MA0623.2	MA0623.2	0	694	0	2.1437	0	1	NEUROG1	1
MA0075.3	MA0075.3	0	467	0	1.44252	0	1	PRRX2	1
MA1644.1	MA1644.1	0	1447	0	4.46964	0	1	NFYC	1
MA1657.1	MA1657.1	0	1409	0	4.35226	0	1	ZNF652	1
MA0495.3	MA0495.3	0	2284	0	7.05504	0	1	MAFF	1
MA0748.2	MA0748.2	0	1622	0	5.01019	0	1	YY2	1
